# Supplementary material for: Structural mechanism of DDX39B regulation by human TREX-2 and a related complex in mRNP remodeling
Source: Nat Commun. 2025 Jul 1;16:5471. doi: 10.1038/s41467-025-60547-1 (PMC12216326; doi:10.1038/s41467-025-60547-1)
Supplement: Supplementary file 3 — Supplementary Data 1 [file 41467_2025_60547_MOESM3_ESM.xlsx]

## Sheet: Normalized TPM log2value
	GENE	WTtotal_experiment 2	WTtotal_experiment 1	WTnu_experiment 2	WTnu_experiment 1	WTcyto_experiment 2	WTcyto_experiment 1	KDtotal_experiment 2	KDtotal_experiment 1	KDnu_experiment 2	KDnu_experiment 1	KDcyto_experiment 2	KDcyto_experiment 1
ENSG00000000003	TSPAN6	11.5168	11.3107	10.464	9.25004	10.8778	11.1045	11.4611	11.1302	9.96827	8.904	10.8243	11.0281
ENSG00000000005	TNMD	0	0	0	0	0	0	0	0	0	0	0	0
ENSG00000000419	DPM1	10.7208	10.6171	9.62084	9.55514	11.0904	10.6859	10.6383	10.4728	9.52831	8.94099	11.053	10.4857
ENSG00000000457	SCYL3	9.04066	8.74022	10.5666	10.3461	9.08905	8.71828	9.33772	9.35021	10.534	10.0966	9.31028	9.04216
ENSG00000000460	C1orf112	9.19865	10.0066	10.3902	10.3214	9.22714	9.73025	8.98557	9.76525	10.1813	9.79506	9.05765	9.51632
ENSG00000000938	FGR	0	0	0	0	0	2.22642	0	0	-1.0282	0	0	0
ENSG00000000971	CFH	13.2104	12.0319	11.3939	12.3326	10.6316	9.86667	13.3425	11.8766	12.0652	12.1048	10.7642	9.94042
ENSG00000001036	FUCA2	11.5	11.1991	11.8739	10.443	10.1923	11.1893	11.9392	11.0845	11.023	10.1291	10.6831	10.761
ENSG00000001084	GCLC	12.7066	13.2024	12.085	12.8411	13.0397	13.1631	12.4422	12.6264	11.9865	12.2214	12.8282	12.7274
ENSG00000001167	NFYA	9.85789	10.3731	9.63201	10.4292	9.9232	10.2653	9.17568	9.32349	9.59568	9.89271	9.39738	9.36745
ENSG00000001460	STPG1	8.54958	8.44628	7.94473	7.33134	8.58284	8.76558	8.9011	9.30084	8.47165	8.60068	8.84353	9.56401
ENSG00000001461	NIPAL3	9.57497	9.20749	8.96254	8.06037	9.42112	9.44559	10.431	10.4929	9.13293	9.14183	10.4739	10.6983
ENSG00000001497	LAS1L	11.0666	11.8735	10.7956	11.2836	11.4008	12.2187	10.921	11.6879	10.4751	10.7384	11.3113	11.7964
ENSG00000001561	ENPP4	7.86455	7.38806	8.4593	5.8964	6.246	5.74999	8.12158	7.59698	7.99694	6.56321	6.69792	5.99073
ENSG00000001617	SEMA3F	7.71932	6.97867	10.5904	7.0484	6.99044	7.00778	8.19982	6.75195	9.16533	7.80713	7.65582	6.5601
ENSG00000001626	CFTR	6.26355	4.3006	9.87943	4.84195	5.50278	4.39635	6.3892	4.99706	9.04192	5.07017	5.47766	4.6215
ENSG00000001629	ANKIB1	11.1747	11.6529	11.127	11.5896	11.1893	10.9217	11.4166	11.8904	11.3593	11.5162	11.5178	11.6026
ENSG00000001630	CYP51A1	11.5237	11.4665	10.7437	10.0663	11.063	11.0402	11.0778	11.6975	10.4168	9.90212	10.74	11.5512
ENSG00000001631	KRIT1	10.1406	9.92704	9.88528	11.6193	10.1838	9.27627	9.97861	10.2497	10.0901	11.1331	10.2402	9.99943
ENSG00000002016	RAD52	8.49227	8.02307	10.4316	11.6142	7.54907	7.31389	8.49761	8.36339	10.4038	11.3279	7.56074	8.124
ENSG00000002079	MYH16	3.58709	2.97867	4.00613	4.14151	2.67965	3.22642	3.28639	0	4.05926	4.31528	2.57818	2.6215
ENSG00000002330	BAD	8.92694	8.15858	7.95811	5.72647	9.35208	9.36085	9.34068	8.74526	7.85138	6.80713	9.65253	9.09723
ENSG00000002549	LAP3	10.3764	10.9138	9.59966	9.60094	10.6388	10.8775	9.85348	10.7963	9.05661	9.27818	9.92009	10.7931
ENSG00000002586	CD99	12.4096	11.6843	11.0829	9.26563	12.4402	12.3264	12.8782	11.8774	10.7387	9.60299	12.925	12.169
ENSG00000002587	HS3ST1	6.15478	5.97867	7.00613	5.53383	6.246	5.87028	7.76947	7.06315	6.87267	6.01572	7.54663	6.8179
ENSG00000002726	AOC1	-0.220261	0	1.61381	0	-1.02078	0	0.411918	0	0.971801	0	-1.12226	0
ENSG00000002745	WNT16	0	0	4.42117	0	0	1.22642	-1.17304	0	4.99417	2.31528	-0.122258	2.03654
ENSG00000002746	HECW1	7.83502	8.53326	7.9267	8.74884	7.95076	8.34536	7.78985	8.38938	8.15419	8.85831	7.8721	8.27494
ENSG00000002822	MAD1L1	7.22682	7.28245	8.31078	7.51655	7.49491	7.81139	7.30674	7.18689	8.04862	8.29828	7.47766	7.4628
ENSG00000002834	LASP1	13.3752	14.0879	12.9876	12.5306	13.6578	14.3325	13.3496	13.9754	12.6171	12.3964	13.5968	14.261
ENSG00000002919	SNX11	9.98492	10.2893	9.8546	9.66115	10.1862	10.3711	10.4077	10.8378	10.2315	9.88703	10.6393	11.0436
ENSG00000002933	TMEM176A	-1.22026	0	-0.386187	0	0	0	-1.17304	0	-0.0281995	0	0	0
ENSG00000003056	M6PR	12.3938	13.0701	11.2964	12.1694	11.4843	12.6678	12.4344	12.9077	11.5379	11.791	11.533	12.7717
ENSG00000003096	KLHL13	6.09262	6.3006	4.65821	5.38944	6.2366	5.81139	6.54806	5.95126	4.80469	5.17326	6.52879	6.35846
ENSG00000003137	CYP26B1	10.2846	10.082	10.245	10.4902	9.83564	10.037	9.77094	9.34579	10.1094	10.294	9.13513	9.19641
ENSG00000003147	ICA1	7.55453	7.0872	8.73016	6.92287	7.90699	6.65269	7.5274	7.6975	8.37054	7.5441	7.95188	7.83095
ENSG00000003249	DBNDD1	9.99406	9.59338	9.45616	8.22897	10.5324	10.8001	9.19	8.62642	8.80311	8.53928	9.61668	9.29392
ENSG00000003393	ALS2	10.2076	10.4381	10.1865	11.3424	10.1162	10.1182	10.478	10.941	10.9665	11.2983	10.2614	10.7352
ENSG00000003400	CASP10	8.23095	8.11822	8.74567	8.60094	8.02634	8.28171	8.06058	8.46467	9.09463	8.79102	8.0224	8.61396
ENSG00000003402	CFLAR	10.9399	10.5952	10.5997	10.8157	11.2431	10.843	10.52	11.0885	10.9347	11.3279	10.7142	11.1319
ENSG00000003436	TFPI	13.5695	12.2361	11.8116	11.2823	12.2463	11.232	13.316	12.1411	11.7812	10.5902	12.0002	11.5344
ENSG00000003509	NDUFAF7	9.73175	9.51783	10.0211	10.7997	9.78818	9.70216	9.2595	9.38077	9.57728	10.0105	9.43998	9.35395
ENSG00000003756	RBM5	10.4583	10.2218	12.6752	13.2415	10.3302	9.72627	10.4726	10.4254	12.6151	12.7821	10.3791	10.1187
ENSG00000003987	MTMR7	6.55453	5.67911	7.74824	7.44529	6.88008	5.54835	6.58851	6.08453	7.82978	6.95914	7.13041	6.08093
ENSG00000003989	SLC7A2	9.69113	10.1002	9.38034	9.84542	8.80258	8.84113	9.81351	9.24499	9.17881	8.52473	8.83484	8.17609
ENSG00000004059	ARF5	10.7321	10.2938	10.7831	9.60912	11.2059	11.2349	11.2398	11.0319	10.598	10.1639	11.628	11.4202
ENSG00000004139	SARM1	10.4636	10.6929	10.9503	11.3177	9.46906	10.1601	10.9469	11.1569	11.2063	11.2753	9.96918	10.9359
ENSG00000004142	POLDIP2	12.3851	12.5925	11.2285	10.9823	12.509	13.3079	12.4414	12.6095	11.0559	11.0044	12.5933	12.9207
ENSG00000004399	PLXND1	12.1902	11.5285	11.9139	12.488	11.5951	11.4063	11.6946	10.5497	11.6541	11.4657	11.0604	10.0533
ENSG00000004455	AK2	11.8369	11.9983	11.3687	11.2303	12.0313	12.2797	11.2574	11.0872	10.8742	10.8339	11.445	11.3652
ENSG00000004468	CD38	9.14059	8.9899	8.4934	8.17493	8.09035	8.54835	7.6787	8.30084	7.21973	7.16077	6.78463	8.17609
ENSG00000004478	FKBP4	12.7789	13.1073	12.2009	11.9473	13.1316	13.6225	12.5798	12.7377	11.6935	11.4688	12.9877	12.9131
ENSG00000004487	KDM1A	11.1897	11.5052	11.6142	11.3583	11.3772	11.7791	11.2779	11.5942	11.6387	11.3773	11.5627	11.5503
ENSG00000004534	RBM6	10.6956	10.4865	12.0578	12.5187	10.4825	10.2123	10.3825	10.3458	11.902	11.6585	10.1054	9.97905
ENSG00000004660	CAMKK1	8.43079	8.3006	11.1761	10.7377	8.09035	8.81139	9.0737	9.01387	10.958	10.9824	8.82026	9.05334
ENSG00000004700	RECQL	11.0143	11.6484	10.2016	11.5678	10.55	10.6776	10.5798	11.4677	10.3727	11.2968	10.1304	11.0095
ENSG00000004766	VPS50	9.51783	9.66167	9.27559	10.2913	9.11236	8.89885	9.30775	9.46874	9.76133	10.1291	8.81291	8.81132
ENSG00000004776	HSPB6	3.17206	2.56364	3.31425	4.31144	3.30114	1.22642	3.07488	2.99706	3.05926	5.01572	3.4627	4.03654
ENSG00000004777	ARHGAP33	5.25547	4.78603	7.19124	7.60094	4.76057	5.81139	6.44901	6.75195	8.39807	9.48771	6.59884	7.34032
ENSG00000004779	NDUFAB1	10.7097	10.3624	9.54455	8.18591	11.1091	10.9813	10.3949	9.75861	9.24093	8.12906	10.917	10.1293
ENSG00000004799	PDK4	13.5966	13.3194	11.8384	12.8337	13.7877	13.162	12.7018	12.0759	12.1781	12.1623	12.9882	11.9885
ENSG00000004809	SLC22A16	0	0	0	0	-1.02078	0	0	0	0	0	0	0
ENSG00000004838	ZMYND10	4.06514	4.1486	6.1684	5.8964	3.7341	4.92686	3.47081	2.99706	5.86662	5.60068	3.78463	3.84389
ENSG00000004846	ABCB5	2.23917	3.56364	-0.386187	1.14151	2.97922	1.22642	1.99688	3.31899	2.67224	2.31528	1.87774	3.84389
ENSG00000004848	ARX	6.83502	6.40494	5.39517	6.63336	7.27842	6.74999	7.35443	6.42333	5.73998	6.52473	7.84353	7.03654
ENSG00000004864	SLC25A13	11.0849	11.8234	10.6786	11.0439	11.3042	11.7868	11.0808	11.5801	10.7242	10.644	11.3487	11.6558
ENSG00000004866	ST7	9.52625	9.60803	8.85222	8.14151	9.35751	9.81139	9.18231	9.21623	8.54923	7.93733	8.9235	9.31266
ENSG00000004897	CDC27	11.9056	12.7163	11.4127	12.5067	11.9334	12.3185	11.6762	12.4091	11.6071	12.0009	11.8575	12.2515
ENSG00000004939	SLC4A1	0	0	1.19878	0	0	0	-0.173044	0	0.556763	0.315282	0	0
ENSG00000004948	CALCR	2.94966	0	2.19878	0	1.78657	0	1.14888	0.997063	1.29373	0	0	0
ENSG00000004961	HCCS	10.4671	10.956	8.84743	8.86261	10.9619	11.1378	10.3617	10.6871	8.99555	8.78289	10.8246	11.052
ENSG00000004975	DVL2	10.1769	10.0661	10.4404	11.1513	10.2972	10.0656	10.0808	9.77842	10.7634	11.0593	10.0884	10.0224
ENSG00000005001	PRSS22	1.10167	1.97867	10.4228	3.46344	0.979215	2.22642	2.63431	2.99706	10.194	5.22217	2.6851	1.03654
ENSG00000005007	UPF1	10.255	10.5198	11.0865	11.4555	10.291	10.5118	9.80995	9.75195	10.9921	11.4593	9.64675	9.52839
ENSG00000005020	SKAP2	10.8876	10.8598	9.24135	9.56358	10.9883	10.5529	9.64474	9.58578	9.31054	9.35694	9.78313	9.50006
ENSG00000005022	SLC25A5	14.106	14.1062	12.606	11.6739	14.0735	14.5559	14.0841	14.0702	12.0347	11.4212	14.125	14.3744
ENSG00000005059	CCDC109B	8.69562	8.62253	8.27202	6.92287	9.16161	8.85578	9.00687	9.16197	8.01619	7.32651	9.59456	9.52438
ENSG00000005073	HOXA11	4.17206	3.3006	7.95366	1.14151	4.02361	4.03378	4.73385	3.80442	7.20542	5.22217	4.83194	3.35846
ENSG00000005075	POLR2J	10.9689	10.9241	9.24317	8.02415	11.3852	11.045	10.9081	10.5497	8.89066	8.16077	11.2911	10.9084
ENSG00000005100	DHX33	10.8282	11.5934	11.0474	12.1852	10.9771	11.1228	9.65509	10.1263	10.8456	11.2571	9.80107	10.2484
ENSG00000005102	MEOX1	0	0	0	0	0	2.81139	0	0	0	0	0	0
ENSG00000005108	THSD7A	11.105	10.9285	10.6684	11.6582	9.68571	9.20942	10.1768	9.31448	10.3571	9.81712	8.85216	8.39409
ENSG00000005156	LIG3	11.2443	11.4755	11.3968	12.2063	11.3854	11.623	10.6258	10.7199	11.0264	11.3773	10.846	10.8047
ENSG00000005175	RPAP3	10.8609	11.4605	9.24499	10.351	11.0012	10.9164	11.0817	11.4889	9.53309	10.2622	11.0899	11.0945
ENSG00000005187	ACSM3	10.3783	9.41747	9.39681	8.92941	10.6231	9.25985	9.81706	8.82995	9.3555	8.57738	10.2181	8.65859
ENSG00000005189	AC004381.6	7.41998	8.28245	8.49951	9.2448	7.25068	8.16894	7.16681	8.08453	8.38965	8.64171	6.82026	7.96727
ENSG00000005194	CIAPIN1	11.2374	11.666	10.9954	10.9807	11.4971	12.002	11.1112	11.5147	10.8813	10.5972	11.3944	11.8591
ENSG00000005206	SPPL2B	8.26355	7.3006	9.94024	9.63737	6.35425	7.0844	8.11928	6.61177	9.46566	10.2636	6.45517	6.32194
ENSG00000005238	FAM214B	9.62993	8.96167	10.1761	9.50783	9.58655	9.37108	9.99938	9.59698	10.683	10.3638	9.86074	9.59112
ENSG00000005243	COPZ2	6.4236	5.93287	7.28624	6.56778	6.86796	7.00778	7.19764	6.87971	7.56426	7.55369	7.65253	7.10263
ENSG00000005249	PRKAR2B	8.70604	8.21708	6.4467	6.42691	9.01401	7.63581	8.2595	7.62642	6.6583	5.77471	8.55898	7.8179
ENSG00000005302	MSL3	9.46886	9.77957	9.42599	10.2963	9.58006	9.9059	9.58518	10.1943	9.35118	10.1081	9.72715	10.448
ENSG00000005339	CREBBP	9.87777	10.4685	10.606	10.8157	9.90254	10.2123	9.63028	9.63731	10.6839	10.6925	9.82172	9.81132
ENSG00000005379	TSPOAP1	-1.22026	0	4.47179	4.60094	-0.0207849	0	0	0	4.87869	3.63721	0	0
ENSG00000005381	MPO	0	0	0.613813	1.14151	0	0	0	0	0	0	0	0
ENSG00000005421	PON1	6.55453	4.67911	8.55339	6.63336	6.17889	3.22642	4.89305	2.58203	7.11135	5.01572	4.85502	4.03654
ENSG00000005436	GCFC2	9.87974	9.85212	10.2676	9.9744	10.0365	9.69403	9.70117	9.20163	10.2479	9.79506	9.95589	9.30332
ENSG00000005448	WDR54	10.3179	9.66517	10.4949	10.2395	10.4726	10.4038	10.1601	9.80442	10.305	10.1048	10.2993	10.1632
ENSG00000005469	CROT	9.22061	9.14358	8.81594	10.1832	9.36616	8.70216	9.60585	9.65884	9.26297	10.0999	9.91666	9.63645
ENSG00000005471	ABCB4	5.15478	2.56364	6.10567	4.72647	3.88611	1.22642	5.13074	1.99706	5.82978	3.31528	4.04767	2.6215
ENSG00000005483	KMT2E	10.7263	11.1028	10.9318	11.3906	11.004	10.5118	10.591	10.9114	11.0186	11.3854	10.9794	10.9207
ENSG00000005486	RHBDD2	10.6904	10.1685	10.639	9.32142	10.5242	11.0891	10.5257	9.95996	10.2456	9.89082	10.4641	10.3057
ENSG00000005513	SOX8	6.10167	4.3006	5.63618	5.0484	6.60857	4.39635	3.28639	0	4.55676	2.63721	3.6851	0
ENSG00000005700	IBTK	12.7892	13.0501	11.5911	12.9477	12.6472	12.3907	11.8846	12.3486	11.7705	12.2706	11.8228	11.9994
ENSG00000005801	ZNF195	9.69038	9.65463	11.5045	11.769	9.73243	9.15716	9.28126	9.50882	11.1367	11.1129	9.55634	9.25086
ENSG00000005810	MYCBP2	9.44951	10.434	10.4074	11.2798	9.56887	8.87748	10.0926	10.7469	10.976	11.2644	10.1655	10.0837
ENSG00000005812	FBXL3	9.65395	9.81156	9.4292	9.06632	9.20442	9.54835	10.4654	10.2963	9.75889	9.33487	10.0841	10.2014
ENSG00000005844	ITGAL	4.45216	2.56364	1.61381	5.31144	4.06668	3.22642	4.44167	3.31899	3.14173	4.01572	4.55017	3.35846
ENSG00000005882	PDK2	9.38799	9.02852	8.88294	7.84195	9.78173	9.76558	9.12158	8.54396	9.49242	9.45227	9.35043	8.76446
ENSG00000005884	ITGA3	12.9642	12.8448	14.8295	13.4015	11.4902	12.2708	13.7816	13.8376	14.5912	14.9158	12.1049	12.9027
ENSG00000005889	ZFX	9.79863	10.4278	10.7819	11.4118	9.80656	9.73025	9.64554	9.89793	10.6761	10.7613	9.77407	9.6215
ENSG00000005893	LAMP2	12.0633	12.2313	11.7463	10.8997	10.4529	11.2516	12.3953	12.3285	11.1317	10.6936	10.8777	11.7746
ENSG00000005961	ITGA2B	5.3189	4.88556	6.3687	7.6961	5.33677	5.22642	6.41941	5.6975	6.77916	7.90774	6.38554	5.124
ENSG00000005981	ASB4	7.25547	7.73356	5.70128	6.09571	7.3499	7.27082	7.34659	6.75195	5.20062	5.80713	7.3736	6.68039
ENSG00000006007	GDE1	11.5488	11.5851	9.92329	9.01803	11.4278	11.7656	12.1523	11.8004	10.0927	9.52717	12.1017	11.9628
ENSG00000006015	C19orf60	6.18913	5.4381	8.77368	8.32142	6.7341	5.47435	6.93548	6.12635	8.39176	8.66401	6.91117	6.65125
ENSG00000006016	CRLF1	5.43795	5.88556	8.84743	8.44529	5.33677	6.0844	5.51346	5.58203	8.25257	7.76649	5.4627	4.73698
ENSG00000006025	OSBPL7	8.00374	6.6511	9.28447	10.4991	7.25534	6.31389	8.42315	7.72498	10.0038	11.1631	7.93031	7.37639
ENSG00000006042	TMEM98	9.45481	9.34062	8.19124	7.75622	9.54527	9.44559	10.3461	10.0442	8.50123	8.29828	10.2961	10.1607
ENSG00000006047	YBX2	4.77974	0	6.76356	4.94887	4.59392	2.22642	2.99688	0.997063	4.80469	4.31528	2.96521	2.03654
ENSG00000006059	KRT33A	0	0	0	0	0	0	-1.17304	0	0	0	0	0
ENSG00000006062	MAP3K14	10.6142	10.6261	11.8614	12.2343	10.6917	10.7062	9.51695	10.2162	11.8218	12.1242	9.27542	10.0837
ENSG00000006071	ABCC8	5.74552	4.4381	7.44036	7.0484	4.18867	5.03378	7.2321	5.58203	8.43941	8.11618	5.0872	5.42885
ENSG00000006116	CACNG3	0	0	0	0	0	0	0	0	0	0	0	0
ENSG00000006118	TMEM132A	9.88434	9.81156	11.2193	11.8042	8.71392	9.30324	11.1112	10.9308	11.3514	12.1028	9.75042	9.91305
ENSG00000006125	AP2B1	13.4431	14.1246	12.9004	13.1141	13.2528	13.8991	13.423	14.5526	13.2982	13.5934	13.3026	14.5356
ENSG00000006128	TAC1	0	0	0	0	0	0	-1.17304	0.997063	0	0.315282	0	1.03654
ENSG00000006194	ZNF263	10.1101	9.87652	10.5147	11.3387	10.4044	10.1512	9.95302	9.50882	10.0966	10.5357	10.1029	9.70896
ENSG00000006210	CX3CL1	4.58709	4.1486	8.34173	3.72647	3.22714	5.13331	2.82696	3.31899	7.28014	2.63721	1.4627	2.6215
ENSG00000006282	SPATA20	11.5729	10.7235	12.4794	12.6552	11.4655	11.1091	11.893	11.0083	12.4146	13.3155	11.6476	10.9994
ENSG00000006283	CACNA1G	6.45922	7.28245	9.13148	7.92287	6.31013	6.65269	9.01554	8.87358	9.18247	10.3638	8.24625	8.71602
ENSG00000006327	TNFRSF12A	8.03948	9.69292	10.9763	9.23427	8.08512	10.5279	10.1415	11.5998	10.9883	11.0312	10.2786	11.9412
ENSG00000006377	DLX6	-0.220261	0	5.84263	0	0	0	0	0	3.926	0.315282	0	0
ENSG00000006432	MAP3K9	9.76629	10.3838	10.4569	10.9473	9.43043	10.0402	9.73234	10.5688	11.1358	11.2033	9.37858	10.3057
ENSG00000006451	RALA	10.6229	10.6189	9.0232	7.84195	11.0446	10.5461	10.7172	10.9234	9.26067	8.60068	11.1678	10.9554
ENSG00000006453	BAIAP2L1	11.1828	10.8856	11.7095	11.3014	11.4023	11.1777	11.6515	11.2767	11.6345	11.8379	11.9576	11.4256
ENSG00000006459	KDM7A	8.2081	7.69292	10.5267	9.15274	8.46906	7.39635	8.92103	9.29627	10.638	9.92261	9.19967	9.17609
ENSG00000006468	ETV1	8.86056	9.53709	7.75336	8.42691	8.46906	9.15716	9.18451	9.50486	8.8981	8.74991	8.63096	9.44168
ENSG00000006530	AGK	9.96956	10.5523	10.152	10.3039	10.1996	10.3059	10.0808	10.6499	10.2114	10.1129	10.3504	10.7335
ENSG00000006534	ALDH3B1	11.762	11.0176	11.9749	11.0574	12.1669	11.7752	10.9627	10.0551	11.0419	10.6936	11.1709	10.4607
ENSG00000006555	TTC22	0	0	0	0	0	0	0	0	0	0	0	0
ENSG00000006576	PHTF2	10.2351	10.0555	9.96365	10.2422	9.8294	9.53476	11.1715	11.036	10.331	10.4251	10.8088	10.7881
ENSG00000006606	CCL26	4.4236	4.88556	6.4467	3.72647	3.97922	5.87028	3.41192	5.52062	6.62285	2.31528	4.00703	5.94343
ENSG00000006607	FARP2	9.66391	10.3252	9.66366	10.5209	9.70714	9.66522	9.57011	9.95416	9.9018	10.1701	9.5225	9.95242
ENSG00000006611	USH1C	8.96089	6.95595	9.4749	6.72647	9.25301	7.79628	6.88765	5.64092	8.20302	5.63721	6.96521	5.89452
ENSG00000006625	GGCT	9.74984	10.1054	9.24681	8.987	10.3268	10.5438	10.2096	10.6677	9.10623	8.79102	10.9659	11.0603
ENSG00000006634	DBF4	9.61105	10.6756	10.2063	9.99949	9.79219	10.3634	8.75769	9.82679	9.6583	8.99828	9.21202	9.86626
ENSG00000006638	TBXA2R	0	0	2.42117	0	-0.0207849	0	0	1.99706	1.29373	1.31528	1.19967	0
ENSG00000006652	IFRD1	10.0043	10.1857	11.2313	11.0469	10.0779	10.0719	10.4044	10.9628	11.8021	11.472	10.4828	11.1319
ENSG00000006659	LGALS14	0	1.97867	0	0	0	1.22642	-1.17304	0	0	0	0	0
ENSG00000006695	COX10	9.40453	9.91825	8.48726	7.9744	9.49393	10.106	9.15675	9.35901	7.89364	7.42381	9.28075	9.68399
ENSG00000006704	GTF2IRD1	9.03359	8.82416	10.9295	9.76722	9.13909	8.93378	8.61812	8.14681	10.5925	9.3921	8.71852	8.43742
ENSG00000006712	PAF1	11.1556	11.5207	10.9845	11.4902	11.5227	12.0758	11.2963	11.6606	11.2383	11.5902	11.6339	11.8171
ENSG00000006715	VPS41	10.8357	11.3185	9.84023	11.2874	10.4268	10.9645	10.8479	11.2259	10.5657	11.1105	10.4072	11.0837
ENSG00000006740	ARHGAP44	8.3247	7.63688	8.6799	8.07225	8.47107	7.76558	8.34463	7.80442	8.83134	8.15449	8.5216	8.16582
ENSG00000006744	ELAC2	11.2927	12.0675	12.2278	12.4481	11.3425	12.0402	10.3318	11.1108	11.4251	11.7515	10.3525	11.0351
ENSG00000006747	SCIN	5.94966	3.56364	4.5207	4.14151	5.9565	4.39635	6.61486	5.90395	6.19097	4.77471	6.47766	5.5601
ENSG00000006756	ARSD	10.5195	9.99548	10.4284	9.71137	9.53092	9.17479	10.6403	9.69055	10.0203	8.86218	9.35145	9.32655
ENSG00000006757	PNPLA4	8.62836	8.39653	7.33491	6.0484	9.14538	8.63581	8.27197	7.79148	6.06983	5.52473	8.62594	8.22636
ENSG00000006788	MYH13	0	0	0	0	-1.02078	0	0.826956	0.997063	-1.0282	3.12264	-0.122258	0
ENSG00000006831	ADIPOR2	12.443	12.8183	10.7079	11.2223	12.2556	12.782	12.1838	12.2854	10.9693	10.8418	12.0617	12.4148
ENSG00000006837	CDKL3	7.0512	6.62253	7.4467	6.38944	7.11364	6.27082	6.00687	5.38938	6.55676	5.80713	6.12567	5.20646
ENSG00000007001	UPP2	0	0	-0.386187	0	0	1.22642	0	0	-1.0282	0	-0.122258	0
ENSG00000007038	PRSS21	0.364702	0	-0.386187	0	0.979215	0	2.14888	0.997063	-1.0282	1.90024	2.33717	0
ENSG00000007047	MARK4	9.38244	8.89156	8.55926	7.86943	9.72321	9.44559	9.39491	8.93958	8.90402	8.16077	9.81438	9.42885
ENSG00000007062	PROM1	0.364702	0	8.75847	1.14151	-1.02078	0	2.41192	2.99706	7.40225	2.31528	0.877742	0
ENSG00000007080	CCDC124	9.74191	9.1131	8.48726	6.8964	10.205	10.106	9.4681	9.30995	8.20542	7.45483	9.95121	9.57569
ENSG00000007129	CEACAM21	-1.22026	0	0	0	0	0	0	0	0	0	0	1.03654
ENSG00000007168	PAFAH1B1	12.5279	12.9723	12.057	12.5562	12.6538	12.9107	12.1118	12.5598	12.0453	12.2666	12.2255	12.4067
ENSG00000007171	NOS2	2.8672	3.56364	5.47179	2.72647	2.14914	4.03378	2.5274	0	5.16163	2.31528	2.6851	2.6215
ENSG00000007174	DNAH9	2.3647	1.97867	0	1.14151	2.56418	0	1.14888	0	0.556763	0	1.4627	0
ENSG00000007202	KIAA0100	12.7421	13.528	13.081	14.0028	12.5967	13.2512	12.1019	12.4369	12.7099	13.23	12.0187	12.1901
ENSG00000007216	SLC13A2	3.90902	2.97867	1.93574	3.72647	2.43865	4.22642	1.41192	0	1.29373	0	0.462705	1.03654
ENSG00000007237	GAS7	3.63772	5.1486	7.49033	4.14151	4.30114	3.81139	4.58184	5.24499	6.81729	4.01572	4.90011	5.28446
ENSG00000007255	TRAPPC6A	10.2097	8.00104	8.24681	6.86943	10.7548	9.16306	9.32081	7.68356	7.32495	6.63721	9.96189	8.10263
ENSG00000007264	MATK	0	0	0	0	0	0	-1.17304	0.997063	1.55676	1.90024	0.462705	1.03654
ENSG00000007306	CEACAM7	0.779739	0.978673	3.5207	1.14151	0	2.22642	0	0	0	0.315282	-1.12226	0
ENSG00000007312	CD79B	1.58709	1.97867	0	1.14151	1.97922	0	1.14888	0	0.556763	0	0.877742	0
ENSG00000007314	SCN4A	-0.220261	0.978673	1.61381	2.72647	-0.0207849	1.22642	3.73385	3.31899	2.87869	3.77471	2.57818	3.35846
ENSG00000007341	ST7L	7.73102	7.76003	9.04008	8.64931	7.44274	7.73422	7.9767	8.04146	9.16039	8.72042	7.57123	7.88203
ENSG00000007350	TKTL1	0	0	-0.386187	0	-1.02078	0	-0.173044	0	-1.0282	0	0	0
ENSG00000007372	PAX6	6.27159	6.18813	7.478	7.0484	6.45495	5.03378	7.24902	6.64092	8.0325	7.71616	7.48877	6.32194
ENSG00000007376	RPUSD1	7.6501	7.1685	9.45144	7.29126	7.78979	8.61013	8.14437	7.38938	9.0325	9.10318	8.09933	7.94343
ENSG00000007384	RHBDF1	8.00133	7.57859	10.6548	10.1499	7.50669	7.43588	9.15339	8.86743	11.0692	11.2775	8.54485	8.5601
ENSG00000007392	LUC7L	9.65164	9.09761	11.7006	11.8609	9.23542	9.48381	9.67714	8.81724	12.0641	12.053	8.86501	8.64387
ENSG00000007402	CACNA2D2	4.73394	3.56364	6.98014	4.84195	2.56418	3.54835	5.73385	4.80442	6.68605	5.60068	4.33717	2.03654
ENSG00000007516	BAIAP3	7.18062	5.4381	7.63062	5.53383	7.65164	7.45524	7.65032	6.24499	7.17637	7.6816	7.49245	6.73698
ENSG00000007520	TSR3	8.9116	8.2266	8.65273	7.22897	9.5174	9.44074	9.29558	8.60439	8.27558	7.74155	9.68429	8.94943
ENSG00000007541	PIGQ	8.90257	8.02307	9.92329	9.8964	8.67444	9.22642	8.88495	7.93958	10.1304	10.7971	8.62929	8.23621
ENSG00000007545	CRAMP1	8.95965	9.6153	9.96586	11.3375	8.8434	9.31389	9.17236	9.66949	10.3458	11.1146	8.9705	9.44593
ENSG00000007866	TEAD3	7.59992	7.10796	9.41794	8.29126	7.9305	7.43588	7.33078	7.22588	9.15544	8.18565	7.62594	7.10263
ENSG00000007908	SELE	0.364702	1.97867	0	0	0	0	0	0	0	0	0	0
ENSG00000007923	DNAJC11	10.3903	10.6243	11.536	11.9617	10.5106	10.9372	9.68416	9.60069	11.1011	11.2297	9.60736	9.45439
ENSG00000007933	FMO3	-0.220261	0	0	1.14151	-1.02078	0	-1.17304	0.997063	-0.0281995	0	0.877742	1.03654
ENSG00000007944	MYLIP	8.62523	8.19784	9.11962	8.5509	8.8588	7.96789	8.51521	8.38938	9.44042	8.2578	8.69792	8.68039
ENSG00000007952	NOX1	9.70529	8.6511	8.20627	7.75622	8.1315	7.89885	7.43798	6.75195	7.26642	5.60068	7.32895	6.52839
ENSG00000007968	E2F2	6.59352	8.4133	9.09763	8.84887	6.85573	8.61874	5.09374	6.9278	7.66877	7.74991	5.4169	7.32194
ENSG00000008018	PSMB1	12.371	12.5688	11.4507	10.7488	12.846	12.9155	12.1048	12.4254	11.1523	10.4561	12.6491	12.5299
ENSG00000008056	SYN1	2.3647	0.978673	3.31425	1.14151	2.30114	2.22642	2.28639	1.99706	1.77916	1.31528	2.6851	2.6215
ENSG00000008083	JARID2	9.61025	9.97585	9.63895	10.1611	9.85189	9.96452	9.16903	9.32798	9.76215	10.0053	9.52879	9.00232
ENSG00000008086	CDKL5	10.5174	11.249	8.37536	11.4013	10.3351	10.6506	10.0327	11.0725	10.126	10.8031	10.0249	10.8031
ENSG00000008118	CAMK1G	3.68663	0.978673	3.19878	1.14151	4.26462	3.22642	3.21927	2.99706	1.9718	1.90024	3.63263	2.03654
ENSG00000008128	CDK11A	8.71785	8.62972	10.1732	10.9261	8.8588	8.81888	8.82414	8.58203	10.4394	10.8369	8.87068	8.27494
ENSG00000008130	NADK	9.74697	9.51005	10.3536	11.0648	9.94572	10.053	9.53345	9.38938	10.1492	10.644	9.66483	9.53638
ENSG00000008196	TFAP2B	0	0	0	0	0	1.22642	0	0	0	0	0	0
ENSG00000008197	TFAP2D	0	0	0	0	0	0	0	0	0	0	0	0
ENSG00000008226	DLEC1	8.52289	8.04476	9.89574	8.57614	8.72068	9.05297	8.39871	8.116	9.06983	9.24897	8.69473	8.54433
ENSG00000008256	CYTH3	9.16668	9.03396	10.019	10.0242	9.16161	8.54835	9.01431	9.43585	10.4968	10.6596	8.88337	9.37193
ENSG00000008277	ADAM22	6.91929	7.04476	8.09359	7.58446	6.246	5.92686	7.54806	7.01943	8.19821	7.75823	6.79063	6.65125
ENSG00000008282	SYPL1	11.9508	12.1448	10.979	9.77087	11.2927	11.692	12.4736	12.5923	10.8102	9.71403	11.8744	12.5384
ENSG00000008283	CYB561	10.4469	10.5022	10.1491	10.4269	10.2194	10.6569	9.95302	9.99988	9.60298	9.6053	9.47113	10.1187
ENSG00000008294	SPAG9	12.1155	12.7108	12.1542	13.3045	11.7437	12.0192	11.8384	12.6346	12.5668	13.0956	11.5961	12.1945
ENSG00000008300	CELSR3	9.07206	8.81156	10.0936	11.5122	7.88611	7.27082	8.8768	8.73177	10.1011	11.4619	7.38949	7.39409
ENSG00000008311	AASS	3.48018	1.97867	5.59109	4.14151	2.97922	0	6.68494	4.58203	6.02708	5.63721	5.04767	3.84389
ENSG00000008323	PLEKHG6	8.22475	7.3006	9.34852	8.48136	7.8403	7.05931	9.61077	8.70442	10.7338	10.0534	9.24297	8.21645
ENSG00000008324	SS18L2	8.72811	8.63688	7.76356	7.16388	9.28755	8.81888	9.05096	8.98575	7.61205	7.33765	9.67378	8.99073
ENSG00000008382	MPND	7.85655	6.81156	6.71185	6.94887	8.27842	7.85578	8.05096	7.52062	6.77916	7.53445	8.12567	7.79142
ENSG00000008394	MGST1	14.0315	13.6695	12.6686	11.0026	13.9043	13.5707	13.7009	13.671	11.8191	10.7011	13.7657	13.7497
ENSG00000008405	CRY1	9.59592	9.55232	8.94473	9.28617	9.84727	9.19797	9.3037	9.32349	8.83289	8.96633	9.63346	9.54829
ENSG00000008438	PGLYRP1	1.10167	0	3.78374	5.31144	0.564178	0	0.826956	0.997063	4.43123	5.07017	0	0
ENSG00000008441	NFIX	7.27559	7.51783	6.71185	5.60094	7.15912	8.56627	6.30269	6.72498	5.9718	5.90024	6.38554	6.73698
ENSG00000008513	ST3GAL1	9.87316	10.2431	8.94697	9.5509	9.78012	10.2432	9.75473	10.0925	9.33703	9.56558	9.65418	10.0999
ENSG00000008516	MMP25	4.4236	2.97867	6.47179	6.27079	3.14914	3.81139	4.47081	3.58203	7.47563	7.74155	4.0872	3.35846
ENSG00000008517	IL32	4.75702	6.26408	4.93574	5.53383	5.51837	7.15716	5.01678	8.31899	5.69972	6.38137	5.76039	8.84389
ENSG00000008710	PKD1	9.27958	7.89754	10.6465	10.9473	8.13656	7.13331	9.37385	8.32798	10.7687	11.7603	8.06262	6.8179
ENSG00000008735	MAPK8IP2	5.15478	6.1486	6.55633	6.46344	5.38861	6.43588	5.60832	6.35461	5.85444	6.98771	5.6851	7.03654
ENSG00000008838	MED24	10.6547	10.7941	10.7092	11.6836	10.7874	11.1572	11.1637	11.2709	10.8142	11.8699	11.3095	11.2629
ENSG00000008853	RHOBTB2	10.0749	10.0741	10.4204	10.2708	10.0106	10.6209	9.38538	9.76525	10.4726	10.6903	9.13395	9.52438
ENSG00000008869	HEATR5B	9.79167	10.3944	10.357	11.5594	9.51352	9.37108	10.202	10.8843	11.2595	12.1802	9.807	10.116
ENSG00000008952	SEC62	12.2312	12.3062	11.3077	10.5274	11.8282	11.5685	12.0863	11.9928	10.9559	9.93916	11.7055	11.5581
ENSG00000008988	RPS20	14.9092	14.6552	12.8101	11.498	15.4241	14.8915	14.8484	14.5766	12.4729	11.0018	15.4788	14.8445
ENSG00000009307	CSDE1	13.1092	13.7034	12.4025	12.8914	13.0784	13.2999	12.3217	12.6932	11.8886	12.0192	12.2846	12.4549
ENSG00000009335	UBE3C	11.6654	12.3817	11.3434	11.7265	11.7129	12.264	11.8549	12.3883	11.2517	11.3376	12.0015	12.4379
ENSG00000009413	REV3L	9.5153	10.0176	9.42599	10.3918	9.55664	8.77332	8.61975	9.48892	9.47065	10.0868	8.90703	8.87574
ENSG00000009694	TENM1	0.364702	0	0	1.14151	-1.02078	0	-0.173044	0	0	1.31528	-1.12226	1.03654
ENSG00000009709	PAX7	6.99406	7.00104	6.5207	6.42691	6.78012	6.78101	5.88224	6.95126	6.60843	5.7076	6.02749	6.73698
ENSG00000009724	MASP2	4.02767	3.78603	8.24681	7.18591	2.67965	3.81139	5.14888	3.80442	8.33594	7.92999	3.96521	3.6215
ENSG00000009765	IYD	1.77974	0	-0.386187	1.14151	0.979215	1.22642	-1.17304	0	0.556763	0	-1.12226	0
ENSG00000009780	FAM76A	7.4557	7.70659	8.62783	7.987	7.57167	7.79628	6.3892	6.31899	8.95337	8.97349	6.5216	6.5601
ENSG00000009790	TRAF3IP3	6.61263	6.37099	6.73275	6.0484	6.7341	5.74999	6.36611	6.24499	6.36412	5.74155	6.75426	5.99073
ENSG00000009830	POMT2	9.95154	10.2687	11.0835	11.2116	9.24248	10.3531	10.5621	11.0469	11.2179	11.5471	9.75886	10.8326
ENSG00000009844	VTA1	10.0553	10.5139	8.96916	8.37992	10.3699	10.4113	10.8462	11.1069	8.85138	8.09664	11.2042	11.1722
ENSG00000009950	MLXIPL	6.87777	4.1486	8.69862	8.28106	6.55664	4.92686	6.56167	3.99706	8.29598	8.76236	5.84353	3.6215
ENSG00000009954	BAZ1B	11.7416	12.8994	12.0034	12.9677	11.7324	12.5829	11.3468	12.3122	12.089	12.4526	11.3638	11.9665
ENSG00000010017	RANBP9	10.0146	10.0714	10.367	9.18043	10.2236	9.9059	9.81777	9.4849	10.2818	9.13865	10.0502	9.67316
ENSG00000010030	ETV7	0.779739	0	2.42117	0	1.56418	0	-1.17304	1.99706	3.49536	0	1.6851	0
ENSG00000010072	SPRTN	8.96461	9.27329	8.23586	8.8964	9.04799	8.87748	9.37289	9.59325	8.55864	8.93733	9.26145	9.50821
ENSG00000010165	METTL13	10.739	11.5523	10.5048	11.1722	10.8857	11.5256	10.7004	11.2485	10.4895	10.7415	10.8998	11.3219
ENSG00000010219	DYRK4	9.72005	9.28245	9.43559	8.94241	10.1672	9.57957	10.0978	9.99988	9.47065	8.64171	10.6907	10.0644
ENSG00000010244	ZNF207	12.477	13.0734	12.4416	13.4861	12.7187	13.3313	12.2076	12.4662	12.4059	12.8715	12.5079	12.6374
ENSG00000010256	UQCRC1	11.3355	11.3461	11.6208	10.5231	11.6325	12.177	11.5506	11.6427	11.0718	10.9161	11.9396	11.8883
ENSG00000010270	STARD3NL	10.9304	10.9488	9.6025	9.19679	11.0419	10.9863	11.2125	11.3786	10.0141	9.33209	11.3085	11.566
ENSG00000010278	CD9	11.4471	11.1157	12.0319	9.45892	10.3731	10.8739	11.6911	11.6739	11.0342	9.82901	10.4786	11.3323
ENSG00000010282	HHATL	-0.220261	0	0	0	0	1.22642	0	0	0	0	0	0
ENSG00000010292	NCAPD2	11.3965	12.4554	12.2281	12.7114	11.59	12.3343	11.3522	12.5731	12.0384	12.5159	11.6349	12.4883
ENSG00000010295	IFFO1	4.53463	2.56364	5.89922	5.0484	4.26462	3.22642	5.35052	3.80442	6.11135	6.77471	5.21759	4.03654
ENSG00000010310	GIPR	5.17206	0	7.10567	7.0484	2.88611	3.22642	6.56167	4.31899	7.9718	8.44456	5.06757	3.03654
ENSG00000010318	PHF7	4.68663	3.97867	6.1684	6.6961	4.26462	5.22642	5.31881	5.64092	6.54923	7.41331	5.30401	5.99073
ENSG00000010319	SEMA3G	3.53463	3.78603	5.49646	3.46344	1.30114	1.22642	2.91442	0.997063	4.01619	3.31528	-1.12226	1.03654
ENSG00000010322	NISCH	9.04066	8.96736	11.1945	11.4869	8.85573	8.9059	9.23741	8.57449	11.3617	11.888	8.5071	8.47948
ENSG00000010327	STAB1	5.54792	5.83665	6.22852	5.78537	5.66572	7.70216	4.9767	4.31899	5.43123	6.83884	5.4013	5.5601
ENSG00000010361	FUZ	8.96089	8.06614	9.14519	8.77814	9.24834	8.81888	9.22142	8.15693	9.23037	9.26073	9.3061	8.17609
ENSG00000010379	SLC6A13	-0.220261	0.978673	3.31425	3.94887	1.30114	0	-0.173044	0.997063	4.46365	4.40274	0	0
ENSG00000010404	IDS	11.643	12.2224	10.9514	11.8166	11.8184	12.0297	12.8069	13.4984	11.7525	12.8159	13.0595	13.7127
ENSG00000010438	PRSS3	7.93709	7.02307	9.02532	5.38944	8.22239	8.07191	8.34068	9.16197	8.26412	6.48521	8.74502	9.52839
ENSG00000010539	ZNF200	8.16776	8.70659	9.26845	9.25004	8.30564	8.73422	7.83538	8.50486	9.00522	8.88134	8.19967	8.71602
ENSG00000010610	CD4	2.77974	2.97867	2.78374	4.14151	2.30114	1.22642	3.14888	0.997063	4.01619	3.63721	3.33717	1.03654
ENSG00000010626	LRRC23	10.2433	9.74022	9.04008	9.20221	10.5247	10.2432	9.38729	9.00829	8.67743	8.99828	9.75349	9.38526
ENSG00000010671	BTK	-0.220261	0	3.07324	0	-0.0207849	0	1.14888	0	0.971801	0.315282	0.462705	2.03654
ENSG00000010704	HFE	10.1488	10.3428	9.67045	10.2316	8.93341	9.44559	9.50556	9.3721	9.13796	9.28395	8.38554	8.9069
ENSG00000010803	SCMH1	9.19125	9.01759	9.90498	8.85576	9.45089	9.13931	9.55232	9.20163	9.48651	8.96633	9.72715	9.43314
ENSG00000010810	FYN	6.4236	5.78603	8.97137	5.31144	6.78657	6.03378	7.59514	7.01943	8.74494	6.91519	7.93573	7.28446
ENSG00000010818	HIVEP2	8.21228	9.02307	8.8546	9.03025	8.26923	8.44559	8.92235	9.54396	9.50902	9.5441	8.90841	9.26054
ENSG00000010932	FMO1	-0.220261	0	1.19878	0	0.979215	0	0.826956	0	1.29373	0	1.4627	0
ENSG00000011007	TCEB3	10.1084	10.8429	10.4569	10.4292	10.2407	11.208	9.97289	10.5688	10.5012	10.1146	10.2059	10.629
ENSG00000011009	LYPLA2	10.262	9.93868	10.2845	9.76356	10.567	10.8374	10.9611	10.7079	10.4491	10.3265	11.2468	11.1761
ENSG00000011021	CLCN6	9.07321	8.94446	10.2016	10.7562	7.95076	8.25985	9.32481	9.30995	10.523	10.8141	8.14921	8.99073
ENSG00000011028	MRC2	11.4121	9.94734	12.1682	11.3811	9.42008	9.0844	12.049	10.3145	11.9256	11.8998	9.80626	8.53638
ENSG00000011052	NME1-NME2	14.6661	14.6768	13.0577	11.5979	15.0233	15.5577	13.7595	13.7679	11.7482	11.0355	14.1714	14.153
ENSG00000011083	SLC6A7	0	0	3.31425	0	0	0	-1.17304	0.997063	2.55676	0.315282	0	1.03654
ENSG00000011105	TSPAN9	9.87184	9.40913	9.61803	8.75622	9.22001	9.30857	10.6771	10.3634	9.79676	9.27818	9.98888	10.1964
ENSG00000011114	BTBD7	10.1667	10.7925	9.94473	10.7672	10.3017	10.2008	9.59597	10.4191	10.2681	10.5501	9.90979	10.2963
ENSG00000011132	APBA3	7.06051	6.50224	9.24499	8.87622	7.08774	6.61874	6.9459	5.90395	9.18369	9.02953	6.76649	6.73698
ENSG00000011143	MKS1	8.72811	8.6153	9.13738	10.3823	8.73076	8.70216	8.17125	8.53622	9.43123	10.0934	8.3696	8.52035
ENSG00000011198	ABHD5	7.59352	8.28245	7.30031	7.63336	7.86186	8.37617	8.13074	9.20163	7.29823	7.53445	8.15387	9.41158
ENSG00000011201	ANOS1	0.364702	0	0	1.14151	0.979215	0	0.826956	0.997063	-1.0282	0.315282	0.462705	2.6215
ENSG00000011243	AKAP8L	10.2473	9.91236	11.0588	11.5317	10.4529	10.2571	9.94005	9.90995	11.152	10.96	10.1912	9.8342
ENSG00000011258	MBTD1	9.80557	9.50615	10.8073	11.2913	9.6926	8.63581	9.22142	8.63369	10.9785	10.6496	9.05392	8.43742
ENSG00000011260	UTP18	11.0663	11.2536	10.7263	10.3239	11.3507	11.4528	10.9306	10.9872	10.4776	9.96274	11.2525	11.1306
ENSG00000011275	RNF216	10.3286	10.9517	10.5796	11.0574	10.2032	10.8721	9.91176	10.2615	10.153	10.6406	9.87492	10.2411
ENSG00000011295	TTC19	11.3177	10.9688	11.5843	11.1873	11.2941	11.0968	10.6161	10.2379	11.5331	10.5902	10.6347	10.3853
ENSG00000011304	PTBP1	12.6182	12.7563	12.5201	12.4054	12.8417	12.6971	12.1912	12.4421	12.2896	12.0053	12.4193	12.6116
ENSG00000011332	DPF1	5.25547	6.2266	6.73275	7.66507	5.283	6.68586	5.80424	6.95126	7.57913	8.62362	6.04767	7.24599
ENSG00000011347	SYT7	5.02767	4.88556	9.42278	3.94887	4.88611	5.13331	3.14888	2.99706	8.42095	3.77471	3.12567	2.6215
ENSG00000011376	LARS2	9.31112	10.1857	9.49493	9.70757	9.21643	9.95094	8.41754	8.89188	8.62823	8.68597	8.21536	8.9069
ENSG00000011405	PIK3C2A	10.9135	11.4007	11.2778	12.2494	10.6208	9.96789	10.1949	10.4626	11.209	11.5762	9.94652	9.66953
ENSG00000011422	PLAUR	10.517	9.82102	10.3116	9.35583	9.7946	9.95774	10.1336	9.94251	9.56519	9.5513	9.49705	9.9849
ENSG00000011426	ANLN	11.0503	12.8147	11.917	13.1209	10.7084	11.513	10.239	12.3212	11.6398	12.654	10.1701	11.3022
ENSG00000011451	WIZ	8.63927	8.54092	9.3886	8.67289	9.06535	9.65269	7.71874	6.87971	9.02029	9.17326	8.17236	7.35846
ENSG00000011454	RABGAP1	10.8316	10.9983	10.2595	11.2076	10.8884	10.8001	10.4067	10.5401	10.3641	10.7562	10.4911	10.4732
ENSG00000011465	DCN	0	0	-0.386187	0	-0.0207849	1.22642	-1.17304	0	0	0.315282	-1.12226	0
ENSG00000011478	QPCTL	8.83231	7.59338	9.71972	8.62533	8.09035	7.68586	9.5785	8.64811	9.44246	8.96992	8.9235	8.75078
ENSG00000011485	PPP5C	11.1973	11.5013	11.2044	11.573	11.5796	11.8775	11.1435	11.3088	11.2075	11.5685	11.5719	11.5011
ENSG00000011523	CEP68	9.81247	9.61892	9.67316	9.9585	9.71308	9.6981	9.58351	9.28708	9.86054	9.7033	9.68992	9.2892
ENSG00000011566	MAP4K3	11.0576	11.1832	10.9537	11.3631	11.161	10.5573	11.3471	11.5019	11.3865	11.4127	11.4653	11.3173
ENSG00000011590	ZBTB32	2.23917	2.56364	4.5207	5.0484	1.56418	2.22642	3.07488	0	3.67224	5.26948	2.57818	1.03654
ENSG00000011600	TYROBP	0	0	0	0	0	0	-1.17304	0	0	0	0	0
ENSG00000011638	TMEM159	9.18913	9.04476	7.60817	7.35096	9.24366	9.32971	9.58351	9.90094	8.15915	7.73313	9.86785	9.96727
ENSG00000011677	GABRA3	6.06514	5.56364	3.86174	3.14151	6.26462	6.31389	6.30269	5.64092	4.14173	3.63721	6.45517	5.99073
ENSG00000012048	BRCA1	9.28058	11.1271	10.0784	12.0913	8.96078	10.3112	8.64554	10.7267	9.89513	11.2688	8.56774	10.1914
ENSG00000012061	ERCC1	11.3607	11.2893	10.8324	10.6631	11.7486	12.0906	11.6722	11.4054	10.8988	11.149	11.9534	11.6813
ENSG00000012124	CD22	4.39445	6.3006	6.78374	6.38944	4.33677	5.39635	4.7096	6.31899	5.73998	6.60068	4.92214	6.32194
ENSG00000012171	SEMA3B	8.48018	6.88556	10.3637	9.02415	6.793	6.18062	8.06297	6.42333	9.61566	9.47767	6.73572	5.03654
ENSG00000012174	MBTPS2	11.5631	11.8343	10.2658	10.4589	10.283	11.0593	10.8714	11.0618	9.51773	9.33209	9.75503	10.7283
ENSG00000012211	PRICKLE3	8.24734	8.00104	9.88994	9.60504	8.42836	8.87028	8.27817	8.52844	9.70989	10.167	8.43425	9.08093
ENSG00000012223	LTF	0	0	-0.386187	0	0	0	0	0	-1.0282	0.315282	0	0
ENSG00000012232	EXTL3	10.6213	11.2881	10.5629	10.6942	10.0009	10.6144	11.0832	11.1807	10.7642	10.5879	10.4599	10.7662
ENSG00000012504	NR1H4	7.10167	6.62253	5.7431	5.94887	7.283	6.31389	7.31077	6.45649	6.79835	5.48521	7.53238	5.89452
ENSG00000012660	ELOVL5	12.8331	12.7189	11.4499	11.6523	11.6525	12.1136	12.593	12.4181	11.3687	10.9272	11.4767	12.1632
ENSG00000012779	ALOX5	4.06514	1.97867	5.42117	3.94887	4.40548	2.81139	2.91442	2.58203	3.49536	3.90024	2.19967	1.03654
ENSG00000012817	KDM5D	9.52961	8.84904	10.3812	11.3871	9.1752	8.46483	9.56758	9.08453	10.4276	10.9735	8.92623	8.51227
ENSG00000012822	CALCOCO1	10.257	8.93868	10.4679	10.9113	10.0399	9.40633	11.4465	10.6445	11.8462	12.545	11.1775	10.5757
ENSG00000012963	UBR7	9.88171	10.8036	9.34173	9.71137	10.0113	10.781	10.0713	10.8236	9.58559	9.71829	10.2342	11.0686
ENSG00000012983	MAP4K5	10.0818	10.3796	10.1741	10.8402	9.8294	10.0968	10.5178	10.9352	10.7334	11.3167	10.36	10.9524
ENSG00000013016	EHD3	9.29149	9.3274	7.5267	8.38944	9.38436	9.54384	9.21497	9.14172	7.78558	8.05675	9.21759	9.6215
ENSG00000013275	PSMC4	13.9634	13.3907	12.6369	12.7189	14.3205	13.967	13.073	13.2235	12.3468	12.4516	13.4289	13.48
ENSG00000013288	MAN2B2	8.72079	8.38806	10.0232	9.81747	7.11877	7.82634	10.4927	10.1004	10.2421	10.603	8.86074	9.05334
ENSG00000013293	SLC7A14	0	0	0.613813	0	-1.02078	0	-1.17304	0	0	0	0	1.03654
ENSG00000013297	CLDN11	2.8672	2.56364	6.28624	5.53383	1.30114	0	3.14888	1.99706	6.43123	5.63721	2.33717	2.03654
ENSG00000013306	SLC25A39	11.6453	11.1685	12.4512	12.3008	12.0465	12.0945	10.9177	10.4149	11.6385	11.8828	11.246	10.8883
ENSG00000013364	MVP	12.4282	12.1054	12.8497	11.9909	12.6782	12.2633	12.6733	12.5241	13.1608	12.8114	12.7921	12.4507
ENSG00000013374	NUB1	10.7423	10.8765	10.6201	10.5338	10.797	10.9896	10.8566	11.0938	10.6609	10.792	10.8486	11.0986
ENSG00000013375	PGM3	10.5025	10.8179	10.8135	11.0634	10.3346	10.3323	10.3753	10.9942	11.01	10.9573	10.2631	10.6494
ENSG00000013392	RWDD2A	8.26959	7.79885	8.66366	8.27079	8.11107	7.18062	8.202	7.42333	8.75807	8.47515	8.19063	8.10263
ENSG00000013441	CLK1	10.3628	9.49437	11.9498	12.2676	10.5189	9.10907	10.6681	9.79472	12.1017	12.2371	10.7767	9.66589
ENSG00000013503	POLR3B	7.86455	9.5217	8.31772	9.22366	8.04799	9.11517	8.17347	9.55165	8.74329	9.33487	8.32483	9.0589
ENSG00000013523	ANGEL1	9.56764	9.6153	10.4316	11.1597	9.00988	9.0466	9.83678	10.0925	10.0473	10.6191	9.22204	9.84389
ENSG00000013561	RNF14	10.7012	11.1573	9.45773	9.69993	10.6049	10.9645	10.598	11.0779	9.74412	9.61906	10.7275	11.1093
ENSG00000013563	DNASE1L1	10.2356	9.67216	9.54455	9.60504	10.3163	9.95094	10.3921	10.0925	9.5129	9.78085	10.3315	10.2749
ENSG00000013573	DDX11	9.56519	9.87349	11.7903	12.709	8.95219	9.91991	9.4798	9.62277	11.7381	12.6887	8.69952	9.34942
ENSG00000013583	HEBP1	10.0646	9.3051	8.6691	7.0484	10.4175	10.0968	9.7949	9.56692	8.08554	7.45483	10.3139	9.82117
ENSG00000013588	GPRC5A	14.0063	13.539	13.5423	12.7023	12.498	13.2595	13.8567	14.3302	13.582	13.3038	12.2309	13.9867
ENSG00000013619	MAMLD1	6.206	7.24546	7.0232	6.22897	6.57167	7.5302	6.37385	8.03049	7.74659	7.95191	6.55017	8.18628
ENSG00000013725	CD6	-1.22026	0	1.61381	2.14151	1.30114	0	1.99688	2.99706	0.971801	0.315282	2.6851	0
ENSG00000013810	TACC3	10.0025	10.8147	11.795	11.5615	10.3045	11.2992	9.42873	10.2917	11.2256	11.2585	9.51799	10.4137
ENSG00000014123	UFL1	9.99041	10.1461	10.2649	10.3485	9.1085	8.5302	10.0473	10.3257	10.2215	10.1701	9.48692	9.26535
ENSG00000014138	POLA2	8.71343	9.95881	10.4025	10.4013	8.88761	10.3271	8.30269	9.70442	9.52159	9.61906	8.40326	9.69475
ENSG00000014164	ZC3H3	8.63305	8.37955	9.21187	8.54239	8.94644	9.14529	9.0303	8.64811	9.45763	9.73524	9.23309	8.94343
ENSG00000014216	CAPN1	12.1613	12.0582	12.2601	11.8175	12.2764	12.6166	12.2474	12.3786	12.3812	12.3884	12.3997	12.5229
ENSG00000014257	ACPP	5.68663	4.4381	6.28624	5.14151	3.30114	1.22642	6.9091	5.24499	6.33812	4.01572	5.02749	5.35846
ENSG00000014641	MDH1	13.3535	13.1878	12.0827	11.4555	13.6137	13.2498	12.8572	12.722	11.7443	10.8842	13.1171	12.8491
ENSG00000014824	SLC30A9	11.1439	11.1573	9.98777	9.8964	11.2268	10.8935	10.2107	10.0578	10.1505	9.57502	10.2364	9.9069
ENSG00000014914	MTMR11	9.81178	8.27329	11.2805	12.0522	9.35643	8.14529	9.8128	9.33245	11.6935	11.9569	9.51255	9.01382
ENSG00000014919	COX15	10.514	11.2051	8.84983	10.4499	10.2218	11.1719	9.4138	10.3436	8.77754	9.30397	9.27113	10.5143
ENSG00000015133	CCDC88C	7.73684	8.82416	8.56218	9.52522	7.9565	8.66105	7.55488	8.00829	8.24792	9.30397	7.6851	7.52839
ENSG00000015153	YAF2	9.63383	9.06082	8.89226	8.32142	9.89136	9.0466	9.63512	9.43585	9.23037	8.57267	10.0338	9.76785
ENSG00000015171	ZMYND11	11.4678	11.8195	10.4834	11.4304	11.8876	11.5118	11.2618	11.4286	10.355	10.9161	11.7277	11.4438
ENSG00000015285	WAS	3.3033	0.978673	4.89922	4.14151	3.30114	4.22642	3.82696	2.58203	4.72669	4.95914	3.4627	3.35846
ENSG00000015413	DPEP1	5.90902	4.1486	7.84263	5.60094	4.65164	4.54835	3.21927	0.997063	4.99417	1.31528	0.877742	0
ENSG00000015475	BID	9.93266	9.86742	9.74438	8.27079	10.3202	10.2264	9.591	9.03598	9.44753	8.16077	9.90703	9.40286
ENSG00000015479	MATR3	13.2238	13.8314	13.004	13.6329	13.2633	13.2359	12.4384	13.1066	12.7727	13.0022	12.4568	12.6568
ENSG00000015520	NPC1L1	1.77974	1.97867	4.3687	4.60094	-1.02078	0	0.826956	0.997063	4.01619	3.31528	2.57818	0
ENSG00000015532	XYLT2	10.3815	10.1284	11.6351	10.6071	9.12642	9.99791	10.2709	9.61911	11.173	10.9483	9.01601	9.17096
ENSG00000015568	RGPD5	1.94966	4.1486	2.93574	4.84195	2.43865	2.22642	1.63431	4.58203	4.32935	4.83884	0.877742	2.6215
ENSG00000015592	STMN4	1.3647	0	0.613813	1.14151	-0.0207849	0	3.58184	4.99706	3.14173	3.63721	3.92214	5.49597
ENSG00000015676	NUDCD3	10.9575	11.2536	11.8853	11.7255	10.6127	11.4492	10.8569	10.8919	11.8416	11.7436	10.3811	10.9007
ENSG00000016082	ISL1	-0.220261	0	4.19878	3.14151	-0.0207849	2.22642	1.41192	0.997063	3.926	3.12264	1.6851	2.6215
ENSG00000016391	CHDH	8.25547	8.67216	9.40985	9.34608	8.15414	8.10907	8.32879	7.35461	9.23507	8.28683	8.25278	7.16582
ENSG00000016402	IL20RA	0.364702	0	9.27737	2.14151	1.30114	2.22642	-1.17304	0.997063	8.48553	0	-0.122258	0
ENSG00000016490	CLCA1	0	0	0	0	0	0	-1.17304	0	0	0	0	0
ENSG00000016602	CLCA4	0	0	0	0	0	0	-1.17304	0	0	0	0	0
ENSG00000016864	GLT8D1	10.5656	9.77957	11.0799	10.7377	10.3753	9.83745	10.4366	9.78497	10.7445	10.51	10.4428	9.68039
ENSG00000017260	ATP2C1	11.4931	11.7015	11.8516	11.2316	11.0861	11.0078	12.0455	11.9396	11.9338	11.2109	11.573	11.5805
ENSG00000017427	IGF1	1.77974	0	0.613813	2.14151	1.56418	0	1.41192	1.99706	-0.0281995	0	-0.122258	1.03654
ENSG00000017483	SLC38A5	1.94966	0.978673	5.76356	5.0484	-0.0207849	1.22642	0.411918	0.997063	3.72669	4.01572	1.19967	0
ENSG00000017797	RALBP1	10.394	10.8413	9.06296	9.20221	10.7203	10.8988	10.272	10.3436	9.2926	8.96633	10.6995	10.4246
ENSG00000018189	RUFY3	8.29347	7.97867	9.84503	10.7654	8.19838	7.43588	8.1779	7.66949	10.0392	10.3404	7.94652	7.28446
ENSG00000018236	CNTN1	14.6237	14.4913	12.5152	13.4399	13.1921	12.7382	14.9416	14.3018	12.7603	12.8918	13.5564	13.0689
ENSG00000018280	SLC11A1	5.10167	3.3006	3.93574	2.14151	5.16904	2.81139	5.86038	3.80442	4.58651	4.48521	5.90011	3.84389
ENSG00000018408	WWTR1	11.9014	12.0898	10.9027	10.8592	12.0635	12.0766	11.402	12.0779	10.6451	10.6651	11.6529	12.2472
ENSG00000018510	AGPS	10.8193	11.3742	10.4934	10.3894	10.9668	10.9458	11.2249	11.8519	10.943	10.7727	11.4003	11.6965
ENSG00000018607	ZNF806	4.58709	4.1486	3.5207	5.60094	5.02361	4.92686	3.87135	2.58203	3.72669	4.90024	3.19967	4.03654
ENSG00000018610	CXorf56	9.99527	10.1157	8.86174	8.92287	10.1684	10.2817	10.0143	10.2986	9.01483	8.6816	10.479	10.5102
ENSG00000018625	ATP1A2	-1.22026	0	2.78374	0	0	0	1.63431	1.99706	2.43123	3.77471	0	3.84389
ENSG00000018699	TTC27	10.3033	10.7763	9.41471	10.1102	10.1001	10.4359	10.0564	10.565	9.4786	9.99124	9.95188	10.4246
ENSG00000018869	ZNF582	4.206	2.56364	-0.386187	5.22897	4.59392	4.22642	3.21927	2.58203	1.29373	4.12264	2.4627	2.03654
ENSG00000019102	VSIG2	-1.22026	1.97867	1.61381	0	0	0	1.63431	2.58203	4.49536	4.01572	0.877742	3.35846
ENSG00000019144	PHLDB1	7.98186	8.78603	10.4483	10.5035	7.98203	8.59275	7.68804	8.13661	10.1994	10.1081	7.5216	8.28446
ENSG00000019169	MARCO	-0.220261	0.978673	0	0	0	0	0	0	-1.0282	0	-0.122258	0
ENSG00000019186	CYP24A1	16.0918	14.0191	16.351	15.9123	15.6229	13.6835	15.5468	14.3764	15.9339	15.5809	14.8403	14.2211
ENSG00000019485	PRDM11	7.91417	8.23606	8.53863	9.07815	7.78012	8.30324	8.40627	8.92188	8.87116	8.95914	8.18608	8.86943
ENSG00000019505	SYT13	9.83434	9.74686	9.42117	7.9097	9.7938	9.03378	10.7709	9.78823	9.88917	8.55369	10.6405	9.7439
ENSG00000019549	SNAI2	3.4236	2.56364	3.93574	3.46344	3.7341	3.54835	2.28639	2.58203	3.36412	3.12264	2.04767	4.35846
ENSG00000019582	CD74	0.779739	0	3.31425	4.84195	-0.0207849	2.22642	0.411918	1.99706	3.55676	5.60068	-1.12226	2.6215
ENSG00000019991	HGF	7.60629	5.97867	4.13738	5.38944	6.33677	4.54835	6.52044	4.31899	5.38119	3.48521	5.53595	4.35846
ENSG00000019995	ZRANB1	10.5275	10.5823	10.6745	10.2734	10.7728	10.5302	10.1483	9.87358	10.5703	9.7991	10.4571	9.89762
ENSG00000020129	NCDN	8.49055	8.64401	9.69063	9.31144	8.69174	9.10907	9.50115	9.17199	9.88619	9.81313	9.56512	9.47948
ENSG00000020181	ADGRA2	8.18701	8.03396	8.55045	8.48136	8.61039	8.31389	8.47801	8.23547	8.97883	8.64171	8.55898	8.65125
ENSG00000020219	CCT8L1P	0	0	0	0	0	0	-1.17304	0	1.29373	1.31528	0	0
ENSG00000020256	ZFP64	9.11625	9.49043	8.36536	8.35096	9.43865	9.90942	8.78985	9.04691	8.33594	8.71616	9.13866	9.45016
ENSG00000020426	MNAT1	10.4654	10.2916	8.3073	7.35096	10.8306	10.4576	10.4361	10.4544	8.43737	7.6462	10.8851	10.6402
ENSG00000020577	SAMD4A	6.3647	7.48647	9.49186	9.60912	6.55664	7.39635	7.41192	8.91593	10.2767	10.9318	7.32895	8.79142
ENSG00000020633	RUNX3	8.30526	8.3006	6.94473	7.14151	8.61403	9.41625	8.10308	7.62642	7.05926	6.69032	8.41107	8.02522
ENSG00000020922	MRE11A	9.6501	10.0121	10.3238	11.3077	9.45089	9.30324	8.92103	9.57449	9.87342	10.5137	8.78613	9.05334
ENSG00000021300	PLEKHB1	6.90386	5.06614	5.95366	2.14151	7.41384	6.18062	7.99938	6.66949	5.81729	4.12264	8.33512	7.26535
ENSG00000021355	SERPINB1	11.9565	11.3406	11.0311	10.3775	12.326	11.431	12.0669	11.7923	11.0254	10.5879	12.5174	11.8527
ENSG00000021461	CYP3A43	0.364702	0	-0.386187	0	0	0	0	0	0	0.315282	0	0
ENSG00000021488	SLC7A9	1.77974	1.97867	5.19878	4.84195	2.56418	1.22642	3.58184	1.99706	6.4796	6.42381	2.6851	2.03654
ENSG00000021574	SPAST	9.83231	9.98149	9.5267	9.32142	9.31013	9.07191	10.9256	10.944	10.0586	9.64844	10.4589	10.5041
ENSG00000021645	NRXN3	1.58709	5.3006	7.16071	5.31144	1.78657	4.68586	4.44167	7.48892	7.43123	6.82308	4.73572	6.42885
ENSG00000021762	OSBPL5	7.80765	6.33623	8.86648	8.25004	7.88611	6.92686	7.82977	6.55165	8.64599	8.72467	7.88897	6.76446
ENSG00000021776	AQR	11.2387	11.9109	11.0901	12.1777	11.0881	11.3685	11.2963	11.8402	11.4639	12.1064	11.0611	11.3886
ENSG00000021826	CPS1	12.4407	12.9871	13.2618	13.7592	10.9714	10.9006	11.6991	12.0832	13.4182	12.2479	10.6999	10.7931
ENSG00000021852	C8B	0	0	0	0	0	0	0	0	0	0	0	0
ENSG00000022267	FHL1	9.4433	9.1131	7.99752	8.14151	9.95291	9.31389	8.62137	7.61177	7.62644	7.66401	9.03761	7.9554
ENSG00000022277	RTFDC1	11.8404	11.9892	10.4865	10.0424	12.1469	12.1341	11.7733	11.8911	10.2251	9.8641	12.0547	12.114
ENSG00000022355	GABRA1	0	0	0	0	0	0	0	0	0	0	0	0
ENSG00000022556	NLRP2	11.4218	11.786	11.2039	12.0891	11.5801	11.8935	11.1809	11.62	11.4941	12.1011	11.2566	11.5072
ENSG00000022567	SLC45A4	10.9776	10.3688	10.1875	10.8813	10.843	10.3938	10.1779	9.42333	10.3392	10.3404	9.88056	9.06996
ENSG00000022840	RNF10	12.1584	12.4263	11.5067	11.2976	12.2334	12.8878	12.0442	12.0415	11.5143	11.4199	12.1922	12.2963
ENSG00000022976	ZNF839	8.43258	8.03396	10.7775	10.4521	8.40967	8.22642	8.84098	8.56692	10.6787	10.408	9.10656	8.64387
ENSG00000023041	ZDHHC6	10.5292	10.7551	11.2011	11.5824	10.7173	11.0094	9.76212	9.79796	11.1273	11.3167	9.84857	9.8599
ENSG00000023171	GRAMD1B	12.7573	12.0454	12.3909	12.8363	12.4443	11.8095	12.6915	11.6436	12.581	12.2742	12.4179	11.4898
ENSG00000023191	RNH1	11.2463	11.0107	11.5207	10.769	11.6939	11.6252	11.4987	11.3797	11.1323	11.0743	11.7947	11.6732
ENSG00000023228	NDUFS1	12.1062	12.3504	11.2693	11.537	12.2804	12.0782	11.8771	12.0865	11.3321	11.0542	12.1005	12.0492
ENSG00000023287	RB1CC1	11.2681	11.8296	10.2568	11.4487	11.3003	11.0968	11.267	11.7768	10.7263	11.3033	11.3129	11.2809
ENSG00000023318	ERP44	11.0184	10.6189	10.9425	9.53383	9.57167	10.2925	11.6222	11.2685	10.6548	9.85831	10.2711	11.052
ENSG00000023330	ALAS1	11.293	11.8012	10.754	10.9113	11.5431	11.9407	11.099	11.5196	10.6908	10.5063	11.2259	11.498
ENSG00000023445	BIRC3	11.8401	12.5081	8.93349	12.1576	11.628	11.8855	11.0059	12.7894	10.2351	11.5972	10.9173	12.5708
ENSG00000023516	AKAP11	10.1726	11.1436	10.6839	11.6592	10.2265	9.79628	10.0552	10.9614	10.867	11.2312	10.1747	10.2749
ENSG00000023572	GLRX2	8.8725	8.49437	7.04844	6.92287	9.21164	9.05931	8.81137	8.87358	7.10108	6.56321	9.50071	9.16582
ENSG00000023608	SNAPC1	9.8357	9.9871	8.48418	8.35096	9.84649	9.80385	9.34659	9.61545	8.60661	8.23414	9.2977	9.43314
ENSG00000023697	DERA	10.581	10.4884	8.90613	8.57614	10.822	10.7695	10.7625	10.8252	9.00797	8.24602	11.0335	10.9613
ENSG00000023734	STRAP	12.4118	12.623	11.0588	10.3239	12.6017	12.9683	12.9279	12.9801	10.9117	10.5235	13.2164	13.2584
ENSG00000023839	ABCC2	13.4999	12.9455	14.0999	15.9479	12.0748	11.6869	13.5539	13.8365	14.1069	14.9587	11.5717	12.8463
ENSG00000023892	DEF6	0.364702	0.978673	6.6691	2.72647	1.56418	1.22642	3.68494	2.99706	5.77916	3.63721	3.5216	3.84389
ENSG00000023902	PLEKHO1	6.64393	6.59338	7.26486	7.31144	7.14914	7.47435	7.06536	6.87971	7.811	7.42381	7.48137	7.03654
ENSG00000023909	GCLM	12.678	12.6739	11.0195	11.5317	12.9677	12.4001	12.1217	12.0759	10.6783	10.2724	12.4424	12.1266
ENSG00000024048	UBR2	9.73974	10.2916	10.7875	11.0499	9.59852	9.44559	9.88359	10.5574	11.2009	11.2897	9.73805	9.83095
ENSG00000024422	EHD2	10.4402	9.71677	10.1206	8.25004	10.9147	10.9338	11.3649	11.1992	10.1467	10.6225	11.8112	11.7335
ENSG00000024526	DEPDC1	9.15695	10.3965	9.5207	10.5013	9.04261	9.48381	8.86998	10.2917	9.05262	9.42119	8.68026	9.99073
ENSG00000024862	CCDC28A	9.11289	8.46249	7.63618	6.49906	9.45596	8.57515	9.64953	9.19674	7.82978	7.2101	10.1048	9.47116
ENSG00000025039	RRAGD	8.1526	8.30959	6.55633	6.09571	8.57913	8.71024	7.86862	8.49691	6.49536	6.61906	8.4013	8.52035
ENSG00000025156	HSF2	8.97818	8.77957	9.10767	9.28617	8.97639	8.57515	8.72026	8.6624	8.98163	8.86603	8.97446	8.35846
ENSG00000025293	PHF20	10.0564	10.7909	9.64034	10.3436	9.94066	10.3711	9.43429	10.3054	9.55112	10.1162	9.35752	9.95838
ENSG00000025423	HSD17B6	7.35339	8.96167	7.0232	7.9097	7.19838	8.37617	6.06536	7.08453	6.04862	5.77471	6.11615	6.70896
ENSG00000025434	NR1H3	9.19337	8.84286	10.6691	9.83848	9.23424	9.16894	9.61241	9.04146	10.2185	9.55846	9.17924	9.03654
ENSG00000025708	TYMP	7.36845	5.50224	6.84263	7.74142	7.51449	6.92686	7.8071	7.08453	8.29823	9.5513	7.63597	7.37639
ENSG00000025770	NCAPH2	8.28951	8.2266	10.4593	10.2989	8.31907	9.15124	8.56167	8.41492	10.206	10.5738	8.55722	8.61396
ENSG00000025772	TOMM34	9.63616	10.4765	10.2738	9.32142	10.0071	11.4528	8.82414	9.48088	9.77108	9.57502	9.34024	9.7439
ENSG00000025796	SEC63	11.3011	11.5188	11.0547	10.4453	10.5935	10.9475	11.1022	11.1569	10.7141	10.007	10.3929	10.6695
ENSG00000025800	KPNA6	11.2529	11.6687	10.7787	11.1667	11.1957	11.5359	11.1894	11.5362	11.0629	11.2017	11.177	11.5969
ENSG00000026025	VIM	13.8708	13.9419	13.3822	12.8006	14.3382	14.1544	13.628	14.3255	13.1794	13.1436	14.0883	14.5147
ENSG00000026036	RTEL1-TNFRSF6B	8.14606	8.02307	9.93236	11.2143	7.50278	7.95434	7.59845	7.01943	9.80864	11.0053	6.74811	6.86943
ENSG00000026103	FAS	9.99648	10.0714	8.80364	9.20221	9.6113	9.37108	9.52218	10.0027	8.54355	8.91147	9.13631	9.6215
ENSG00000026297	RNASET2	7.81041	7.06614	9.61522	8.38944	7.56418	7.73422	8.41567	7.22588	8.76296	7.47515	8.35954	7.35846
ENSG00000026508	CD44	14.9113	14.9149	13.7508	13.7626	14.2339	14.5688	13.5179	13.9774	13.017	12.6854	12.7255	13.7372
ENSG00000026559	KCNG1	5.45216	5.06614	6.8712	5.94887	5.9679	5.87028	5.14888	3.99706	5.01619	5.63721	5.55017	3.84389
ENSG00000026652	AGPAT4	7.36094	6.6511	9.03588	9.5122	6.40548	6.27082	7.89035	7.81724	9.82042	10.0517	6.63929	7.35846
ENSG00000026751	SLAMF7	1.3647	5.06614	4.56801	3.94887	0	3.54835	3.91442	6.38938	4.14173	5.60068	2.19967	5.73698
ENSG00000026950	BTN3A1	8.35149	7.95595	8.23952	8.94241	7.97922	7.98131	8.91309	8.52062	8.69802	9.20098	8.50892	8.52839
ENSG00000027001	MIPEP	9.35811	9.87046	9.22668	8.57614	9.25301	9.87388	7.89305	8.61911	7.83599	7.83098	8.14921	8.63645
ENSG00000027075	PRKCH	8.13068	8.52557	7.54455	7.68067	8.0825	8.87748	8.1779	8.42333	7.74329	7.69032	8.27649	8.41158
ENSG00000027644	INSRR	0	0	0.613813	1.14151	-1.02078	0	0	0.997063	2.14173	1.90024	0	0
ENSG00000027697	IFNGR1	11.7147	12.1182	11.6057	11.8086	10.7457	11.239	10.274	10.6445	10.6358	9.98062	9.17924	10.116
ENSG00000027847	B4GALT7	8.4091	8.69292	9.1684	8.53383	8.35425	9.43099	8.21712	8.32798	8.80311	9.02609	8.20417	8.63645
ENSG00000027869	SH2D2A	5.04653	4.97867	4.19878	3.46344	6.14914	5.87028	3.82696	4.31899	2.87869	2.63721	3.5216	3.84389
ENSG00000028116	VRK2	10.5072	10.7285	10.6039	10.5013	10.7211	10.4261	10.5174	10.2709	10.443	9.98594	10.7858	10.2484
ENSG00000028137	TNFRSF1B	2.3647	3.78603	7.15297	2.72647	1.78657	3.22642	4.03641	3.99706	5.926	4.90024	3.96521	4.20646
ENSG00000028203	VEZT	12.2449	12.5198	11.7674	12.2791	12.1041	12.1258	11.1233	10.9886	11.7118	11.7864	10.9616	10.8374
ENSG00000028277	POU2F2	4.53463	3.3006	6.9267	5.0484	4.47107	4.39635	5.42687	4.80442	7.42713	6.77471	4.71063	4.35846
ENSG00000028310	BRD9	8.93709	9.07671	10.4356	10.9505	9.10334	9.22642	8.41754	8.68356	9.86206	10.3665	8.70905	8.75764
ENSG00000028528	SNX1	11.7774	11.4278	10.9142	12.0544	11.9953	11.8494	11.6977	11.5294	11.3865	11.9908	11.9257	11.6271
ENSG00000028839	TBPL1	9.36094	9.22185	9.26486	8.01188	9.38648	9.46004	9.83538	9.45649	9.38013	8.66401	9.86714	9.69117
ENSG00000029153	ARNTL2	10.7274	10.8644	8.8354	10.2022	10.4453	10.748	10.4306	11.4879	9.6929	10.4173	10.6154	11.5102
ENSG00000029363	BCLAF1	11.8958	12.8171	11.8549	12.6473	11.7554	12.0648	11.1404	11.8512	11.764	12.1073	11.0313	11.2533
ENSG00000029364	SLC39A9	13.1333	13.603	11.6616	11.3894	13.3569	13.4172	12.8247	13.2114	11.5319	11.1226	13.133	13.1939
ENSG00000029534	ANK1	7.11959	7.83665	6.32806	8.06037	7.17397	7.96789	7.61486	8.58203	7.41474	9.16077	7.55017	8.35846
ENSG00000029559	IBSP	-1.22026	0	0	0	0	0	0	0	0	0.315282	0	0
ENSG00000029639	TFB1M	8.71195	8.3006	8.60533	7.49906	9.10075	8.28171	8.5412	8.16699	8.69119	7.50511	9.11136	8.49597
ENSG00000029725	RABEP1	11.2836	12.0434	10.9916	11.5562	11.4154	11.7451	11.3387	11.8972	11.206	11.2274	11.5	11.6439
ENSG00000029993	HMGB3	12.6952	12.7617	10.4679	10.6273	13.1199	12.9535	12.3766	11.8713	10.0038	9.85444	12.7848	12.1194
ENSG00000030066	NUP160	11.5615	12.0728	11.5818	12.7255	11.3867	11.1719	11.457	12.0752	11.6798	12.2471	11.3504	11.7045
ENSG00000030110	BAK1	9.67834	9.70999	9.44828	8.81394	9.64277	10.0844	10.5047	10.7833	10.0626	9.50757	10.4911	11.0741
ENSG00000030304	MUSK	-1.22026	0.978673	1.61381	0	-0.0207849	0	0	0.997063	1.55676	1.90024	-0.122258	0
ENSG00000030419	IKZF2	6.09262	4.97867	5.47179	5.94887	5.87403	3.81139	5.84932	5.85504	5.85444	5.56321	5.94383	5.28446
ENSG00000030582	GRN	12.3606	11.7852	12.9578	11.3691	10.95	11.3762	13.6618	13.0865	13.1017	12.515	12.1457	12.6378
ENSG00000031003	FAM13B	9.27759	9.3274	10.9096	11.7872	8.97074	8.45524	10.1359	10.3872	11.5216	11.8481	10.1469	10.124
ENSG00000031081	ARHGAP31	6.14606	5.56364	6.24317	6.09571	6.19838	6.22642	6.57515	7.33691	6.94908	7.00178	6.55017	7.41158
ENSG00000031691	CENPQ	7.59992	8.27329	8.04427	6.6961	7.754	7.49321	8.1889	8.72498	7.54923	6.58207	8.50892	8.68759
ENSG00000031698	SARS	11.8121	11.6972	11.6853	10.9839	12.0126	11.9713	11.6824	11.9672	11.4662	10.9382	11.9252	12.0344
ENSG00000031823	RANBP3	9.72079	9.77309	10.5982	9.72647	9.92539	10.3218	9.69037	9.51276	10.2589	9.78492	9.95121	9.8599
ENSG00000032219	ARID4A	9.41273	9.55987	9.68929	10.7781	9.17643	8.59275	9.38059	9.68706	10.1629	10.829	9.08354	9.08638
ENSG00000032389	TSSC1	10.2361	10.0093	9.54603	8.64136	10.4924	10.748	9.75399	9.74861	9.12028	8.56321	10.128	10.116
ENSG00000032444	PNPLA6	10.9941	9.69292	11.6043	10.6729	10.3651	9.76558	11.1299	10.2041	11.5297	11.6843	10.4447	9.76105
ENSG00000032742	IFT88	9.76984	9.97585	9.06914	9.89306	9.71646	9.5302	9.24058	9.55165	8.95337	9.35968	9.18949	9.20646
ENSG00000033011	ALG1	9.73974	10.345	10.6313	9.835	9.28185	10.6379	10.0217	10.4503	10.2072	9.8946	9.45328	10.3875
ENSG00000033030	ZCCHC8	9.91417	9.89754	10.905	11.573	9.98694	9.86667	9.24902	9.44001	10.8031	11.2379	9.34433	9.38526
ENSG00000033050	ABCF2	11.356	12.468	11.2711	11.9155	11.4529	12.3376	11.2764	12.2022	11.132	11.4394	11.3806	12.2021
ENSG00000033100	CHPF2	10.6829	10.2431	10.9073	11.213	10.0222	9.76946	11.402	10.8597	11.2615	11.316	10.8077	10.1581
ENSG00000033122	LRRC7	2.77974	0	1.61381	3.94887	2.30114	1.22642	3.63431	3.31899	4.67224	4.63721	3.5216	1.03654
ENSG00000033170	FUT8	10.2013	10.3667	8.83781	8.71894	10.2841	10.3787	10.2448	10.6264	8.77593	8.69899	10.2658	10.3985
ENSG00000033178	UBA6	10.6095	10.9358	11.3426	11.4476	10.2995	10.2123	10.402	10.8457	11.3144	11.4192	10.1375	10.3266
ENSG00000033327	GAB2	8.68813	8.80522	8.21373	9.5509	8.36723	8.92686	8.74731	8.83627	9.41578	10.1178	8.41107	8.89452
ENSG00000033627	ATP6V0A1	10.6288	10.7892	11.7699	12.1722	9.41801	10.5906	11.0654	11.7027	12.4503	12.8384	9.73339	11.1825
ENSG00000033800	PIAS1	11.1661	11.2027	10.9509	11.1231	11.2944	10.9813	10.2626	9.98006	10.8839	10.6088	10.3949	9.83744
ENSG00000033867	SLC4A7	11.367	11.5091	12.0229	12.6714	9.41801	9.44074	12.0792	12.3985	12.357	12.6102	10.1798	11.171
ENSG00000034053	APBA2	9.17741	9.23606	8.16456	9.44072	9.54336	9.61874	9.00438	8.53622	8.54166	9.78085	9.22868	8.79809
ENSG00000034152	MAP2K3	9.86786	10.6279	10.6732	10.2734	10.2271	11.4862	10.1889	11.2825	10.7674	10.793	10.4749	11.5193
ENSG00000034239	EFCAB1	0.364702	0	1.19878	0	1.30114	0	0	0.997063	0	0	-1.12226	0
ENSG00000034510	TMSB10	16.1234	15.6709	14.3616	11.9521	16.6219	16.2458	16.4221	16.4565	13.8283	12.2289	17.0917	16.6887
ENSG00000034533	ASTE1	8.49398	8.40494	9.4324	8.55936	8.48701	8.25985	8.49229	8.08453	9.05528	8.16703	8.78463	8.02522
ENSG00000034677	RNF19A	10.5492	10.7435	11.0773	10.8947	10.4123	10.1806	10.6775	11.1082	11.3139	11.2883	10.5337	10.7712
ENSG00000034693	PEX3	8.58387	8.6153	7.88528	7.38944	8.75235	8.48381	8.90644	9.08982	7.88768	7.40274	9.12686	9.108
ENSG00000034713	GABARAPL2	11.5873	10.7032	9.34513	8.46344	11.7722	10.9679	11.7115	11.1493	9.35658	8.36513	12.0257	11.338
ENSG00000034971	MYOC	-1.22026	1.97867	0	0	0	0	0	0.997063	0	0	0	0
ENSG00000035115	SH3YL1	8.22268	7.1685	9.37536	9.06037	8.36076	6.71828	8.26783	7.33691	9.14173	8.45994	8.61076	7.08093
ENSG00000035141	FAM136A	11.1918	11.434	10.9176	10.6552	11.4981	11.8217	11.3827	11.6508	10.6148	10.3209	11.6748	11.9038
ENSG00000035403	VCL	12.1688	12.9864	13.2868	13.4015	10.8345	11.7915	12.5542	13.7297	13.4516	14.0075	11.2525	12.6867
ENSG00000035499	DEPDC1B	8.88303	9.87349	8.4467	9.85576	9.06402	9.67763	8.85348	9.64452	8.53785	8.80312	9.1838	9.76105
ENSG00000035664	DAPK2	7.96709	7.02307	7.90383	9.0057	8.09556	6.65269	8.62947	7.01943	8.99832	8.6816	8.61921	7.14506
ENSG00000035681	NSMAF	10.5094	10.6981	10.7956	11.1555	10.7328	10.8151	10.8107	11.2355	10.9333	11.3075	11.1286	11.3663
ENSG00000035687	ADSS	11.5551	11.4371	10.6222	10.4292	11.8647	11.3926	11.3365	11.4899	11.0018	10.5596	11.8009	11.467
ENSG00000035720	STAP1	0	0	0	0	0	0	-0.173044	0	2.55676	1.31528	-1.12226	0
ENSG00000035862	TIMP2	11.7308	12.1881	12.1312	10.5594	11.1033	12.232	12.2638	12.5526	11.2838	11.1576	11.7701	12.5591
ENSG00000035928	RFC1	10.0772	10.686	10.0753	10.6826	9.89733	10.0656	10.3763	10.8315	10.3294	10.9217	10.2647	10.3266
ENSG00000036054	TBC1D23	10.2138	10.3753	10.0401	9.9585	9.96221	9.37617	10.612	10.6535	10.692	10.2327	10.4925	10.3607
ENSG00000036257	CUL3	11.8708	11.9153	10.8588	10.7544	12.1048	11.6869	11.7547	11.8426	10.8602	10.4548	12.0841	11.7204
ENSG00000036448	MYOM2	6.61263	6.62253	5.5207	6.0484	6.92758	7.22642	5.93548	6.20652	5.86662	5.56321	6.71695	6.49597
ENSG00000036473	OTC	0	0	0	0	0	0	0	0	0	0	0	0
ENSG00000036530	CYP46A1	0	0	1.61381	0	-1.02078	0	2.73385	1.99706	2.9718	1.90024	1.87774	2.03654
ENSG00000036549	ZZZ3	9.86255	10.2664	9.89342	9.95529	9.69518	9.83375	9.4138	9.70097	9.83134	9.53203	9.1457	9.36745
ENSG00000036565	SLC18A1	0	0	0	1.14151	-0.0207849	0	0	0	0	0	-1.12226	0
ENSG00000036672	USP2	3.68663	3.56364	5.61381	4.46344	3.8372	5.22642	4.80424	4.90395	4.94908	4.77471	5.00703	4.35846
ENSG00000036828	CASR	-1.22026	0	0	0	0	0	0	0	0	0	0	0
ENSG00000037042	TUBG2	9.18807	8.9843	11.1889	11.7085	9.18134	9.78484	9.40627	8.57449	11.5273	12.2775	9.24734	8.86308
ENSG00000037241	RPL26L1	10.3773	10.9602	8.75592	7.94887	10.9848	11.0078	10.1216	10.6748	8.52447	7.45483	10.7458	10.8261
ENSG00000037280	FLT4	5.81316	5.78603	7.01469	7.94887	5.88611	6.18062	5.30269	5.52062	6.82978	7.97349	4.92214	5.28446
ENSG00000037474	NSUN2	11.5707	12.193	11.7069	12.8245	11.4128	12.1401	11.4271	12.1251	11.7107	12.3241	11.3701	11.9298
ENSG00000037637	FBXO42	8.80072	9.16355	9.50863	9.28617	8.96932	9.24323	8.98557	9.39794	9.55206	9.00528	9.13749	9.47948
ENSG00000037749	MFAP3	9.53212	10.1511	8.05261	9.75254	7.61946	8.61874	9.31077	9.94543	8.17147	8.72042	7.19515	9.02522
ENSG00000037757	MRI1	7.46624	7.45441	8.18367	8.76356	7.09296	7.98131	6.73985	7.14681	8.61566	9.58207	6.10656	7.41158
ENSG00000037897	METTL1	9.07436	9.6511	9.93687	10.4176	9.40443	10.2871	8.99312	9.61545	9.3555	9.81313	9.13749	9.8914
ENSG00000037965	HOXC8	5.52121	6.02307	4.3687	4.14151	6.40548	6.31389	6.38154	7.10559	5.34684	5.12264	7.06757	6.96727
ENSG00000038002	AGA	9.28555	9.21708	9.17796	8.81394	8.25999	8.63581	10.9488	10.5362	9.52159	9.17015	10.0589	10.1837
ENSG00000038210	PI4K2B	8.44685	8.73356	8.4749	7.51655	8.23896	8.36597	8.25112	8.66949	8.46365	8.1097	8.18152	8.9069
ENSG00000038219	BOD1L1	10.429	11.2325	11.1969	12.4769	10.6099	10.0937	9.65589	10.4949	11.1433	12.0739	9.83121	9.37639
ENSG00000038274	MAT2B	11.6278	11.5646	10.2377	9.99013	11.9338	11.622	11.0254	11.1017	10.0829	9.44456	11.4412	11.1876
ENSG00000038295	TLL1	6.71048	7.35371	6.54455	7.11879	5.65164	6.35571	5.48517	5.64092	6.98861	5.35968	4.60566	4.94343
ENSG00000038358	EDC4	10.1034	10.4585	10.9374	12.3763	9.84185	10.584	10.5463	10.7165	11.2909	12.5094	10.2457	10.6309
ENSG00000038382	TRIO	10.8728	11.4453	11.4741	12.9956	10.7449	10.4979	10.8964	11.9664	11.8475	12.9784	10.8246	11.5601
ENSG00000038427	VCAN	10.5999	12.0353	13.2291	12.3787	8.50474	9.38124	10.8724	12.1341	13.256	12.2282	8.62258	9.71953
ENSG00000038532	CLEC16A	8.66391	8.79245	9.39681	8.84887	8.5698	9.19221	8.93809	9.20652	9.42095	9.43682	9.17466	9.42024
ENSG00000038945	MSR1	-1.22026	0	0	0	0.564178	0	0.826956	0	0.556763	0	0.877742	0
ENSG00000039068	CDH1	9.43438	9.67216	12.7399	10.0663	7.98484	8.45524	10.2527	10.5167	12.0193	10.2431	8.86501	9.2892
ENSG00000039123	SKIV2L2	11.8763	12.2716	11.1969	11.8324	11.919	11.695	11.5481	11.7241	11.2072	11.4067	11.7173	11.1346
ENSG00000039139	DNAH5	7.04653	7.1486	6.54455	8.60912	7.06136	6.65269	6.83818	7.14681	7.15171	8.59605	6.69152	6.79142
ENSG00000039319	ZFYVE16	10.8655	11.4564	10.6603	12.4188	10.4895	9.75781	10.6958	11.1225	11.2592	12.0797	10.4438	10.1477
ENSG00000039523	FAM65A	9.46711	9.38806	10.8098	9.75622	9.75647	9.94752	9.81635	9.79148	10.72	10.2401	10.1078	10.124
ENSG00000039537	C6	0.779739	1.97867	1.61381	2.14151	0.564178	0	-0.173044	0	0	0	0.462705	0
ENSG00000039560	RAI14	11.1059	11.9416	10.8086	11.6233	10.9915	11.6294	10.6579	11.6081	10.7317	11.7092	10.5877	11.3506
ENSG00000039600	SOX30	-0.220261	0	2.19878	0	1.78657	0	1.82696	0	-1.0282	0	1.4627	0
ENSG00000039650	PNKP	11.1499	10.131	11.6014	11.9862	11.3675	11.0111	11.1762	10.4065	11.5073	12.2915	11.4338	10.629
ENSG00000039987	BEST2	0	0	0.613813	0	0	0	-1.17304	0	1.77916	1.90024	0	0
ENSG00000040199	PHLPP2	10.1179	10.8975	10.1384	11.2183	10.0446	10.3139	11.4938	11.8858	11.2813	11.6968	11.4125	11.4857
ENSG00000040275	SPDL1	10.0407	10.9983	10.4348	11.1288	9.97922	10.6652	10.5378	12.1992	11.4995	11.9987	10.6125	12.0038
ENSG00000040341	STAU2	10.5492	10.6171	9.10967	9.18043	10.7926	10.2871	10.6732	10.7947	9.23507	9.49768	10.9549	10.7997
ENSG00000040487	PQLC2	7.39445	7.48647	8.84983	7.29126	7.18867	8.22642	7.91971	7.62642	8.74329	8.49519	7.36156	7.69475
ENSG00000040531	CTNS	8.96709	9.4133	9.43877	10.1804	8.6727	9.4696	8.95624	8.75861	9.60025	10.515	8.17924	8.83744
ENSG00000040608	RTN4R	3.98919	3.78603	5.98885	1.14151	3.43865	3.54835	3.28639	1.99706	5.20062	3.48521	3.04767	2.03654
ENSG00000040633	PHF23	10.8669	10.9517	10.7508	10.2474	11.3042	11.6776	11.0128	11.1353	10.508	10.2312	11.4589	11.3335
ENSG00000040731	CDH10	5.62523	5.2266	6.1684	6.09571	4.50278	4.81139	4.55488	4.80442	4.94908	5.44456	4.49245	3.84389
ENSG00000040933	INPP4A	9.68211	9.54853	10.0804	10.3775	9.93487	9.13331	9.97098	9.91593	10.5216	10.4865	10.0805	9.94943
ENSG00000041353	RAB27B	11.6866	12.9365	10.6145	11.7562	11.551	12.213	9.20958	10.1569	10.3376	10.8408	9.07987	9.93135
ENSG00000041357	PSMA4	12.9372	13.3423	12.0115	11.6739	13.2899	13.5316	12.5699	12.8578	11.7852	11.4871	12.9832	13.012
ENSG00000041515	MYO16	3.17206	2.97867	4.07324	3.94887	2.56418	2.81139	2.91442	0.997063	3.21973	3.31528	3.33717	3.35846
ENSG00000041802	LSG1	9.84313	10.6171	9.99319	11.6071	9.47207	10.3402	9.71646	10.4001	10.0278	10.941	9.43041	10.2726
ENSG00000041880	PARP3	8.0324	7.53326	9.43877	8.76356	7.945	7.98131	8.19546	7.68356	8.99971	9.47767	8.07003	7.86943
ENSG00000041982	TNC	6.02767	8.42988	9.12359	8.93593	4.14914	5.92686	6.3268	10.0578	9.05926	11.1307	4.23529	7.0589
ENSG00000041988	THAP3	9.4741	9.03937	10.8718	9.99013	9.91953	9.87388	9.01678	8.48892	10.4106	10.2237	9.24625	8.51227
ENSG00000042062	FAM65C	1.10167	0	3.5207	3.14151	-0.0207849	0	1.63431	0.997063	3.87869	4.31528	-1.12226	0
ENSG00000042088	TDP1	9.01814	9.5823	8.94024	9.13587	9.09945	9.67351	7.98935	8.80442	8.35766	8.50016	8.21759	8.79142
ENSG00000042286	AIFM2	10.5907	10.8567	10.2404	10.2103	11.0099	11.3165	10.3218	10.6427	10.2156	10.249	10.6451	10.7997
ENSG00000042304	C2orf83	0	0	0	1.14151	0	0	0	0.997063	0	1.31528	0	0
ENSG00000042317	SPATA7	9.35149	8.57113	8.77368	8.82801	9.46202	8.45524	8.20417	8.62642	9.06588	8.83098	8.4457	8.29392
ENSG00000042429	MED17	9.45481	9.89156	9.7572	9.97123	9.66045	9.4696	9.22142	9.36775	9.67397	9.72042	9.3706	9.17096
ENSG00000042445	RETSAT	10.8228	10.3965	11.5154	11.5667	10.0399	9.99461	11.306	11.4212	11.7128	11.9573	10.5112	10.9146
ENSG00000042493	CAPG	10.9487	9.74686	10.1285	8.30138	11.2833	10.4236	10.6079	9.9772	8.97321	8.5296	10.8532	10.3697
ENSG00000042753	AP2S1	11.3864	11.4422	10.5207	8.59272	11.8109	12.0672	12.2756	12.2963	10.6843	9.48019	12.8828	12.5123
ENSG00000042781	USH2A	-1.22026	0	3.86174	2.14151	0	0	1.41192	0	3.67224	0.315282	1.19967	0
ENSG00000042813	ZPBP	0	0	0	0	0	0	0	0	0	0	0	0
ENSG00000042832	TG	2.23917	2.97867	5.7431	2.14151	3.30114	0	3.28639	0	5.6583	4.56321	2.33717	1.03654
ENSG00000042980	ADAM28	5.52121	5.73356	5.54455	7.44529	3.78657	4.54835	5.49938	5.85504	5.87869	6.67283	3.04767	4.20646
ENSG00000043039	BARX2	-1.22026	0	4.00613	1.14151	0	0	-1.17304	0.997063	4.64423	0	-1.12226	0
ENSG00000043093	DCUN1D1	10.2994	10.5003	9.50408	9.29126	10.2669	9.91991	10.6315	10.9159	9.36948	9.17637	10.8561	10.7831
ENSG00000043143	JADE2	10.8066	11.2195	10.836	10.9489	10.8553	11.1333	11.3243	11.565	11.292	11.145	11.3264	11.6374
ENSG00000043355	ZIC2	8.39445	8.2266	8.94249	8.68067	8.68485	8.55734	7.4672	7.20652	9.0672	8.51985	7.92214	7.22636
ENSG00000043462	LCP2	0	0	0	0	0	0	0	0	0	0	0	1.03654
ENSG00000043514	TRIT1	9.56437	9.2548	10.0264	10.2422	9.69432	9.30857	8.60832	8.49691	9.92818	9.45483	8.82757	8.47948
ENSG00000043591	ADRB1	5.48018	5.56364	4.42117	5.0484	5.246	5.22642	4.7096	5.08453	4.69972	4.48521	5.04767	5.28446
ENSG00000044012	GUCA2B	0	0	0	0	0.979215	0	-1.17304	0	0	0	0	0
ENSG00000044090	CUL7	9.91673	9.28701	10.957	11.6223	9.58377	9.20942	9.30876	8.73177	10.9114	11.3272	8.62258	8.36745
ENSG00000044115	CTNNA1	12.9414	13.304	12.6372	13.0855	13.0599	13.0809	13.2683	13.6364	13.068	13.3973	13.3563	13.4108
ENSG00000044446	PHKA2	10.2915	9.83042	11.4127	12.1022	9.74988	9.34536	9.90244	9.35021	11.3552	11.7108	9.28182	8.73002
ENSG00000044459	CNTLN	8.4557	8.88556	7.80857	8.71894	8.86948	8.4261	8.30876	8.55165	8.19339	8.62816	8.84497	8.31266
ENSG00000044524	EPHA3	0	0	2.61381	2.14151	-1.02078	1.22642	0	0.997063	-1.0282	0	-1.12226	2.03654
ENSG00000044574	HSPA5	15.1091	14.9503	15.2841	14.6462	13.0864	13.9975	15.1574	15.1424	14.8237	14.4073	13.2285	14.3173
ENSG00000046604	DSG2	12.0362	12.3296	11.8522	11.6971	10.7182	10.3139	12.1275	12.7444	11.2727	11.5241	10.8834	11.5601
ENSG00000046647	GEMIN8	9.17848	8.42988	9.11962	9.02415	9.17889	8.63581	8.53259	8.08453	8.52831	8.59141	8.60396	8.08093
ENSG00000046651	OFD1	9.34865	9.1486	10.2007	10.8981	9.24131	8.64428	9.4985	9.35461	10.4328	10.8927	9.23639	8.68039
ENSG00000046653	GPM6B	2.3647	3.97867	6.47179	6.72647	0	1.22642	1.14888	2.58203	6.14173	6.90024	0.462705	2.03654
ENSG00000046774	MAGEC2	-1.22026	1.97867	0	0	-1.02078	0	0	0.997063	-1.0282	0	0	0
ENSG00000046889	PREX2	0	0	1.19878	0	0	0	0	0	0.556763	0.315282	0	0
ENSG00000047056	WDR37	8.8214	9.0872	10.063	10.1302	8.6727	8.96789	9.00063	9.31899	10.4404	10.4407	8.9194	9.22636
ENSG00000047188	YTHDC2	10.2263	10.7485	11.0332	12.0424	9.9565	10.0241	10.3935	11.0859	11.4215	12.0999	10.0102	10.4732
ENSG00000047230	CTPS2	9.72738	9.69635	9.14714	9.35096	9.63564	9.67351	9.35541	9.3721	9.31165	9.24602	9.25278	9.43742
ENSG00000047249	ATP6V1H	10.4353	10.6895	9.75336	8.95529	10.7797	10.9913	10.5722	10.822	10.0399	9.5441	10.932	10.8789
ENSG00000047315	POLR2B	12.1914	12.7057	11.917	12.7232	12.2409	12.3692	11.9456	12.3167	11.9667	12.2793	12.0096	11.9253
ENSG00000047346	FAM214A	10.1433	9.586	10.2693	10.2656	10.246	8.96789	10.4726	9.96861	10.9686	10.7363	10.6112	9.80472
ENSG00000047365	ARAP2	6.18913	6.81156	8.18746	6.94887	5.89808	6.27082	6.58851	7.42333	8.34684	7.90774	6.53595	7.14506
ENSG00000047410	TPR	12.1584	12.8448	12.7405	13.9756	11.9783	11.185	11.8568	12.4112	12.8905	13.5423	11.415	10.8113
ENSG00000047457	CP	13.8367	12.2859	11.689	12.177	12.0192	10.6756	13.9613	11.0222	12.1072	10.9401	11.8788	9.58728
ENSG00000047578	KIAA0556	9.52373	9.34062	10.3662	11.2395	9.11364	9.2037	8.59679	8.26385	10.0972	10.9618	7.95456	7.68039
ENSG00000047579	DTNBP1	7.92949	8.1685	7.53268	6.9744	8.48304	8.91292	7.83818	8.32798	7.35118	7.29256	8.41107	8.77125
ENSG00000047597	XK	7.71932	8.0872	6.82327	6.63336	7.26462	7.61874	5.44167	5.58203	5.80469	4.56321	5.4627	5.89452
ENSG00000047617	ANO2	0	0	0	0	0	0	0	0	0	0	0	0
ENSG00000047621	C12orf4	8.79236	9.53709	9.03588	9.22897	8.52225	9.30857	8.9433	9.6517	9.54923	9.57031	8.80404	9.60639
ENSG00000047634	SCML1	8.85254	8.72687	9.30031	10.3631	8.5106	7.99461	7.96395	8.34579	9.57821	10.2192	7.45139	7.778
ENSG00000047644	WWC3	10.0535	9.34062	10.9625	10.0272	10.3357	9.33495	9.92499	8.91593	10.8251	10.8535	10.1585	9.01382
ENSG00000047648	ARHGAP6	1.3647	0	0	0	1.30114	0	1.99688	0	-1.0282	1.90024	0.462705	0
ENSG00000047662	FAM184B	5.66238	4.97867	8.19501	8.41764	6.06668	5.74999	5.62137	4.31899	8.37694	8.02264	5.57818	4.03654
ENSG00000047849	MAP4	12.2236	12.5575	11.737	12.403	12.4374	12.9398	11.8543	12.4677	12.0394	12.9442	12.036	12.5011
ENSG00000047932	GOPC	10.4632	10.4195	11.0951	11.2183	10.4366	9.95774	10.0006	10.2259	11.0244	11.1267	10.0115	9.92223
ENSG00000047936	ROS1	5.45216	2.97867	3.07324	4.46344	4.50278	2.81139	2.41192	3.80442	4.77916	5.26948	2.33717	4.35846
ENSG00000048028	USP28	10.5225	10.5542	9.19313	11.0318	10.5759	9.78867	10.0395	9.76525	9.57913	9.84276	10.0707	9.72304
ENSG00000048052	HDAC9	6.82959	7.2266	4.13738	7.27079	6.70714	7.05931	6.56842	5.45649	6.01619	6.33765	6.65253	6.124
ENSG00000048140	TSPAN17	10.4321	10.3881	10.4396	10.4589	10.5538	10.7382	11.3527	11.3958	10.998	11.0105	11.477	11.497
ENSG00000048162	NOP16	11.835	11.652	10.9301	10.3847	12.3135	12.0297	11.8974	11.582	10.4475	9.88324	12.4645	11.9374
ENSG00000048342	CC2D2A	8.92694	9.84286	8.01469	9.83848	9.00574	9.32971	9.11467	9.82043	9.14673	9.97884	9.15037	9.57569
ENSG00000048392	RRM2B	11.3123	10.9124	9.7699	9.7377	11.2715	10.2898	12.4464	12.0719	10.489	10.1748	12.5393	12.0478
ENSG00000048405	ZNF800	8.76416	9.26408	8.49646	9.26045	8.66747	8.61013	8.64554	9.05776	8.52639	8.76649	8.73105	8.8179
ENSG00000048462	TNFRSF17	0	0	0	0	0	0	0	0	0	0	0	0
ENSG00000048471	SNX29	8.19125	8.64401	7.65821	7.9097	8.22477	8.23765	7.93809	8.44001	8.37694	8.27528	7.79958	8.42024
ENSG00000048540	LMO3	2.23917	2.97867	6.22852	3.94887	2.30114	2.22642	1.63431	2.58203	5.23859	1.90024	2.04767	2.03654
ENSG00000048544	MRPS10	10.2044	10.608	9.3073	8.71137	10.46	10.8114	9.84585	10.4728	8.80785	8.41857	10.2314	10.7335
ENSG00000048545	GUCA1A	0	0	0	0	0	0	0	0	-1.0282	1.31528	0	0
ENSG00000048649	RSF1	10.4884	11.0367	10.4819	11.0693	10.4998	10.2066	10.3949	10.8315	10.9307	11.1113	10.5166	10.3607
ENSG00000048707	VPS13D	9.46361	10.0741	10.2595	10.7961	9.28528	9.48381	9.72782	10.2638	10.911	11.2861	9.66646	9.74044
ENSG00000048740	CELF2	1.77974	1.97867	5.65821	2.72647	2.88611	2.22642	0.411918	1.99706	4.58651	1.31528	0	0
ENSG00000048828	FAM120A	12.3627	12.4909	11.5922	12.1845	12.5892	12.3336	12.1556	12.1664	11.4791	12.0062	12.4213	12.1326
ENSG00000048991	R3HDM1	10.2651	10.5542	10.0986	10.1274	10.4427	10.6548	9.61567	9.24024	10.0372	10.2782	9.89872	9.35395
ENSG00000049089	COL9A2	3.3647	0.978673	2.93574	3.14151	3.37153	3.22642	2.14888	1.99706	2.9718	3.90024	2.78463	0
ENSG00000049130	KITLG	10.7709	10.7319	8.55045	9.43613	10.803	9.88106	10.1364	10.4667	8.87267	9.09007	10.2265	10.1658
ENSG00000049167	ERCC8	9.75272	9.77309	8.29681	8.1302	9.87555	9.73818	9.25217	9.34579	8.05129	7.63721	9.33101	9.47116
ENSG00000049192	ADAMTS6	5.95965	3.3006	4.86174	6.6961	5.33677	2.81139	7.43058	4.90395	7.69972	7.48521	6.67216	4.6215
ENSG00000049239	H6PD	10.0744	9.37099	10.2468	10.2103	9.44172	8.74212	10.5156	9.52844	10.4435	10.4625	9.86002	9.09723
ENSG00000049245	VAMP3	11.8662	11.8304	10.1037	9.62129	12.3139	12.1777	12.0932	12.2337	10.1598	9.77881	12.6188	12.5591
ENSG00000049246	PER3	6.71048	7.33623	7.76356	8.06037	6.945	7.31389	7.47081	6.12635	7.54923	6.92999	7.69792	6.52839
ENSG00000049247	UTS2	4.5611	5.1486	5.3687	5.8964	5.00158	5.47435	5.33475	3.80442	5.6583	4.40274	5.76039	4.49597
ENSG00000049249	TNFRSF9	4.33433	6.88556	3.78374	6.35096	2.78657	6.03378	5.38154	8.52844	4.94908	7.12264	3.92214	8.02522
ENSG00000049283	EPN3	3.98919	1.97867	8.74052	6.49906	2.78657	2.22642	4.63431	3.80442	7.78237	7.14817	3.27006	3.6215
ENSG00000049323	LTBP1	11.3958	11.2847	10.4459	11.4338	9.61039	9.74212	12.3865	11.7419	10.9249	11.6684	10.7657	10.3196
ENSG00000049449	RCN1	13.1755	13.0028	12.6348	11.8227	12.4609	12.7032	12.9159	12.5801	11.7265	11.167	12.3627	12.3853
ENSG00000049540	ELN	3.17206	2.56364	2.61381	3.94887	3.22714	4.54835	3.07488	3.80442	4.36412	3.77471	3.63263	2.03654
ENSG00000049541	RFC2	8.95591	9.98149	9.09964	8.70375	9.34006	10.7223	8.76654	9.75861	8.62106	8.23414	9.23529	10.1914
ENSG00000049618	ARID1B	10.195	10.6634	10.4522	11.0484	10.1491	10.5551	9.76727	9.93664	10.3577	10.4394	9.93573	9.85671
ENSG00000049656	CLPTM1L	11.8315	12.0285	11.2599	11.2303	11.8655	12.3982	11.2756	10.9857	10.7956	10.6111	11.2295	11.1213
ENSG00000049759	NEDD4L	10.341	10.7049	10.5132	10.8245	10.3721	10.5002	10.5617	10.7719	11.0771	10.9096	10.6967	10.8097
ENSG00000049768	FOXP3	4.68663	4.3006	5.54455	4.14151	5.1085	4.68586	4.65985	4.45649	5.57171	5.44456	4.85502	3.35846
ENSG00000049769	PPP1R3F	7.06514	6.4381	7.13738	6.75622	7.51449	6.47435	8.08198	7.42333	8.26412	7.6462	8.34942	7.34032
ENSG00000049860	HEXB	12.0712	11.8218	12.015	11.2553	11.3616	11.5025	12.9139	12.1714	11.7031	11.3132	12.0649	11.6595
ENSG00000049883	PTCD2	9.18594	9.79885	8.86884	9.44529	9.23542	9.53931	8.88224	9.07388	8.80311	9.04999	8.99668	9.20646
ENSG00000050030	KIAA2022	1.94966	2.56364	0.613813	3.46344	0.979215	1.22642	1.14888	1.99706	2.29373	2.63721	2.04767	1.03654
ENSG00000050130	JKAMP	11.7627	11.7925	10.8456	10.8333	11.0654	11.3336	11.6028	11.582	10.6349	10.4303	10.9384	11.5274
ENSG00000050165	DKK3	9.42269	8.06614	9.13148	7.14151	9.15414	8.2037	11.5885	9.9772	9.38965	8.72891	11.2741	9.78473
ENSG00000050327	ARHGEF5	6.97941	6.6511	8.55045	7.38944	6.81211	7.29251	7.00687	6.38938	8.54166	7.60068	7.05765	6.49597
ENSG00000050344	NFE2L3	10.1101	10.0501	11.5828	10.2022	9.18379	9.19797	8.25532	8.33691	10.2438	8.78289	7.05267	7.5601
ENSG00000050393	MCUR1	9.87909	10.334	8.41471	8.5509	10.2582	10.2898	9.00188	9.46059	8.51096	8.22817	9.50071	9.68399
ENSG00000050405	LIMA1	10.4867	10.1182	9.37703	9.64534	10.2995	9.54384	10.8778	11.5555	10.5201	11.3908	10.6538	11.1786
ENSG00000050426	LETMD1	10.7383	9.35805	10.8777	11.9633	10.9029	9.4696	10.5165	9.65527	11.079	11.5838	10.6624	9.65859
ENSG00000050438	SLC4A8	6.79655	6.50224	8.26486	6.27079	5.92173	5.22642	8.2761	9.28247	9.04326	9.09336	7.29559	8.94943
ENSG00000050555	LAMC3	6.3033	5.37099	7.16071	7.60094	4.33677	4.03378	5.09374	4.16699	5.44753	5.80713	3.83194	2.6215
ENSG00000050628	PTGER3	0	0.978673	-0.386187	0	0	0	0	0	-0.0281995	0	0.877742	0
ENSG00000050730	TNIP3	4.02767	5.37099	1.61381	2.72647	4.67965	4.03378	1.82696	0	1.9718	0.315282	2.57818	3.35846
ENSG00000050748	MAPK9	10.5582	10.7568	10.3125	10.3965	10.8936	10.8448	10.3569	10.7147	10.3918	10.2267	10.711	10.9146
ENSG00000050767	COL23A1	0	0	0	0	0	0	-1.17304	0	0.971801	0.315282	0	0
ENSG00000050820	BCAR1	9.06514	9.10796	10.6236	9.73023	9.38223	9.74606	9.31881	9.33245	10.6491	10.6417	9.4169	9.48775
ENSG00000051009	FAM160A2	9.31112	9.23606	11.153	11.4869	8.945	9.66522	9.60995	9.71131	11.0728	11.3501	9.22093	9.67316
ENSG00000051108	HERPUD1	10.6091	10.4154	10.6479	10.5594	10.8294	10.6358	10.6471	11.2077	10.7246	10.8091	10.907	11.3551
ENSG00000051128	HOMER3	7.10617	7.06614	8.58536	8.56778	7.63385	7.98131	8.202	8.12635	8.98303	9.35694	8.32895	8.29392
ENSG00000051180	RAD51	6.66238	8.92119	8.35528	7.81394	7.05603	9.10907	5.90377	7.96285	7.53022	7.2101	6.16314	8.52839
ENSG00000051341	POLQ	7.9116	9.94446	10.2658	11.9752	7.96506	8.65269	7.77532	9.93958	10.0533	11.2475	7.99409	9.41591
ENSG00000051382	PIK3CB	10.3233	10.5371	9.07938	9.35583	10.4397	10.3557	10.5117	11.0496	9.64069	9.66401	10.8066	10.982
ENSG00000051523	CYBA	11.4826	10.0714	11.9196	10.5968	10.8914	11.0241	11.7353	10.2187	11.2658	10.8747	11.2547	10.6622
ENSG00000051596	THOC3	8.43258	8.67911	7.94024	7.18591	8.9232	9.52563	7.9011	8.25445	7.38543	6.82308	8.55193	8.77125
ENSG00000051620	HEBP2	10.0709	9.17835	9.42117	7.8964	10.2265	9.6058	10.1884	9.38077	9.41785	8.58674	10.4915	9.68759
ENSG00000051825	MPHOSPH9	9.69487	10.136	10.5738	11.5176	9.71646	9.31389	9.7073	10.0765	10.4657	11.0752	9.67216	9.84711
ENSG00000052126	PLEKHA5	9.89283	9.93287	9.35359	10.1102	10.1466	9.60146	10.0843	10.0332	10.0128	10.2709	10.355	9.83744
ENSG00000052344	PRSS8	0.364702	0.978673	10.3349	0	0	1.22642	-0.173044	0	9.33265	1.90024	-1.12226	0
ENSG00000052723	SIKE1	9.06514	9.26869	8.4593	9.21297	8.91879	8.84113	8.92893	9.28708	8.57913	9.22217	8.95456	9.35846
ENSG00000052749	RRP12	10.8909	11.5961	11.5563	12.3775	10.8542	11.6516	9.47441	10.0951	11.1209	11.9318	9.29348	9.71953
ENSG00000052795	FNIP2	7.5611	8.4381	8.15684	8.25004	7.34554	8.00778	8.66773	9.35021	8.69119	8.71616	8.76496	9.19641
ENSG00000052802	MSMO1	12.1119	11.5749	10.6145	9.58859	10.9254	10.9662	10.7195	11.1869	10.3122	9.03296	9.46552	11.0081
ENSG00000052841	TTC17	10.6593	10.7812	11.6476	11.7516	9.31237	9.81514	11.1682	10.713	11.5936	11.6145	10.2855	10.0394
ENSG00000052850	ALX4	6.14606	6.50224	6.27202	6.27079	6.2921	6.87028	6.23635	6.12635	6.11135	6.38137	6.0872	6.4628
ENSG00000053108	FSTL4	9.57497	8.70659	9.31252	8.77087	8.1911	7.79628	10.5831	9.08982	10.0506	8.75407	9.1527	8.35846
ENSG00000053254	FOXN3	9.54295	9.62972	8.55045	8.07225	9.59024	9.32446	9.62543	9.64092	8.71495	8.13546	9.95255	9.64016
ENSG00000053328	METTL24	0	0	0	0	0	0	0	0	-1.0282	0	-1.12226	0
ENSG00000053371	AKR7A2	9.08238	8.81788	8.65821	7.07225	9.40338	9.89531	8.99688	8.75195	7.90549	7.23414	9.23309	9.11868
ENSG00000053372	MRTO4	10.5627	11.4091	10.1236	9.68067	10.785	11.7011	10.0443	10.841	9.5061	9.01572	10.1758	10.9539
ENSG00000053438	NNAT	2.23917	2.56364	3.70128	6.78537	0	1.22642	2.41192	2.58203	3.82978	6.33765	-0.122258	2.03654
ENSG00000053501	USE1	8.08352	7.00104	7.89922	7.51655	8.53188	8.00778	8.52913	7.38938	8.23624	7.6816	8.79661	7.96727
ENSG00000053524	MCF2L2	7.11066	6.93287	8.22114	7.31144	7.24131	6.68586	6.9459	7.3721	7.85444	7.49519	7.4438	7.18628
ENSG00000053702	NRIP2	5.59992	4.3006	7.9267	8.55936	4.9565	3.81139	4.93548	4.45649	7.86358	8.23414	4.87774	3.6215
ENSG00000053747	LAMA3	10.8652	10.4422	11.24	12.3697	9.7316	9.23205	11.2093	10.5401	11.2679	12.1926	9.81879	9.23129
ENSG00000053770	AP5M1	10.5346	10.6546	9.62084	10.0272	10.7173	10.2264	10.6443	10.6044	10.0379	9.80312	10.8557	10.5062
ENSG00000053900	ANAPC4	8.98309	9.4381	10.4826	11.0303	8.98624	8.96113	9.21174	9.75529	10.6561	10.8031	9.39934	9.52035
ENSG00000053918	KCNQ1	3.8672	0.978673	7.43399	2.14151	4.70714	3.54835	5.05577	1.99706	5.72669	3.12264	4.49245	3.03654
ENSG00000054116	TRAPPC3	11.1696	10.9631	11.0707	10.1302	11.4698	11.3231	11.1381	11.0055	10.9834	9.6076	11.4618	11.3057
ENSG00000054118	THRAP3	11.9159	12.364	12.4487	12.9665	12.1226	12.2667	11.6487	11.8964	12.3207	12.8559	11.8876	11.4427
ENSG00000054148	PHPT1	12.3627	11.5101	11.4123	10.6787	12.7313	12.2008	12.4882	11.8355	10.9605	10.4688	12.9861	12.1561
ENSG00000054179	ENTPD2	7.63461	4.67911	8.31078	6.63336	6.83096	2.81139	5.30269	2.58203	6.3555	3.77471	4.0872	2.6215
ENSG00000054219	LY75	5.13729	3.97867	0.613813	4.14151	3.62307	3.22642	4.47081	2.99706	1.55676	1.90024	3.63263	2.6215
ENSG00000054267	ARID4B	11.6393	11.7723	11.1708	11.5317	11.9254	11.4956	11.5363	11.6301	11.5525	11.7691	11.8018	11.417
ENSG00000054277	OPN3	11.1702	10.5236	8.46868	8.14151	11.3814	10.5729	10.1398	9.30995	7.8575	7.38137	10.3701	9.37639
ENSG00000054282	SDCCAG8	9.33433	9.54853	9.35865	8.71894	9.67444	9.40633	9.97543	10.0739	9.42918	9.08677	10.3535	10.1293
ENSG00000054356	PTPRN	3.73394	0	3.86174	1.14151	3.7341	0	3.41192	3.99706	2.55676	3.12264	2.4627	2.03654
ENSG00000054392	HHAT	8.02767	7.86132	6.34173	6.8964	7.78657	7.51183	8.57011	7.75195	6.84832	6.17326	8.27435	7.70896
ENSG00000054523	KIF1B	10.5459	11.295	10.5475	11.5067	10.3645	10.6209	10.4927	11.4233	10.9886	11.3706	10.2484	11.0295
ENSG00000054598	FOXC1	7.94465	7.87349	7.21373	6.8964	8.11621	7.76558	7.30674	7.30084	6.52639	6.38137	7.74502	7.26535
ENSG00000054611	TBC1D22A	8.50936	8.46249	8.23586	7.49906	8.79139	8.87028	8.7488	8.81084	7.86965	7.96633	8.94652	9.27971
ENSG00000054654	SYNE2	9.43795	9.97585	10.3704	11.8737	10.1066	8.98131	9.32281	9.56692	11.1928	11.9077	9.9008	8.37639
ENSG00000054690	PLEKHH1	8.02529	7.59338	9.93574	10.5078	7.86491	7.27082	8.2699	7.96285	9.67916	9.85056	8.29137	7.57569
ENSG00000054793	ATP9A	10.45	10.5989	10.8671	10.9776	9.92246	9.8882	12.369	12.0632	11.3657	11.6299	11.916	11.7508
ENSG00000054796	SPO11	0	0	0	0	0	0	0	0	0	0	-0.122258	0
ENSG00000054803	CBLN4	0	0	0	0	0	0	0	0	0	0	0	0
ENSG00000054938	CHRDL2	2.10167	1.97867	1.93574	1.14151	2.14914	0	1.63431	0	0.556763	0.315282	1.87774	0
ENSG00000054965	FAM168A	11.3628	11.1771	10.4949	11.2036	11.3017	11.0012	10.2833	10.4233	10.8951	10.644	10.0445	10.3242
ENSG00000054967	RELT	6.89348	7.04476	10.1097	9.36551	6.60857	7.60146	7.52392	7.65527	9.78398	9.38137	7.17695	7.75078
ENSG00000054983	GALC	11.4754	11.1857	9.88411	10.6611	9.96719	9.89531	11.3493	10.9786	9.90549	9.95191	9.86785	10.3403
ENSG00000055044	NOP58	11.0637	11.8506	11.8303	11.5958	11.4353	11.6474	10.6822	11.1417	11.3027	10.9956	10.9616	10.8773
ENSG00000055070	SZRD1	12.0459	12.271	10.905	10.1471	12.252	12.6833	10.449	10.6588	10.3033	9.53203	10.6393	10.9404
ENSG00000055118	KCNH2	3.8672	4.3006	5.5207	3.46344	4.1085	4.81139	4.03641	3.99706	4.72669	3.77471	4.30401	4.49597
ENSG00000055130	CUL1	11.2141	11.5003	10.8905	10.9995	11.5679	11.4528	10.9266	10.9758	10.5153	10.4952	11.3979	10.9038
ENSG00000055147	FAM114A2	9.27559	9.47053	8.79621	9.3989	9.39073	9.35571	9.53259	9.84569	9.09721	9.37868	9.73805	9.80472
ENSG00000055163	CYFIP2	11.1994	10.6634	11.1186	10.8609	11.114	10.7656	10.9944	11.0739	11.2421	11.149	11.0382	11.3585
ENSG00000055208	TAB2	11.1081	11.1195	9.8546	10.229	11.1422	11.2708	9.88562	9.55165	9.64423	9.69249	9.97116	9.70187
ENSG00000055211	GINM1	10.0824	9.94734	9.27381	7.987	9.53955	9.34017	10.6475	10.4909	9.18612	8.2101	10.1398	10.3719
ENSG00000055332	EIF2AK2	10.2875	10.7617	10.151	10.2785	10.2853	10.3402	10.4389	11.0069	10.3359	10.4827	10.5066	10.8694
ENSG00000055483	USP36	10.433	11.0622	11.2482	12.504	10.6618	11.3019	9.9394	10.7619	11.267	11.9833	10.1173	10.7712
ENSG00000055609	KMT2C	9.74913	10.371	10.4292	11.5392	9.92977	9.32971	9.57766	9.89188	10.8375	11.3954	9.82976	9.41591
ENSG00000055732	MCOLN3	6.79097	6.95595	8.57382	8.34118	5.70714	6.03378	7.14888	7.01943	8.15419	8.43422	5.85502	6.70896
ENSG00000055813	CCDC85A	4.71048	5.2266	5.59109	4.84195	4.81211	5.47435	4.55488	6.45649	5.60116	5.40274	4.78463	6.20646
ENSG00000055917	PUM2	12.3403	12.7747	11.8644	11.9933	12.4565	12.2959	11.8511	11.9241	11.767	11.2947	12.0436	11.8797
ENSG00000055950	MRPL43	10.8094	10.4845	10.195	9.86261	10.8827	10.9543	10.8124	9.96861	10.1598	9.8525	10.7604	10.4544
ENSG00000055955	ITIH4	4.45216	0.978673	7.41471	7.16388	1.56418	2.22642	5.55488	3.99706	8.30719	8.83492	3.33717	2.03654
ENSG00000055957	ITIH1	0	0	1.19878	0	0	0	0	0	-0.0281995	0	0	0
ENSG00000056050	HPF1	9.56274	9.46249	8.20253	7.51655	9.7316	9.39133	9.65668	9.30995	8.07246	7.62816	10.0731	9.41158
ENSG00000056097	ZFR	11.5547	12.6476	11.7962	12.529	11.2784	12.1273	11.3779	12.2083	11.8523	12.0868	11.1886	11.9245
ENSG00000056277	ZNF280C	8.25547	8.68603	8.94024	10.0634	8.45292	7.84113	8.20633	8.4728	9.61475	9.56558	8.29559	8.52035
ENSG00000056291	NPFFR2	-0.220261	0	0	0	1.56418	0	0	0	-0.0281995	0	-0.122258	1.03654
ENSG00000056487	PHF21B	3.4236	3.56364	5.47179	5.22897	3.93341	2.81139	4.14888	2.58203	5.63001	6.38137	4.60566	3.35846
ENSG00000056558	TRAF1	6.69263	7.3006	8.58536	8.21833	6.26462	7.24879	7.28639	8.05235	8.36626	9.11618	6.4702	7.6215
ENSG00000056586	RC3H2	10.3453	11.034	10.6159	11.2435	10.3329	10.4088	10.3027	10.9857	11.0787	11.2177	10.5076	10.7914
ENSG00000056736	IL17RB	6.69263	6.95595	8.57671	8.17493	5.7341	6.18062	7.09374	6.9278	7.82978	7.57267	6.23529	6.28446
ENSG00000056972	TRAF3IP2	8.71932	8.82416	7.93123	7.27079	9.068	8.96789	8.64394	8.91593	8.04594	7.83884	8.87774	9.16066
ENSG00000056998	GYG2	9.31404	8.78603	8.19124	8.42691	9.4294	9.28171	9.68105	8.44827	8.53595	7.89271	9.88547	8.75078
ENSG00000057019	DCBLD2	14.9912	15.5725	14.7109	15.2858	14.7115	14.9646	14.8253	15.6716	14.4854	14.7251	14.9086	15.3711
ENSG00000057149	SERPINB3	3.4236	3.56364	4.78374	2.72647	4.02361	3.81139	3.82696	3.80442	3.14173	2.31528	4.16314	3.84389
ENSG00000057252	SOAT1	11.6526	11.6529	10.7112	10.9031	10.2955	10.7982	12.03	11.5049	10.8224	10.3209	10.4419	11.0323
ENSG00000057294	PKP2	8.58387	8.56364	9.05052	7.63336	8.81684	8.05931	9.0737	9.45649	9.12409	8.66401	9.28607	9.31731
ENSG00000057468	MSH4	0	0	6.19878	1.14151	0	0	-0.173044	0	5.69972	4.12264	0	0
ENSG00000057593	F7	5.10167	2.97867	4.61381	3.94887	4.18867	3.54835	1.99688	0	2.29373	1.31528	1.4627	0
ENSG00000057608	GDI2	13.5164	13.4723	12.7674	11.779	13.7123	13.5568	12.8398	12.9021	12.1337	11.2109	13.1241	12.9647
ENSG00000057657	PRDM1	9.04301	7.86132	7.72756	7.56778	8.98203	8.02084	9.69346	8.76525	8.926	8.41857	9.92555	8.97317
ENSG00000057663	ATG5	10.1179	9.85826	9.3332	8.25004	10.2721	9.81888	9.91971	9.99988	9.23742	8.02264	10.2019	9.90381
ENSG00000057704	TMCC3	7.70158	6.06614	4.19878	4.60094	7.70373	5.81139	5.65985	5.99706	3.21973	3.31528	5.95456	5.5601
ENSG00000057757	PITHD1	8.94841	8.92704	9.49798	9.01188	9.3499	9.53931	9.35541	9.60439	9.39597	9.09336	9.80848	9.79142
ENSG00000057935	MTA3	11.0509	10.9885	10.377	10.6112	11.3227	11.086	10.8587	10.8284	10.4101	10.0999	11.196	10.8757
ENSG00000058056	USP13	8.5774	9.5823	9.0232	9.57614	8.6986	9.0466	8.66143	9.43585	8.95337	9.145	9.00186	9.16066
ENSG00000058063	ATP11B	9.97941	10.2051	10.064	9.64136	9.5106	9.38629	10.3849	10.582	10.2315	9.86603	10.2495	10.301
ENSG00000058085	LAMC2	9.29839	9.83042	10.5079	9.79615	7.25068	8.13331	11.3181	12.8437	11.0852	12.5153	9.11495	11.6974
ENSG00000058091	CDK14	1.3647	2.97867	1.61381	0	1.97922	2.22642	2.63431	1.99706	3.05926	0.315282	3.19967	2.03654
ENSG00000058262	SEC61A1	12.6598	12.9948	13.2761	12.6004	11.323	12.8175	12.792	13.2083	12.8642	12.6301	11.3448	12.8285
ENSG00000058272	PPP1R12A	10.8784	11.4914	10.5832	11.7424	10.3263	10.5484	10.8981	11.5459	11.1011	11.789	10.359	10.9509
ENSG00000058335	RASGRF1	0	1.97867	3.61381	0	-0.0207849	0	-1.17304	0	3.67224	0	0	2.03654
ENSG00000058404	CAMK2B	1.77974	4.4381	3.5207	3.72647	1.30114	2.81139	1.82696	0.997063	3.29373	3.31528	2.87774	1.03654
ENSG00000058453	CROCC	5.76842	4.97867	8.68528	8.25004	5.77363	4.68586	6.64713	5.75195	9.19339	9.30397	6.16314	4.94343
ENSG00000058600	POLR3E	9.86322	9.85212	10.785	11.3375	9.78818	9.87028	9.43151	9.12118	10.8929	11.2904	9.08598	8.91918
ENSG00000058668	ATP2B4	9.77551	10.1002	10.0814	10.6552	8.74574	8.92686	10.0654	11.0332	10.3944	11.1941	8.95322	9.94343
ENSG00000058673	ZC3H11A	12.3737	12.2583	12.5952	13.2233	12.5328	11.9407	12.1165	11.6713	12.8521	13.3179	12.2019	11.3115
ENSG00000058729	RIOK2	9.95092	10.3624	9.07324	9.4083	10.0969	10.0241	9.46449	10.0332	9.25373	9.06347	9.59628	9.778
ENSG00000058799	YIPF1	9.63772	9.21708	9.08752	7.92287	9.42319	9.83005	10.0784	9.91593	9.21616	8.44971	9.94181	10.124
ENSG00000058804	NDC1	10.3116	11.4635	11.0136	10.4521	9.62307	11.0143	10.1982	11.0496	10.0486	9.69249	9.51165	10.7914
ENSG00000058866	DGKG	9.41183	10.1586	6.81349	8.4083	9.38436	10.4187	9.0303	9.88885	7.40643	7.90024	9.10054	10.1888
ENSG00000059122	FLYWCH1	8.73829	8.1685	10.641	10.2605	8.78012	8.71024	9.07132	8.56692	10.6287	11.1584	9.17236	8.75078
ENSG00000059145	UNKL	9.27859	9.22185	10.3029	10.7926	9.08643	9.19221	8.70654	8.60439	10.0093	10.532	8.48137	8.56792
ENSG00000059377	TBXAS1	9.19654	7.95595	8.29329	7.74142	8.45697	7.82634	9.83328	8.12635	8.54734	7.69032	9.13041	7.91918
ENSG00000059378	PARP12	7.78255	8.17835	9.64999	9.13587	7.81211	8.35571	8.7913	9.15188	9.92527	9.75199	8.94518	9.22636
ENSG00000059573	ALDH18A1	11.7776	11.9094	11.921	11.6533	11.4549	11.5141	11.5672	12.018	11.3962	11.3025	11.5306	11.7378
ENSG00000059588	TARBP1	10.2392	10.3185	11.5527	11.9728	10.1954	9.74606	10.1347	10.4503	11.1222	11.515	10.0737	10.124
ENSG00000059691	GATB	8.98553	9.1486	8.89226	8.53383	9.25534	9.33495	8.54976	8.82361	8.10623	7.88514	8.86501	8.85671
ENSG00000059728	MXD1	10.0152	9.87046	10.153	9.11879	10.5481	10.0937	10.2725	10.3851	10.4261	9.88893	10.7876	10.6677
ENSG00000059758	CDK17	10.0915	10.1734	9.69596	10.3847	10.5703	9.83005	10.3377	10.4667	10.0298	10.2519	10.8774	10.4857
ENSG00000059769	DNAJC25	8.09489	8.30959	8.70921	8.41764	7.5754	8.12124	8.44167	8.116	8.71158	8.1918	8.16545	7.99073
ENSG00000059804	SLC2A3	11.5425	10.6546	10.9233	10.6354	10.0229	10.1601	12.0332	11.4348	11.2165	10.6259	10.4213	11.1346
ENSG00000059915	PSD	6.25547	5.2266	7.00613	6.38944	6.7341	5.81139	7.33475	6.80442	7.54545	7.05675	7.29981	6.84389
ENSG00000060069	CTDP1	8.50084	8.21708	9.32634	8.60912	8.52611	9.00778	7.73985	7.85504	9.10108	8.7033	7.93302	7.89452
ENSG00000060138	YBX3	12.153	11.9759	11.8172	11.9302	12.6181	12.4702	11.8855	11.7619	11.6546	11.6473	12.313	12.0252
ENSG00000060140	STYK1	4.3647	4.97867	7.32117	4.31144	3.93341	4.39635	6.07488	6.72498	7.43941	6.35968	5.5216	6.86943
ENSG00000060237	WNK1	12.9786	13.4755	12.2574	13.1656	13.2661	13.1915	12.3375	12.6423	12.3483	12.5829	12.7708	12.5041
ENSG00000060303	RPS17P5	0	0	-0.386187	0	0	0	0	0	0	0	0	0
ENSG00000060339	CCAR1	10.8596	11.9488	11.7575	12.9355	11.0913	11.3505	10.5174	11.3369	11.6852	12.451	10.7427	10.6677
ENSG00000060491	OGFR	8.3189	7.73356	9.6623	9.66899	8.43865	8.99461	8.68649	8.24499	10.0148	10.4471	8.83339	8.60639
ENSG00000060558	GNA15	1.10167	1.97867	1.93574	0	0.979215	0	1.14888	0	2.43123	2.63721	1.6851	1.03654
ENSG00000060566	CREB3L3	4.4236	2.97867	2.19878	0	4.59392	0	3.28639	4.31899	4.55676	3.31528	3.83194	3.6215
ENSG00000060642	PIGV	9.23404	8.74686	8.89922	8.37992	8.97215	8.83375	9.52566	9.12635	8.80311	8.21615	9.13513	9.01382
ENSG00000060656	PTPRU	10.1493	9.15858	10.6718	9.79972	9.69518	8.94752	9.31379	8.21623	9.90254	9.26073	8.83629	8.01382
ENSG00000060688	SNRNP40	9.83638	10.3274	10.2053	9.48581	10.386	10.8485	9.50732	9.92484	9.76784	8.94099	10.0939	10.3403
ENSG00000060709	RIMBP2	-0.220261	0.978673	3.5207	0	-0.0207849	0	0	0	-0.0281995	0	-1.12226	0
ENSG00000060718	COL11A1	9.2575	9.79566	10.1037	10.488	7.283	7.51183	10.3283	10.7061	10.8379	10.9309	8.34127	8.51227
ENSG00000060749	QSER1	10.4159	11.6153	10.5716	11.4601	10.462	10.6694	9.94655	10.5167	10.4235	10.5308	10.2636	10.2892
ENSG00000060762	MPC1	6.5611	6.10796	8.23952	5.99949	7.17397	6.89885	7.63109	7.06315	7.72334	6.5441	8.31028	7.6215
ENSG00000060971	ACAA1	10.068	9.99548	11.3151	10.7208	10.4138	10.5685	10.0707	9.97434	10.8839	10.8515	10.4428	10.2362
ENSG00000060982	BCAT1	8.79376	9.40913	6.88994	8.41764	8.96932	9.05931	8.93024	9.52062	7.21021	7.96633	9.34229	9.31266
ENSG00000061273	HDAC7	10.2945	9.80204	11.3658	11.6324	10.5091	10.3006	10.8319	10.1238	11.5722	12.0622	10.9306	10.4159
ENSG00000061337	LZTS1	-1.22026	0.978673	0	1.14151	-1.02078	2.81139	-1.17304	0.997063	0.971801	1.31528	0	0
ENSG00000061455	PRDM6	2.77974	3.3006	5.86174	3.72647	2.88611	2.22642	2.63431	3.80442	5.27558	3.12264	3.04767	2.6215
ENSG00000061492	WNT8A	0	0	0	0	-1.02078	0	-1.17304	0	-1.0282	0	-1.12226	0
ENSG00000061656	SPAG4	7.59992	5.37099	8.66638	8.64136	6.8434	5.61874	7.40816	5.99706	8.66005	9.35146	6.63263	6.124
ENSG00000061676	NCKAP1	12.969	13.2472	12.2931	12.4521	12.7508	12.6966	12.9104	13.0878	12.2964	12.1752	12.7946	12.9176
ENSG00000061794	MRPS35	12.2407	12.4914	9.8546	9.47243	12.5511	12.5353	11.7711	11.8504	9.28014	8.93367	12.1328	12.0864
ENSG00000061918	GUCY1B3	5.66238	5.73356	5.07324	5.22897	5.66572	4.92686	4.93548	4.16699	5.79198	4.12264	5.10656	4.73698
ENSG00000061936	SFSWAP	9.85589	9.76984	10.7812	11.8077	9.95148	9.9913	9.33772	9.16699	10.622	11.2904	9.45044	9.03654
ENSG00000061938	TNK2	7.83502	7.31852	9.60533	9.07225	7.86491	7.37617	8.54292	7.98575	9.95693	10.2445	8.13984	7.84389
ENSG00000061987	MON2	11.1899	11.1966	11.4094	12.4013	10.7692	10.2626	11.2548	11.3524	11.8198	12.3279	10.9187	10.7712
ENSG00000062038	CDH3	4.96956	3.97867	10.1732	3.72647	4.14914	4.39635	1.99688	3.31899	8.78718	3.31528	-0.122258	2.03654
ENSG00000062096	ARSF	0	0	0	0	-1.02078	0	0	0	0	0	0	0
ENSG00000062194	GPBP1	11.4155	11.5246	11.5086	11.6081	11.5955	11.2557	11.4103	11.4054	11.6242	11.2334	11.745	11.0796
ENSG00000062282	DGAT2	8.16776	8.24546	7.15297	7.22897	8.36723	8.47435	5.98683	6.20652	5.75316	4.83884	6.23529	6.32194
ENSG00000062370	ZNF112	5.50766	5.97867	6.18367	7.6961	5.59392	3.22642	5.86038	5.31899	6.38965	7.26948	5.77256	4.6215
ENSG00000062485	CS	12.8968	13.3846	12.1629	12.1281	13.3975	13.4316	13.0278	13.5977	12.238	12.0122	13.5745	13.9298
ENSG00000062524	LTK	2.48018	0	5.00613	5.66507	0.564178	0	3.47081	1.99706	6.50318	6.22217	2.57818	0
ENSG00000062582	MRPS24	10.2468	9.85212	9.33491	6.81394	10.5981	10.6631	10.1713	9.7419	8.56985	7.23414	10.4179	10.0023
ENSG00000062598	ELMO2	10.0211	10.3207	10.1713	10.5231	10.0002	10.6101	10.2925	10.7352	10.6469	10.6088	10.1781	10.8097
ENSG00000062650	WAPL	10.2489	10.8946	10.5245	10.9569	10.3417	10.521	10.0155	10.4809	10.6358	10.5632	10.1048	10.3607
ENSG00000062716	VMP1	13.3989	12.967	15.1031	14.9506	12.2549	12.502	13.6292	13.0222	15.3013	14.8948	12.3235	12.6508
ENSG00000062725	APPBP2	10.6855	10.7185	10.5101	11.0211	10.7122	10.4236	10.9598	11.0805	11.0237	11.0287	11.1574	11.0492
ENSG00000062822	POLD1	8.86189	8.93868	10.21	10.5865	8.97498	9.63581	8.50644	8.12635	10.2144	11.2289	8.02749	8.124
ENSG00000063015	SEZ6	0	0	3.19878	3.14151	0	0	-0.173044	0	3.21973	2.31528	0	1.03654
ENSG00000063046	EIF4B	14.6865	14.4926	13.3441	13.6493	14.5653	14.451	14.5234	14.298	12.9819	13.0079	14.4731	14.2818
ENSG00000063127	SLC6A16	7.11066	5.56364	8.15297	9.1073	6.50278	5.39635	8.00188	5.99706	9.55017	9.17326	7.69473	5.49597
ENSG00000063169	GLTSCR1	7.74841	7.42162	9.08142	8.73397	8.06402	8.40633	7.76359	7.40645	9.40016	9.21916	8.14218	7.49597
ENSG00000063176	SPHK2	8.34959	8.18813	9.51619	9.84542	8.53764	8.87748	8.95108	8.12635	9.81651	10.4977	8.88897	8.40286
ENSG00000063177	RPL18	14.7198	14.0918	13.9767	11.9933	15.1642	14.9392	14.9835	14.2954	13.2682	12.1085	15.5657	14.657
ENSG00000063180	CA11	9.41273	7.94446	9.23036	8.18591	9.64899	8.70216	10.0648	7.90395	8.90106	8.67723	10.3061	8.09182
ENSG00000063241	ISOC2	9.88368	8.93287	9.09763	7.4083	10.3597	10.2952	9.591	8.60439	8.45964	7.56321	9.89246	9.0589
ENSG00000063244	U2AF2	12.4973	12.8758	12.5819	12.747	12.7655	13.4938	12.621	12.869	12.6389	12.7103	12.9374	12.9907
ENSG00000063245	EPN1	10.3106	10.1832	9.73016	9.30138	10.6186	11.2488	10.4152	10.2545	9.73501	9.86987	10.6272	10.6677
ENSG00000063322	MED29	10.4645	10.4924	9.24317	9.16942	10.5763	10.8918	10.4627	10.3458	9.05129	9.62816	10.5426	10.6439
ENSG00000063438	AHRR	9.35811	9.42988	8.09763	8.46344	9.58839	9.57957	9.43613	9.35021	7.88169	8.53928	9.64344	9.41591
ENSG00000063515	GSC2	0	0	0	0	-1.02078	0	0	0	-1.0282	0	0	0
ENSG00000063587	ZNF275	7.95466	8.2266	8.7171	8.41764	8.39707	8.10907	7.81564	7.59698	8.91285	8.30397	8.29348	7.96727
ENSG00000063601	MTMR1	9.49656	10.2218	9.23769	9.79615	9.71815	10.279	9.78913	10.3008	9.66267	9.93916	10.0713	10.4586
ENSG00000063660	GPC1	10.7016	10.4278	12.0253	10.8245	9.76875	10.7183	11.1688	9.95126	11.1659	11.3216	9.93099	9.63645
ENSG00000063761	ADCK1	7.96956	7.93287	9.37204	8.33134	7.871	8.07191	7.79562	7.62642	8.88619	8.30397	7.86643	7.6215
ENSG00000063854	HAGH	10.2154	9.49043	9.11962	8.52522	10.6999	10.1719	10.1449	9.70787	9.16902	9.04999	10.6209	9.90381
ENSG00000063978	RNF4	11.0158	11.6396	10.5267	10.0514	10.9504	11.7529	9.90377	10.2138	10.0141	9.17326	9.78689	10.5344
ENSG00000064012	CASP8	10.2741	10.6634	10.4934	11.2579	10.2182	10.1893	10.1449	10.4254	10.56	10.8927	9.96189	10.209
ENSG00000064042	LIMCH1	12.195	11.666	12.3735	11.9384	12.1548	10.8095	11.9337	11.7165	12.303	11.8305	12.0187	11.2509
ENSG00000064102	ASUN	10.3362	10.881	10.0243	10.2263	10.6136	10.9424	9.98114	10.5669	9.83831	10.121	10.3489	10.5621
ENSG00000064115	TM7SF3	12.4317	12.1505	11.2884	11.2976	11.8141	11.8521	12.1045	11.8881	11.0774	10.951	11.5579	11.6215
ENSG00000064195	DLX3	-0.220261	1.97867	5.07324	1.14151	-1.02078	0	-1.17304	0	2.77916	0	0.877742	2.03654
ENSG00000064199	SPA17	8.88565	9.13854	7.0232	6.38944	9.25883	9.37617	7.90377	8.44001	6.16163	5.31528	8.56249	8.91918
ENSG00000064201	TSPAN32	0	0	-0.386187	0	0	0	0.411918	0	2.55676	1.31528	-0.122258	1.03654
ENSG00000064205	WISP2	6.48018	5.37099	7.79869	4.60094	5.88611	6.03378	7.84932	8.12635	7.99971	7.69032	7.11615	8.4628
ENSG00000064218	DMRT3	0	0	0	0	-1.02078	0	0	0	0	0	0	0
ENSG00000064225	ST3GAL6	10.3586	11.5428	9.00398	11.2089	9.459	11.0322	10.0784	11.5284	9.31942	10.7706	9.31341	11.2629
ENSG00000064270	ATP2C2	5.18913	4.56364	10.1741	6.94887	3.67965	4.68586	5.25322	4.90395	9.27672	7.71616	4.6591	5.35846
ENSG00000064300	NGFR	-0.220261	2.56364	0.613813	0	0	3.81139	4.65985	4.58203	4.01619	2.90024	4.30401	4.6215
ENSG00000064309	CDON	8.84852	8.63688	9.06502	8.74884	8.1315	7.63581	8.73535	8.49691	9.12915	8.34319	8.13984	7.778
ENSG00000064313	TAF2	9.84111	10.3296	10.426	11.1639	9.58191	10.0306	10.7016	11.0911	10.7824	11.3847	10.5616	10.9907
ENSG00000064393	HIPK2	11.2214	11.8998	9.97576	11.2116	11.4086	11.4076	10.4152	10.7486	10.1158	10.4625	10.7873	10.7404
ENSG00000064419	TNPO3	11.5227	12.2045	11.1794	11.7881	11.8838	11.9888	11.7638	12.3974	11.7751	11.6662	12.1054	12.3635
ENSG00000064489	BORCS8-MEF2B	7.55782	7.63688	7.82327	6.86943	7.80258	8.13331	7.47441	7.52062	8.04594	7.85444	7.95456	7.9554
ENSG00000064490	RFXANK	9.9459	9.33182	10.2221	9.81747	10.3483	10.0306	10.2332	9.72158	10.0305	9.47515	10.6301	9.9849
ENSG00000064545	TMEM161A	9.22061	8.4133	10.7546	9.29633	7.97922	8.46483	9.0867	8.38077	9.80232	9.41594	7.6591	8.04776
ENSG00000064547	LPAR2	6.00856	5.4381	8.75336	8.25004	5.0453	5.54835	6.23635	5.31899	8.42713	8.51495	5.6851	5.99073
ENSG00000064601	CTSA	11.6557	11.666	12.1454	11.5583	10.253	11.5674	12.6252	12.051	11.9374	12.0088	11.1652	11.5173
ENSG00000064607	SUGP2	10.2438	10.3881	11.4819	12.8771	10.0667	10.1719	10.4572	10.5265	11.6869	12.8775	10.2446	10.3449
ENSG00000064651	SLC12A2	13.7511	13.9925	13.4877	13.6658	12.7467	12.5818	13.7605	12.707	13.0717	12.2048	13.004	11.7687
ENSG00000064652	SNX24	9.47671	9.04476	7.86174	8.15274	9.71815	9.12124	9.50556	9.4728	8.31165	8.40804	9.8728	9.59878
ENSG00000064655	EYA2	6.25547	6.4381	6.13738	5.22897	6.92173	6.51183	8.31279	7.44001	7.15171	6.90024	8.53417	7.57569
ENSG00000064666	CNN2	10.6863	10.4884	11.2504	9.71516	11.2381	11.454	10.1938	10.6136	10.8738	10.6684	10.8018	11.1067
ENSG00000064687	ABCA7	8.79794	7.47053	9.91873	10.2579	7.55664	6.98131	9.60421	8.44827	10.6997	11.7347	8.03761	7.124
ENSG00000064692	SNCAIP	3.02767	4.67911	6.28624	4.46344	3.78657	4.39635	0	2.58203	5.38119	0.315282	-0.122258	1.03654
ENSG00000064703	DDX20	8.69113	9.63688	9.81226	9.94241	8.76385	9.50255	8.70807	9.24973	9.5819	9.6076	8.76496	8.86308
ENSG00000064726	BTBD1	10.9828	11.3526	10.4942	10.443	11.1426	11.2992	11.7841	12.0551	10.73	10.4355	12.0968	12.266
ENSG00000064763	FAR2	8.55453	8.26408	8.25044	7.2076	8.43865	7.73422	8.60174	8.38938	7.74329	7.3921	8.53774	8.08093
ENSG00000064787	BCAS1	10.2196	8.586	8.14519	7.78537	10.418	8.63581	8.38346	4.99706	6.49536	5.60068	8.42464	5.28446
ENSG00000064835	POU1F1	4.68663	3.78603	1.61381	0	5.08774	3.22642	3.91442	3.31899	2.29373	2.90024	4.30401	4.35846
ENSG00000064886	CHI3L2	4.23917	2.97867	0	4.14151	4.40548	5.03378	0.411918	0	0.556763	0	-1.12226	0
ENSG00000064932	SBNO2	10.1196	9.32297	10.2081	10.9665	10.1715	10.106	9.38824	9.25445	10.3614	11.5026	9.28819	9.29392
ENSG00000064933	PMS1	10.1406	9.99269	9.83781	10.6314	10.1844	9.44559	9.92959	9.83311	9.66354	9.86603	10.0083	9.57569
ENSG00000064961	HMG20B	9.12514	7.86132	9.71579	9.14714	9.32573	9.12124	8.81422	7.64092	9.35118	10.0718	8.87915	8.27494
ENSG00000064989	CALCRL	5.18913	4.1486	2.61381	2.14151	4.14914	3.54835	5.75769	4.80442	3.14173	3.12264	4.92214	4.84389
ENSG00000064995	TAF11	9.34959	9.50224	8.12951	9.44072	9.72992	9.59711	9.78333	10.0055	9.15419	9.48019	10.1345	10.2821
ENSG00000064999	ANKS1A	8.85254	9.35805	9.69995	9.78897	8.74077	9.07191	8.54634	8.72498	9.73252	9.64171	8.24843	8.50414
ENSG00000065000	AP3D1	11.0149	11.3329	11.1988	11.6903	11.2958	11.7123	10.7841	10.9857	11.1976	11.7706	11.0135	11.0959
ENSG00000065029	ZNF76	8.67	8.51783	9.99102	10.6826	8.70031	8.94067	8.66458	8.24499	9.84448	10.2839	8.66238	8.39409
ENSG00000065054	SLC9A3R2	10.2806	8.31852	9.76102	7.77087	10.7813	9.42118	9.53086	7.90395	9.43737	8.37598	9.82684	8.01382
ENSG00000065057	NTHL1	9.67304	8.5561	9.41794	8.71894	10.1441	9.38124	9.10541	8.15693	8.59933	8.42381	9.458	8.34032
ENSG00000065060	UHRF1BP1	10.014	10.6878	9.95811	10.3965	10.12	10.3271	10.4563	11.1531	10.3897	10.6168	10.5328	10.9965
ENSG00000065135	GNAI3	11.1496	11.5217	9.97137	9.48136	11.0369	11.6453	10.9068	11.658	9.84678	9.57502	10.8767	11.6309
ENSG00000065150	IPO5	12.6578	13.2536	12.2044	13.1373	12.6378	12.8407	12.1029	12.7263	11.9468	12.3583	12.2156	12.5092
ENSG00000065154	OAT	11.0193	10.8084	10.5282	10.1359	11.2475	10.6036	11.5854	11.6517	10.4826	10.2371	11.8671	11.6035
ENSG00000065183	WDR3	10.6639	11.7925	10.0526	11.4814	10.8204	11.2094	9.90711	11.1263	9.87191	10.5501	10.0878	10.7847
ENSG00000065243	PKN2	10.3208	10.4924	11.1057	11.5456	9.68485	9.34017	10.9745	11.0387	11.3466	11.6372	10.523	10.3985
ENSG00000065268	WDR18	8.60788	8.62972	9.53714	8.34118	8.72573	9.57072	8.05337	7.62642	9.02165	9.2101	8.28713	8.124
ENSG00000065308	TRAM2	10.2097	11.001	10.5658	10.7358	9.54146	10.3812	9.58351	10.1695	10.3055	10.3363	8.86216	9.86308
ENSG00000065320	NTN1	4.98919	5.2266	6.4467	4.31144	3.37153	3.22642	3.82696	1.99706	5.61566	4.83884	2.33717	3.03654
ENSG00000065325	GLP2R	10.0784	9.03937	8.04427	7.72647	9.29889	8.39635	9.45813	8.24499	8.02165	7.12264	8.57818	8.39409
ENSG00000065328	MCM10	8.22061	10.8826	9.50256	11.0057	8.05603	10.3376	7.16235	9.9278	8.99555	9.58441	7.17236	9.57957
ENSG00000065357	DGKA	9.19231	8.12842	10.8293	10.2183	9.25883	8.33495	9.92169	9.29168	11.3058	11.693	10.0038	9.09723
ENSG00000065361	ERBB3	9.31209	7.76003	10.8402	8.48136	8.2623	7.24879	8.00438	7.4728	10.0399	8.38674	6.86074	7.22636
ENSG00000065371	ROPN1	0	0	-0.386187	0	0	0	0	0	0	0	0	0
ENSG00000065413	ANKRD44	5.52121	6.06614	5.1684	6.38944	5.30114	5.13331	6.42687	7.3721	5.86662	7.69899	6.0872	6.79142
ENSG00000065427	KARS	12.3599	12.7812	11.5782	11.4453	12.7129	12.9805	11.7951	11.9843	10.9267	10.7436	12.1794	12.061
ENSG00000065457	ADAT1	7.93961	8.97303	7.22114	9.58859	7.26462	8.4261	8.41941	9.45239	7.91724	9.41594	7.75426	9.42024
ENSG00000065485	PDIA5	10.4136	10.2218	10.5658	9.74514	9.67444	9.95094	10.6242	10.6301	10.4043	9.87752	9.92009	10.3697
ENSG00000065491	TBC1D22B	8.58548	8.74022	8.92896	8.52522	8.90551	9.12729	8.58351	8.71816	9.26986	8.67283	8.80404	9.04216
ENSG00000065518	NDUFB4	12.7398	12.3285	10.8287	9.59272	13.1971	12.0143	12.8428	12.2077	10.8929	9.38942	13.4577	12.3764
ENSG00000065526	SPEN	9.75702	10.9829	11.3523	12.307	9.59392	9.89176	9.6826	11.0332	11.2681	12.4407	9.60396	10.2387
ENSG00000065534	MYLK	9.25141	9.90051	9.57671	10.4836	9.05202	9.22078	9.41941	11.0898	10.2096	11.2861	9.39738	10.5284
ENSG00000065548	ZC3H15	11.9142	12.2802	11.0163	11.2197	12.3694	12.1363	11.5756	11.7931	10.8955	10.6979	12.1164	11.7473
ENSG00000065559	MAP2K4	11.3986	11.406	10.2063	10.2708	11.5595	11.5325	10.6511	10.5029	10.3316	9.83098	10.7627	10.5021
ENSG00000065600	TMEM206	9.38984	9.37955	9.03798	8.6961	8.45697	9.11517	9.00687	8.88581	8.32274	8.3542	8.14453	8.68759
ENSG00000065609	SNAP91	3.90902	2.97867	3.07324	3.46344	3.67965	4.03378	3.91442	4.16699	4.36412	3.90024	4.6591	5.124
ENSG00000065613	SLK	11.5178	12.2141	11.1602	12.0165	11.5997	11.4125	11.7119	12.3014	11.4946	12.0777	11.8088	11.7352
ENSG00000065615	CYB5R4	9.99102	9.97867	8.3073	8.07225	10.1504	10.0625	9.75917	9.89491	8.49144	8.0432	10.0192	10.0644
ENSG00000065618	COL17A1	5.02767	5.2266	7.37536	5.84195	3.7341	4.03378	5.2699	5.99706	7.63358	6.75823	3.4013	5.49597
ENSG00000065621	GSTO2	6.90386	6.3006	8.88994	5.78537	7.20803	6.78101	6.63431	6.20652	7.88169	5.63721	7.39738	6.16582
ENSG00000065665	SEC61A2	10.1157	10.1182	10.5709	10.866	10.1416	10.3454	9.8863	9.99988	10.6748	10.7119	9.80922	10.0891
ENSG00000065675	PRKCQ	7.98431	8.36238	7.10567	7.6961	8.25068	8.30324	7.25322	7.38938	7.09074	7.30397	7.58855	7.37639
ENSG00000065717	TLE2	6.95965	4.97867	7.61944	6.35096	7.23188	5.92686	7.59514	5.08453	7.00522	6.75823	7.63929	5.84389
ENSG00000065802	ASB1	10.494	10.686	10.2827	11.0041	10.4433	10.659	10.4681	11.1069	10.8075	11.1887	10.4925	11.0905
ENSG00000065809	FAM107B	14.3024	13.5433	11.133	11.0226	14.468	13.5593	13.7121	12.2022	11.5259	10.412	13.9364	12.3045
ENSG00000065833	ME1	12.8489	12.6498	11.1775	11.2617	13.0729	12.6385	12.0661	11.4789	10.8325	10.6316	12.3814	11.5522
ENSG00000065882	TBC1D1	9.86056	9.99269	9.2044	8.84195	10.1917	10.2404	10.2326	10.0523	9.56052	9.39743	10.5261	10.1786
ENSG00000065883	CDK13	10.2279	10.2893	10.9943	10.9505	10.169	10.0176	10.2946	10.4128	11.1644	11.0785	10.358	10.0506
ENSG00000065911	MTHFD2	11.9589	12.8784	10.8468	10.7057	12.2674	13.0914	11.3712	12.0944	10.1075	10.1482	11.7554	12.3736
ENSG00000065923	SLC9A7	10.3087	10.7747	10.7667	11.2963	9.74326	10.1091	11.0425	11.0222	11.2039	11.4205	10.3621	10.566
ENSG00000065970	FOXJ2	9.3247	9.70659	9.35696	9.83848	9.37261	9.92686	8.51346	8.65527	9.40016	9.40539	8.50162	8.63645
ENSG00000065978	YBX1	13.3311	14.0193	12.2493	11.1722	13.8177	14.7307	12.3653	12.9505	11.1117	10.6507	12.8723	13.3097
ENSG00000065989	PDE4A	7.12847	7.18813	8.15297	6.8964	7.72405	7.35571	6.91442	6.20652	7.70989	6.97349	7.35752	6.4628
ENSG00000066027	PPP2R5A	10.3491	10.0148	9.67586	9.01188	10.462	10.1719	10.735	10.328	9.79198	9.21916	10.9303	10.496
ENSG00000066032	CTNNA2	5.17206	3.78603	3.5207	2.14151	5.30114	1.22642	4.87135	2.99706	4.2572	2.90024	5.12567	3.35846
ENSG00000066044	ELAVL1	11.1137	11.4554	10.2137	10.0574	11.1242	12.0719	10.5369	10.785	9.79437	9.49021	10.6255	11.1093
ENSG00000066056	TIE1	-1.22026	0	1.19878	0	-0.0207849	0	0	0	-0.0281995	0	0	0
ENSG00000066084	DIP2B	10.9944	11.8052	10.6159	11.7571	11.1585	11.3006	10.927	11.5707	11.2132	11.6185	11.0768	11.4202
ENSG00000066117	SMARCD1	11.2565	11.4615	11.2473	11.3607	11.4381	11.5851	10.8531	11.3099	11.4371	11.4329	10.9902	11.467
ENSG00000066135	KDM4A	10.0749	10.6333	10.6792	10.9327	10.211	10.6379	10.1336	10.5593	11.0738	11.0381	10.2765	10.4502
ENSG00000066136	NFYC	10.0761	10.0635	9.76356	9.42228	10.529	10.5752	9.84376	9.89188	9.62733	9.3487	10.3721	10.2581
ENSG00000066185	ZMYND12	4.90902	4.1486	3.93574	3.46344	5.47107	3.81139	3.5274	2.99706	2.9718	2.63721	4.0872	3.35846
ENSG00000066230	SLC9A3	4.4236	3.78603	6.61381	6.92287	4.56418	2.22642	6.49229	3.80442	7.91138	8.5441	5.56424	3.03654
ENSG00000066248	NGEF	7.21853	6.83665	8.99319	7.82801	7.63027	7.82634	7.07013	7.62642	8.07246	8.99124	6.91666	8.04776
ENSG00000066279	ASPM	10.6146	11.7876	11.663	13.1729	10.3274	9.89531	9.97352	11.3347	11.6537	12.7701	9.53059	9.60259
ENSG00000066294	CD84	0	0	0	1.14151	0.564178	0	0.411918	2.58203	0.971801	0	-1.12226	2.03654
ENSG00000066322	ELOVL1	11.1809	11.2893	11.9983	10.1749	10.8282	11.2992	11.6011	11.9992	11.6974	10.5821	11.2156	12.0706
ENSG00000066336	SPI1	-0.220261	0	-0.386187	2.14151	0	0	1.41192	0	2.14173	0	1.6851	1.03654
ENSG00000066379	ZNRD1	9.10954	8.77957	9.04008	8.06037	9.40758	9.02732	9.0808	8.97434	8.79835	8.13546	9.2636	9.22141
ENSG00000066382	MPPED2	0	0	0	0	0	0	0	0	0	0	0	0
ENSG00000066405	CLDN18	0.779739	0	3.78374	2.72647	0	0	1.82696	0.997063	3.29373	2.63721	2.19967	0
ENSG00000066422	ZBTB11	10.3529	10.7715	10.6933	11.699	10.2188	10.0906	9.92696	10.2871	10.6552	11.3125	9.71773	9.84389
ENSG00000066427	ATXN3	9.71343	9.8273	9.69196	9.79256	9.98414	9.32446	9.99186	10.2592	10.1461	9.77471	10.2473	10.2986
ENSG00000066455	GOLGA5	10.8562	10.8856	9.47645	9.59272	11.2104	10.7559	10.5772	10.4606	9.61836	9.65958	11.0019	10.4732
ENSG00000066468	FGFR2	6.12847	8.10796	6.4593	7.27079	5.48701	7.71828	3.78115	6.38938	5.72669	5.52473	3.12567	5.73698
ENSG00000066557	LRRC40	9.52289	9.8273	8.99968	9.15274	9.70969	9.45043	9.54378	10.025	9.31165	9.30397	9.79735	9.78137
ENSG00000066583	ISOC1	8.52457	8.67911	8.04844	7.14151	9.11236	9.06563	8.52566	8.87358	7.77916	7.14817	9.03256	9.18628
ENSG00000066629	EML1	10.3926	10.81	9.22299	10.0928	10.4529	10.6838	9.78188	10.4275	9.07246	9.51495	9.94987	10.5601
ENSG00000066651	TRMT11	9.53546	9.6153	8.04844	8.8897	9.80735	9.05297	8.80852	9.04146	8.02979	8.18565	9.16199	8.77125
ENSG00000066654	THUMPD1	9.43973	9.54092	9.82083	9.69993	9.44784	9.15716	9.04975	9.00829	9.54166	9.77676	9.1527	8.93135
ENSG00000066697	MSANTD3	9.16128	9.57113	8.9845	9.68454	9.47207	9.93378	9.62705	10.7267	9.48355	10.4764	9.87633	10.8883
ENSG00000066735	KIF26A	4.58709	5.06614	5.86174	6.14151	4.65164	5.39635	3.78115	3.31899	5.21973	5.67283	3.12567	4.03654
ENSG00000066739	ATG2B	10.057	10.3602	10.5968	11.0424	9.85112	9.63581	10.5421	11.0264	11.2357	11.5192	10.3222	10.5204
ENSG00000066777	ARFGEF1	10.739	11.1561	10.768	11.3894	10.5415	10.366	11.2585	11.7702	11.4764	11.8761	11.0542	11.0408
ENSG00000066813	ACSM2B	0	0	0	2.14151	0	2.22642	0	0	0	0	0	0
ENSG00000066827	ZFAT	8.18488	8.60803	7.91302	8.26045	8.34772	8.12124	8.06297	8.18689	7.98023	8.09664	8.42077	7.85671
ENSG00000066855	MTFR1	11.5711	11.6306	10.1117	10.4384	11.619	11.3749	11.2797	11.4065	10.5459	9.89648	11.4895	11.4007
ENSG00000066923	STAG3	9.38522	8.80522	10.0794	11.6552	9.30114	8.73422	9.21605	8.48088	10.536	11.1363	9.24406	8.33116
ENSG00000066926	FECH	10.932	10.8552	10.1354	10.3703	10.7232	11.1258	10.4476	10.6923	10.0959	10.167	10.4338	10.8945
ENSG00000066933	MYO9A	10.1406	10.3537	10.9004	11.3522	10.199	9.52563	9.82343	10.4565	11.1168	11.1771	10.0319	9.99073
ENSG00000067048	DDX3Y	11.351	11.0911	11.2644	12.215	10.7602	10.4285	11.9161	11.9607	11.2847	11.8837	11.4433	11.6632
ENSG00000067057	PFKP	12.669	12.7477	13.3148	12.8311	12.8734	12.9628	12.9887	13.4624	13.5128	13.9457	13.1297	13.5031
ENSG00000067064	IDI1	11.9459	11.7755	10.0505	10.4991	12.318	11.4359	10.6419	10.9843	10.1579	9.95914	11.0972	11.0379
ENSG00000067066	SP100	9.76202	9.02852	8.77116	8.96806	10.1672	9.30857	9.63913	9.75861	9.20781	9.75199	10.0545	9.61774
ENSG00000067082	KLF6	10.293	10.7812	10.8196	11.536	10.2307	10.5949	9.59679	11.4086	11.3417	12.0831	9.65171	11.3641
ENSG00000067113	PLPP1	11.1862	10.3185	10.3812	8.99326	10.8755	10.3989	11.0391	10.2545	10.2321	9.02609	10.7947	10.1398
ENSG00000067141	NEO1	11.8935	12.1703	11.8838	11.8131	10.3715	10.9628	12.1743	12.3557	11.7755	11.6941	10.6624	11.4764
ENSG00000067167	TRAM1	13.2422	13.4049	12.8947	11.1804	12.6967	12.6637	14.0027	14.355	13.1237	11.8186	13.585	14.1914
ENSG00000067177	PHKA1	10.9803	11.0299	11.1945	11.3799	10.9643	10.7598	12.1396	11.9085	11.7261	11.9965	12.1859	11.8407
ENSG00000067182	TNFRSF1A	14.1236	13.6243	13.136	12.2349	13.9946	13.9641	13.8648	13.5916	12.569	12.2177	13.8255	13.6761
ENSG00000067191	CACNB1	7.13729	6.33623	10.3186	9.20221	6.84958	7.05931	7.27404	7.35461	10.1629	10.0278	7.15387	7.51227
ENSG00000067208	EVI5	8.14825	8.68603	8.12951	8.03633	8.21044	7.82634	8.71265	8.94543	8.40643	8.30964	8.79213	8.77125
ENSG00000067221	STOML1	7.31112	7.00104	8.17987	7.35096	7.34554	7.85578	7.7985	7.97434	8.46165	8.50511	7.75733	8.06996
ENSG00000067225	PKM	16.5863	16.7085	16.7473	15.9908	16.6487	17.1585	16.2928	16.5759	16.0902	15.7737	16.3481	16.6371
ENSG00000067248	DHX29	10.9415	11.4585	10.4292	11.4544	10.8321	10.9024	10.859	11.2367	10.8441	11.311	10.8162	10.8163
ENSG00000067334	DNTTIP2	10.9726	11.6687	10.7256	11.3847	11.3099	10.9645	10.1176	10.9144	10.3539	10.3501	10.6175	10.3786
ENSG00000067365	METTL22	8.78957	8.4381	9.75208	10.1694	8.79139	8.78101	9.43151	9.10559	9.74906	9.83688	9.473	9.39409
ENSG00000067369	TP53BP1	10.8207	11.4112	11.5203	12.435	10.8145	10.9321	11.2101	11.7444	12.0878	12.6862	11.1852	11.3786
ENSG00000067445	TRO	4.63772	4.3006	4.93574	6.18591	3.50278	3.54835	6.3892	6.35461	7.32053	8.33209	5.04767	5.49597
ENSG00000067533	RRP15	9.9058	10.5934	8.65273	9.1073	10.3056	10.5971	9.85002	10.4869	8.86358	8.8737	10.3651	10.5021
ENSG00000067560	RHOA	13.8132	13.7002	12.3175	10.9933	14.3436	14.1211	13.1742	13.3461	11.6329	10.8041	13.7386	13.7233
ENSG00000067596	DHX8	11.1721	11.7836	11.234	11.9823	10.9018	11.6209	11.4364	11.9196	11.7922	12.1073	11.1605	11.6016
ENSG00000067601	PMS2P4	7.47323	6.88556	6.61381	7.25004	7.57913	7.03378	7.42687	7.26385	6.73335	6.98771	7.5252	7.8179
ENSG00000067606	PRKCZ	8.1742	7.94446	9.24499	7.84195	8.37796	8.19221	9.20958	8.90395	9.49928	9.17015	9.42367	8.96727
ENSG00000067646	ZFY	8.44862	8.50224	8.12951	8.49024	8.58099	7.37617	8.2699	7.84255	8.29598	7.58207	8.40522	7.59112
ENSG00000067704	IARS2	12.7482	13.077	11.6592	12.3338	12.4743	12.648	12.6731	12.8647	11.4437	11.6156	12.6743	12.6956
ENSG00000067715	SYT1	11.3079	11.034	9.08142	9.18591	11.2107	10.3583	12.3359	11.6739	10.2156	10.3446	12.2928	11.373
ENSG00000067798	NAV3	7.90644	9.42162	10.02	10.2862	7.90403	8.05931	8.61975	10.2497	10.4491	11.2738	8.3555	9.89762
ENSG00000067829	IDH3G	10.3228	9.75675	10.5394	10.8609	10.6454	10.8393	10.4315	10.1056	10.8379	11.0044	10.7695	10.5463
ENSG00000067836	ROGDI	7.55453	7.0872	9.07529	8.5509	7.57913	8.40633	8.13074	7.52062	9.40016	10.1995	8.0224	8.19641
ENSG00000067840	PDZD4	4.3647	5.50224	6.55633	6.56778	4.37153	5.22642	4.84932	4.58203	5.69972	6.40274	4.4013	4.94343
ENSG00000067842	ATP2B3	0	0.978673	-0.386187	0	0	0	-1.17304	0	0	0	0	0
ENSG00000067900	ROCK1	10.8708	11.4775	10.4491	11.4269	10.8062	10.564	10.4389	10.8315	10.63	11.0338	10.4571	10.1964
ENSG00000067955	CBFB	10.4763	10.7551	10.1865	9.35096	10.8534	10.5072	9.9446	10.0332	10.0278	9.02609	10.4481	10.2773
ENSG00000067992	PDK3	8.63305	8.46249	7.98885	7.33134	8.82471	8.69403	7.86862	8.04146	7.52255	7.35968	8.37759	8.38526
ENSG00000068001	HYAL2	9.49742	9.38806	10.0906	7.92287	9.15414	9.52563	9.90977	9.23547	8.95337	8.23414	9.69792	9.27016
ENSG00000068024	HDAC4	8.50766	8.5561	9.59966	9.5509	8.4366	8.14529	8.93679	8.83627	9.59294	9.47515	8.95989	8.50414
ENSG00000068028	RASSF1	7.38707	7.33623	9.44036	9.21297	7.64099	7.85578	7.35834	7.64092	9.09851	9.18565	7.5851	7.69475
ENSG00000068078	FGFR3	7.6501	6.10796	8.97356	8.58446	7.17397	5.74999	5.30269	3.80442	7.6583	6.63721	5.10656	3.03654
ENSG00000068079	IFI35	9.68061	9.35371	8.36536	8.99326	10.1635	10.2008	9.34757	9.86125	9.00935	9.30112	9.71852	9.94943
ENSG00000068097	HEATR6	9.70307	10.3731	10.004	11.0529	9.70799	10.1777	9.87816	10.7899	10.5071	11.2055	9.85502	10.5757
ENSG00000068120	COASY	11.7437	11.3796	12.6715	12.2702	11.9042	12.1813	11.3145	10.8108	12.0508	12.0035	11.529	11.12
ENSG00000068137	PLEKHH3	8.23301	6.93287	10.0285	8.99949	8.12132	7.54835	8.48338	7.64092	9.77916	9.90587	8.27435	7.35846
ENSG00000068305	MEF2A	10.0732	9.85826	9.81103	9.78176	10.2188	9.69403	10.0961	10.0632	9.92163	9.48521	10.4188	10.0918
ENSG00000068308	OTUD5	10.9462	10.6261	11.3143	10.5187	11.063	11.225	11.4845	11.5468	11.4085	11.1347	11.5967	11.893
ENSG00000068323	TFE3	11.2542	11.1697	11.5379	11.0424	11.6712	11.8476	11.4663	11.4929	11.6884	11.8241	11.8212	11.8702
ENSG00000068354	TBC1D25	8.87382	8.75346	10.1808	9.29126	8.79139	9.28712	8.98683	9.12118	10.0196	9.64396	8.99018	9.29392
ENSG00000068366	ACSL4	11.8971	12.1157	10.4171	11.0928	11.9105	11.3888	12.1019	12.5848	11.1991	11.4484	12.1688	12.227
ENSG00000068383	INPP5A	8.12847	7.79885	8.4467	7.14151	8.39918	8.74212	9.65271	9.21138	8.80311	8.24602	10.2014	9.69831
ENSG00000068394	GPKOW	10.3319	9.62613	9.81349	9.29633	10.7544	10.2264	9.76727	9.52844	9.45158	9.05675	10.207	9.45439
ENSG00000068400	GRIPAP1	10.0181	10.0608	10.7184	11.7961	10.1529	10.2626	10.3854	10.5764	11.2357	11.951	10.449	10.3403
ENSG00000068438	FTSJ1	9.92822	10.1385	10.0661	10.3139	10.2295	10.623	9.84932	10.1943	9.88619	10.2192	10.1752	10.3517
ENSG00000068489	PRR11	9.16452	10.5139	8.11764	9.12451	8.7946	10.8207	8.41004	9.95706	7.56799	8.34319	8.53238	10.2189
ENSG00000068615	REEP1	4.48018	4.97867	4.13738	4.14151	3.14914	3.81139	3.21927	2.99706	3.29373	2.90024	2.4627	3.84389
ENSG00000068650	ATP11A	9.86521	10.3362	10.1674	10.6009	9.11749	9.13331	9.47711	9.63369	9.9455	9.68379	8.78463	9.01953
ENSG00000068654	POLR1A	11.1162	12.2513	11.6403	13.0053	10.8204	11.7636	10.7282	11.6695	11.6811	12.452	10.428	11.4331
ENSG00000068697	LAPTM4A	13.6068	13.1259	12.1886	11.0529	12.5575	12.8379	13.2941	12.872	11.8987	10.4107	12.2512	12.6392
ENSG00000068724	TTC7A	10.1395	10.1411	11.9321	10.8626	10.0917	10.3938	10.3593	10.5933	11.6646	11.6225	10.3701	10.6786
ENSG00000068745	IP6K2	10.5931	9.97867	12.0789	11.5467	10.9461	10.46	10.8192	10.1417	12.0599	11.8151	11.0927	10.3517
ENSG00000068781	STON1-GTF2A1L	4.63772	2.97867	4.5207	3.14151	3.8372	2.81139	5.88224	5.08453	4.05926	4.56321	5.67216	4.84389
ENSG00000068784	SRBD1	8.83502	10.0121	8.77872	9.45439	9.14914	9.36597	8.38346	9.57826	8.7082	9.21313	8.70746	9.04216
ENSG00000068796	KIF2A	10.5975	11.6886	9.55926	10.8796	10.6154	11.1893	10.7888	11.7199	9.79994	10.6383	10.9067	11.4353
ENSG00000068831	RASGRP2	2.48018	2.56364	4.97137	4.31144	1.30114	3.22642	2.99688	3.31899	4.43123	4.48521	3.19967	3.03654
ENSG00000068878	PSME4	11.8364	12.3307	11.8564	12.5907	11.8814	11.7675	11.4549	11.6686	12.0199	12.0864	11.5941	11.3641
ENSG00000068885	IFT80	10.1559	9.55987	9.18935	10.8947	9.97003	8.95434	10.1779	9.72158	9.66703	10.753	9.97116	9.34487
ENSG00000068903	SIRT2	9.69412	9.52942	9.67856	9.86261	10.0707	10.0875	10.0879	10.3678	9.83289	10.4041	10.4428	10.7696
ENSG00000068912	ERLEC1	12.652	12.1009	10.6548	10.3014	12.6383	11.9654	12.4533	11.6237	10.6508	9.97884	12.6091	11.6921
ENSG00000068971	PPP2R5B	8.33049	7.1685	9.20814	9.15832	8.36292	7.88464	8.33871	7.82995	9.43839	9.81513	8.32689	7.6215
ENSG00000068976	PYGM	2.23917	2.97867	6.7431	5.60094	2.30114	0	3.47081	2.58203	7.35118	7.14817	3.33717	2.03654
ENSG00000068985	PAGE1	0.779739	0.978673	0	0	2.67965	3.22642	1.14888	0.997063	0	1.31528	1.6851	0
ENSG00000069011	PITX1	7.04653	6.47053	7.65273	6.75622	7.34554	7.10907	6.59514	6.12635	7.61566	7.14817	6.98103	6.28446
ENSG00000069018	TRPC7	0	0	0	2.14151	0	0	0	0	0	1.31528	-1.12226	0
ENSG00000069020	MAST4	9.32663	8.87349	8.96475	9.27594	9.46101	8.59275	9.01431	8.69055	9.5445	9.83884	9.15037	8.73698
ENSG00000069122	ADGRF5	2.3647	0.978673	0	0	0	0	-1.17304	0.997063	0	0	0	0
ENSG00000069188	SDK2	8.54958	7.53326	8.19878	7.46344	7.38009	6.95434	7.5785	5.80442	7.10108	6.60068	6.57818	5.20646
ENSG00000069206	ADAM7	0	0	0	0	0	0	0	0	0	0	0	0
ENSG00000069248	NUP133	10.3126	10.9372	10.1922	10.9343	10.0871	10.4528	10.7971	11.2187	10.7267	11.3279	10.5413	10.8726
ENSG00000069275	NUCKS1	14.0883	14.7535	12.3624	13.0826	14.2906	14.2866	13.7033	14.1684	12.2555	12.0287	14.0545	14.1003
ENSG00000069329	VPS35	12.0092	12.6212	10.9675	11.5111	12.1108	12.2123	11.8971	12.5454	11.0352	11.3894	12.1331	12.3803
ENSG00000069345	DNAJA2	11.8296	11.8405	10.6472	10.5403	12.2744	12.0281	11.5067	11.5488	10.4209	10.3867	11.9929	11.6102
ENSG00000069399	BCL3	9.60708	9.05549	11.1462	9.54239	10.0071	10.1121	10.4105	9.26385	11.2129	10.5211	10.7714	9.79142
ENSG00000069424	KCNAB2	8.80349	9.02307	8.81594	9.35096	8.90254	9.46004	9.06417	9.25445	9.00247	9.47767	9.24843	9.43314
ENSG00000069431	ABCC9	-0.220261	0	3.86174	3.14151	-1.02078	0	-1.17304	3.31899	4.14173	2.90024	0.877742	2.6215
ENSG00000069482	GAL	4.3647	4.78603	6.82327	3.72647	4.50278	5.87028	3.73385	4.16699	5.36412	0.315282	4.27006	5.20646
ENSG00000069493	CLEC2D	9.71343	10.1486	9.06502	8.84887	10.091	10.6485	8.91176	9.26853	8.88469	8.45994	9.22979	9.32655
ENSG00000069509	FUNDC1	9.96585	9.92996	8.09763	6.75622	10.4595	10.1091	10.2689	9.99424	7.95764	7.17326	10.8956	10.2115
ENSG00000069535	MAOB	6.19759	4.88556	3.31425	3.46344	6.56418	4.68586	5.76947	3.58203	4.55676	2.31528	6.27006	2.6215
ENSG00000069667	RORA	5.13729	4.4381	11.2114	5.94887	5.06668	4.39635	5.5412	4.45649	10.4771	4.95914	5.72323	5.124
ENSG00000069696	DRD4	0.779739	0	2.93574	1.14151	-1.02078	0	0.411918	0	3.36412	2.31528	0	0
ENSG00000069702	TGFBR3	10.4927	10.6564	9.55045	10.2708	9.49294	9.72627	9.54806	10.1341	9.30831	9.1639	8.82611	9.51227
ENSG00000069712	KIAA1107	7.34198	7.00104	7.7431	8.37992	7.41801	6.43588	7.26575	7.14681	7.72669	8.22217	6.98627	6.4628
ENSG00000069764	PLA2G10	3.48018	3.3006	2.78374	4.14151	2.43865	2.22642	4.35052	3.99706	4.10108	5.40274	4.4013	4.35846
ENSG00000069812	HES2	5.5611	3.97867	5.04008	3.94887	5.65164	3.54835	4.5274	3.31899	4.2572	4.12264	4.85502	2.6215
ENSG00000069849	ATP1B3	12.6335	12.2236	11.9553	11.0303	12.107	12.2918	12.7038	12.0892	11.5696	10.7225	12.267	12.0081
ENSG00000069869	NEDD4	11.982	12.2967	11.3641	12.2362	11.7708	11.3467	12.237	13.2062	11.8389	12.7867	12.0716	12.7906
ENSG00000069943	PIGB	10.522	9.93868	10.0536	10.1245	10.3618	9.54384	11.0343	10.5128	10.4845	9.95553	10.6795	10.3357
ENSG00000069956	MAPK6	12.5087	12.7604	11.1379	11.4691	12.1849	12.1908	12.4728	12.9516	11.3555	11.38	12.1884	12.8293
ENSG00000069966	GNB5	10.316	9.7828	9.1684	9.07815	10.7602	10.0498	10.9058	10.5951	9.72669	9.95553	11.3318	10.9464
ENSG00000069974	RAB27A	9.52793	9.12842	8.82813	9.08988	9.95004	8.93378	9.67636	9.33691	9.10237	8.85831	10.0186	9.51632
ENSG00000069998	CECR5	9.94716	9.98149	10.4491	9.76356	10.3965	10.4576	9.31781	9.62277	9.64423	9.31528	9.65828	9.66224
ENSG00000070010	UFD1L	10.7354	11.1869	10.0661	10.5252	11.2265	11.608	10.2553	10.7784	10.1024	10.3556	10.8221	11.0918
ENSG00000070018	LRP6	12.0004	12.5125	11.25	12.6533	10.9133	10.9251	11.394	11.8244	11.4659	11.8866	10.3801	10.7422
ENSG00000070019	GUCY2C	4.96956	0.978673	2.61381	2.14151	4.88611	3.22642	5.35052	3.80442	2.67224	2.90024	4.57818	3.35846
ENSG00000070031	SCT	-1.22026	0	1.93574	1.14151	0	0	-1.17304	0	0.556763	1.31528	-0.122258	0
ENSG00000070047	PHRF1	9.41908	9.70319	11.1344	10.5209	9.58377	10.1393	9.51608	9.42333	11.1988	11.2926	9.5279	9.50821
ENSG00000070061	IKBKAP	11.1537	11.4914	11.4706	12.3769	10.4402	11.0983	11.0683	11.3133	11.5376	12.2954	10.2866	11.0837
ENSG00000070081	NUCB2	10.6497	10.2478	9.55926	8.5509	9.68485	9.61444	11.3223	10.9886	9.37481	8.83098	10.2636	10.4116
ENSG00000070087	PFN2	13.0607	12.9885	10.967	11.2617	13.1894	13.2317	13.1499	13.1408	11.2855	11.3794	13.3626	13.447
ENSG00000070159	PTPN3	11.0451	10.802	10.8012	11.1941	11.0188	10.5906	11.5457	10.6409	11.3186	10.8602	11.5175	10.5423
ENSG00000070182	SPTB	6.62523	6.70659	9.7699	8.84887	6.33677	6.13331	8.35248	8.29168	10.4939	10.2177	7.91117	7.75078
ENSG00000070190	DAPP1	-1.22026	0.978673	-0.386187	0	-0.0207849	0	0	0.997063	-0.0281995	0	0	0
ENSG00000070193	FGF10	0	0	0	0	0	0	0	0	0	0	0	0
ENSG00000070214	SLC44A1	12.2053	11.8795	10.8957	10.51	11.9659	11.0922	11.6122	11.3786	10.263	9.98417	11.5178	11.2521
ENSG00000070269	TMEM260	9.0547	8.78603	10.1607	10.0119	8.26693	8.16894	9.33376	8.90395	9.87342	9.4927	8.42271	8.45439
ENSG00000070366	SMG6	10.0881	10.5599	10.8061	10.8104	10.134	10.6714	10.5566	11.0291	11.4243	11.7257	10.5103	10.8277
ENSG00000070367	EXOC5	11.0614	11.6216	10.4131	11.0103	11.0527	10.9147	10.5204	10.6319	10.5993	10.2371	10.6201	10.3786
ENSG00000070371	CLTCL1	7.32663	7.66517	10.2184	9.53812	7.09816	6.89885	7.8071	8.15693	10.0933	9.88893	7.70429	7.51227
ENSG00000070388	FGF22	-1.22026	0	0.613813	0	0	0	1.41192	0	2.43123	2.31528	2.78463	0
ENSG00000070404	FSTL3	9.28852	8.75346	11.02	8.9163	9.0825	9.25433	10.2443	10.167	10.9372	10.3814	9.80107	10.1134
ENSG00000070413	DGCR2	9.92248	10.2027	10.6507	10.0242	9.283	10.0999	9.72102	9.4022	9.82277	9.69899	8.75733	8.87574
ENSG00000070423	RNF126	7.61263	7.1486	9.08549	8.07225	7.82784	8.02084	7.31881	6.97434	8.64246	8.58674	7.55722	7.39409
ENSG00000070444	MNT	9.3372	8.83042	10.2147	10.2526	9.22833	9.30857	9.53086	9.06853	9.82042	10.095	9.38355	9.16582
ENSG00000070476	ZXDC	7.71048	7.87349	10.2007	10.2862	7.70031	8.05931	7.99938	8.20652	10.5278	10.3515	7.98103	8.35846
ENSG00000070495	JMJD6	10.3949	10.3384	10.3704	10.3139	10.6866	10.7519	10.0229	9.87358	10.5321	10.3349	10.3418	10.0782
ENSG00000070501	POLB	9.41908	9.13349	9.40498	8.78537	9.78496	9.2037	10.2838	10.1108	9.87944	8.94828	10.7741	10.1964
ENSG00000070526	ST6GALNAC1	5.46624	6.02307	6.12161	5.84195	4.8372	5.22642	3.5274	2.99706	4.39807	3.31528	3.63263	4.35846
ENSG00000070540	WIPI1	10.1307	8.96736	9.36703	8.80685	10.386	9.10294	10.259	9.71474	9.67484	9.42642	10.5993	10.0999
ENSG00000070601	FRMPD1	2.10167	0.978673	3.86174	1.14151	1.30114	2.22642	2.41192	0	3.43123	2.63721	2.33717	2.03654
ENSG00000070610	GBA2	11.0211	10.9871	12.0085	12.6597	11.0697	11.0766	10.7536	10.4789	12.319	12.7135	10.6742	10.4919
ENSG00000070614	NDST1	10.2201	10.9517	9.82935	10.8437	9.84649	11.1542	10.2527	10.9542	9.91358	11.1553	9.91392	10.8014
ENSG00000070669	ASNS	10.7983	11.4289	12.1231	11.1583	10.9834	11.5199	10.888	11.5137	11.4171	11.2289	11.0703	11.4105
ENSG00000070718	AP3M2	9.11513	9.19299	9.50256	10.6999	9.05336	9.32446	8.68804	8.57449	9.18369	9.86218	8.45517	8.36745
ENSG00000070729	CNGB1	1.77974	1.97867	1.61381	2.14151	1.56418	1.22642	-0.173044	2.58203	1.55676	0.315282	0.877742	2.03654
ENSG00000070731	ST6GALNAC2	7.49742	4.97867	6.39517	5.94887	7.51449	5.03378	4.31881	4.80442	6.71999	3.77471	4.83194	3.35846
ENSG00000070748	CHAT	0	0	0	0	0	0	0	0	-0.0281995	0	0	0
ENSG00000070756	PABPC1	14.7392	15.0494	13.851	13.9911	14.7858	15.1242	14.4802	14.8777	13.102	13.1517	14.6218	14.8874
ENSG00000070759	TESK2	5.83502	4.78603	7.16071	4.60094	5.77363	4.92686	5.45631	4.58203	7.25257	5.83884	5.82026	4.49597
ENSG00000070761	CFAP20	9.65164	9.98149	9.23403	8.71894	10.0818	10.6879	9.23422	9.70442	8.99555	8.85444	9.51165	10.0617
ENSG00000070770	CSNK2A2	11.3322	11.6413	10.9926	11.1259	11.7874	11.864	11.108	11.3754	11.0486	10.9771	11.6788	11.5902
ENSG00000070778	PTPN21	9.27859	9.42576	9.20814	10.0454	9.15289	9.14529	9.50819	10.2497	9.6318	10.2055	9.54485	10.1684
ENSG00000070785	EIF2B3	9.45393	9.95309	8.45616	7.63336	9.70969	10.0561	9.23103	9.63369	8.15668	7.5441	9.60566	9.76785
ENSG00000070808	CAMK2A	1.3647	0.978673	3.5207	1.14151	-1.02078	1.22642	2.73385	3.31899	4.64423	5.92999	1.4627	2.03654
ENSG00000070814	TCOF1	10.8675	11.7218	11.6643	12.2296	11.0703	12.1136	10.1889	11.1645	11.147	11.904	10.3003	11.0631
ENSG00000070831	CDC42	12.8242	12.8386	11.1447	10.1102	13.2013	13.0241	12.4811	12.5974	10.8475	9.77881	13.0417	12.7704
ENSG00000070882	OSBPL3	9.5136	9.83354	10.5446	10.8298	9.27154	9.34017	10.0069	10.2802	10.8487	11.0892	9.84497	10.1632
ENSG00000070886	EPHA8	0	0	0	0	0	0	0	0	-1.0282	0	-1.12226	0
ENSG00000070915	SLC12A3	0	0	1.19878	0	-1.02078	0	0	0	0	0	0	0
ENSG00000070950	RAD18	8.53463	9.91236	9.17987	9.28617	8.82314	9.45043	8.19109	9.44827	9.09333	9.22817	8.16545	9.54036
ENSG00000070961	ATP2B1	13.4005	14.1728	12.4695	13.9136	12.2422	12.6802	12.6959	13.1853	12.3606	12.5774	11.5362	12.1013
ENSG00000070985	TRPM5	-1.22026	0	2.61381	2.14151	-0.0207849	0	-1.17304	0	2.67224	0	0	0
ENSG00000071051	NCK2	8.61421	8.1685	7.48418	5.22897	8.99742	8.89176	8.74433	8.51276	7.28921	6.44456	9.24952	8.75078
ENSG00000071054	MAP4K4	12.3305	12.406	12.2093	12.5767	12.4538	12.5147	12.7398	12.6499	12.638	12.776	12.9341	12.6563
ENSG00000071073	MGAT4A	8.12847	8.0121	8.89922	7.33134	7.70714	7.03378	7.80424	7.18689	8.19339	6.46503	7.4702	6.84389
ENSG00000071082	RPL31	14.6899	14.6388	13.0495	11.5541	15.4342	14.8576	14.8148	14.6765	12.233	10.9346	15.6808	14.9812
ENSG00000071127	WDR1	12.5589	13.1392	11.8354	11.9657	12.627	13.6017	12.8343	13.6526	12.1065	12.5107	12.9512	13.8043
ENSG00000071189	SNX13	10.8592	10.9787	10.3853	11.0026	10.6662	10.1719	11.2268	11.2041	10.7416	10.7981	11.0319	10.7072
ENSG00000071203	MS4A12	0	0	0	0	0	0	0	0	0	0	0	0
ENSG00000071205	ARHGAP10	8.06283	8.05549	7.85699	7.51655	8.13403	8.6273	9.39586	9.20163	8.75807	8.7033	9.60481	9.06444
ENSG00000071242	RPS6KA2	2.68663	1.97867	5.8806	2.14151	2.30114	3.22642	4.14888	4.58203	4.99417	3.77471	4.4627	5.03654
ENSG00000071243	ING3	7.55782	7.56364	8.27915	8.51655	7.5106	7.29251	8.18671	8.50486	8.81886	8.4394	8.56774	8.66589
ENSG00000071246	VASH1	9.20075	7.88556	10.5349	9.63336	8.83875	8.25985	9.11467	8.08453	9.96545	9.57738	8.74193	8.08093
ENSG00000071282	LMCD1	9.38707	9.55232	9.10165	8.34118	9.78092	9.77332	9.87272	10.2016	9.0325	8.77881	10.1689	10.363
ENSG00000071462	WBSCR22	11.936	12.0319	12.2452	12.3183	12.137	12.3724	12.537	12.4869	12.4177	12.2293	12.8774	12.5572
ENSG00000071537	SEL1L	12.5423	12.8934	12.0401	12.6874	10.9454	11.3647	12.7308	13.0435	12.0284	12.3934	11.2882	11.8423
ENSG00000071539	TRIP13	9.53963	11.0767	9.67316	10.213	9.82706	11.3608	9.13757	10.8705	9.0352	9.5513	9.49245	11.1774
ENSG00000071553	ATP6AP1	11.8946	11.9674	12.1435	11.6294	10.6222	11.8048	12.6012	12.3781	12.0761	11.6585	11.3318	11.923
ENSG00000071564	TCF3	9.44419	9.19784	10.2495	9.28617	9.56887	10.0306	9.10541	8.48088	9.83289	9.99828	9.10656	8.66589
ENSG00000071575	TRIB2	4.68663	4.78603	6.89922	6.27079	5.14914	5.68586	4.41192	4.58203	6.44753	5.44456	4.49245	4.6215
ENSG00000071626	DAZAP1	10.6612	10.8826	11.9301	11.5678	10.9147	11.2094	10.1427	10.103	11.4574	11.2259	10.4057	10.3449
ENSG00000071655	MBD3	9.90321	8.65815	11.0875	9.4083	10.048	9.83005	10.248	8.88581	10.9598	10.4688	10.3606	8.9849
ENSG00000071677	PRLH	0	0	-0.386187	0	0	0	-1.17304	0	2.43123	1.90024	0	0
ENSG00000071794	HLTF	11.7321	11.7402	10.8963	11.8175	11.8446	10.9729	11.5835	11.3235	11.1626	11.3195	11.7693	10.8535
ENSG00000071859	FAM50A	10.8708	10.8289	11.4074	11.7997	10.9572	11.7052	10.6475	10.5108	11.4882	11.7935	10.6065	10.675
ENSG00000071889	FAM3A	9.41727	8.37099	9.73535	8.88298	9.46706	9.35571	9.94265	9.01387	9.78558	9.89082	9.78463	9.29863
ENSG00000071894	CPSF1	10.7684	10.5428	11.6421	12.7114	10.6805	10.6379	10.5852	10.2041	11.755	12.8523	10.2292	10.116
ENSG00000071909	MYO3B	0	0	-0.386187	1.14151	-1.02078	0	2.5274	2.99706	2.43123	2.90024	1.87774	2.03654
ENSG00000071967	CYBRD1	10.719	10.1208	10.0422	9.14714	10.1659	9.86667	10.7297	10.7817	9.75234	8.86987	10.2047	10.8047
ENSG00000071991	CDH19	5.72225	5.93287	5.61381	5.0484	4.33677	3.81139	4.95624	5.16699	4.99417	4.40274	2.87774	4.03654
ENSG00000071994	PDCD2	9.56846	9.345	9.49186	9.29633	9.95506	9.80385	9.75621	9.35461	9.28695	9.06683	10.2408	9.88828
ENSG00000072041	SLC6A15	7.59672	6.47053	9.15491	7.09571	6.17889	5.61874	8.66616	8.22588	8.88319	7.93733	7.3736	7.65125
ENSG00000072042	RDH11	12.5438	12.4086	11.8697	12.0759	11.2328	11.9913	12.2456	12.408	11.8483	11.8106	11.0002	12.0002
ENSG00000072062	PRKACA	9.68963	10.1284	8.44354	7.93593	10.156	10.817	10.2134	10.5555	8.75152	8.75407	10.5924	11.0365
ENSG00000072071	ADGRL1	8.709	8.10796	10.7444	9.13587	8.67444	8.37617	9.0808	8.03049	10.2744	9.44199	8.80107	8.00232
ENSG00000072080	SPP2	-1.22026	0	0	0	0	0	0	0.997063	0	0	-1.12226	0
ENSG00000072110	ACTN1	12.6186	13.1906	12.7287	12.9035	12.759	13.2471	13.0429	13.5653	12.9927	13.4402	13.0898	13.4652
ENSG00000072121	ZFYVE26	9.55453	10.1131	10.1703	11.2951	9.48304	9.75781	10.0013	10.8843	11.0642	11.5744	10.1005	10.6383
ENSG00000072133	RPS6KA6	8.87117	8.46249	8.97795	8.37992	8.76385	7.27082	9.75917	9.64092	10.0842	9.47263	9.94786	9.29863
ENSG00000072134	EPN2	10.6489	10.6099	11.6014	11.0211	10.882	10.8935	10.8445	11.1017	12.0063	11.6366	10.9938	11.3231
ENSG00000072135	PTPN18	9.13399	8.57859	9.7762	9.2076	9.24013	9.23765	9.27817	8.88581	9.81651	9.42119	9.4256	9.44593
ENSG00000072163	LIMS2	3.23917	2.56364	5.76356	4.46344	3.43865	2.81139	2.91442	2.58203	4.77916	4.63721	2.78463	2.6215
ENSG00000072182	ASIC4	1.3647	0	2.93574	1.14151	0.979215	0	3.21927	0	5.16163	5.17326	2.4627	2.03654
ENSG00000072195	SPEG	5.82413	3.78603	9.20253	6.46344	5.283	4.22642	7.76359	6.20652	9.34901	8.91519	6.9492	5.73698
ENSG00000072201	LNX1	7.64083	7.84904	8.79123	7.51655	7.97074	7.49321	7.05096	6.48892	8.52831	7.12264	7.30401	6.70896
ENSG00000072210	ALDH3A2	13.2545	13.0518	12.6436	12.9501	13.2033	12.9979	13.1512	12.3369	12.6721	12.428	13.117	12.5052
ENSG00000072274	TFRC	13.0396	13.9565	13.6409	13.6114	11.4036	12.2674	12.8992	13.2885	12.7039	12.2552	11.1952	12.1477
ENSG00000072310	SREBF1	11.5461	11.7535	13.0396	12.9452	10.9668	11.8971	12.3451	11.7478	13.0337	13.0789	11.6593	11.4007
ENSG00000072315	TRPC5	0	0	-0.386187	0	0	0	0	0	0.971801	0	0	0
ENSG00000072364	AFF4	12.0269	12.5786	11.736	12.821	12.0099	11.8123	11.4008	11.8292	12.2516	12.3931	11.4512	11.447
ENSG00000072401	UBE2D1	10.2458	9.90051	9.10165	8.73397	10.6605	9.77332	9.37095	8.84881	9.17147	8.68597	9.86002	9.24599
ENSG00000072415	MPP5	9.68136	10.334	10.1246	9.9585	9.59392	9.81139	10	10.5555	10.1928	10.0449	9.93911	10.338
ENSG00000072422	RHOBTB1	12.2797	11.5749	10.0211	11.1188	12.4608	11.3112	11.3258	10.2355	10.6021	10.0381	11.4704	10.3173
ENSG00000072501	SMC1A	11.1472	12.673	10.87	12.8241	10.3504	11.956	10.2326	11.6809	10.5842	11.8046	9.55898	10.9298
ENSG00000072506	HSD17B10	11.3901	11.1002	10.9498	9.66507	11.5815	11.9586	11.7096	11.5848	10.7585	10.304	11.9435	11.8999
ENSG00000072518	MARK2	10.2949	10.5934	10.3519	10.1274	10.6163	10.7714	9.85555	10.0167	10.349	10.1355	10.2154	10.3494
ENSG00000072571	HMMR	10.0576	11.3537	10.6465	10.8015	9.76385	10.4744	9.36029	10.5401	10.0823	10.0851	9.20305	9.96135
ENSG00000072609	CHFR	9.62758	9.39653	9.06502	11.0272	9.70031	9.59711	9.4006	9.5167	9.70482	10.8984	9.5279	9.44168
ENSG00000072657	TRHDE	2.23917	0.978673	4.97137	0	1.30114	3.22642	3.35052	2.99706	4.94908	3.12264	2.04767	2.03654
ENSG00000072682	P4HA2	11.3415	10.608	11.5442	10.5467	9.45798	9.79628	10.963	10.8964	11.0131	10.6213	8.99668	10.1555
ENSG00000072694	FCGR2B	0	0	0	0	0	0	0	0	0	0	0.462705	0
ENSG00000072736	NFATC3	10.6346	11.008	11.0437	9.9744	10.7589	11.2194	10.4114	10.6783	11.0855	10.0088	10.7691	10.7576
ENSG00000072756	TRNT1	10.2641	10.3838	9.71579	10.6374	10.4107	10.1029	9.86244	9.95126	9.78958	9.95009	10.2391	9.79476
ENSG00000072778	ACADVL	12.9679	12.2129	13.3263	14.0851	12.8776	12.6756	13.1988	12.2755	13.72	14.6993	12.9799	12.2454
ENSG00000072786	STK10	8.89218	9.50615	10.0996	10.4223	8.98203	9.42118	9.38824	10.3894	10.6242	11.1154	9.53863	10.3449
ENSG00000072803	FBXW11	11.4553	11.7804	10.0619	10.0957	11.8306	11.5404	11.1279	11.3291	10.1171	9.76649	11.5274	11.447
ENSG00000072818	ACAP1	3.63772	3.3006	6.88994	5.78537	3.97922	2.81139	4.5274	4.16699	6.67916	5.92999	4.55017	3.35846
ENSG00000072832	CRMP1	7.23507	7.66517	8.63895	8.78537	7.15912	7.24879	7.7157	7.58203	9.05794	9.32371	7.74193	7.69475
ENSG00000072840	EVC	7.51783	7.78603	6.76356	8.6961	7.25068	7.56627	7.95366	8.18689	7.64776	8.97706	7.57123	8.17609
ENSG00000072849	DERL2	11.6356	11.5665	11.0986	11.0348	11.1165	11.472	11.2066	11.0346	11.053	10.6794	10.7691	11.0755
ENSG00000072858	SIDT1	9.05353	8.07671	8.3687	8.51655	8.36938	7.63581	9.2321	8.44827	8.47761	8.66401	8.28713	7.69475
ENSG00000072864	NDE1	9.83908	10.1832	7.91759	8.60912	9.96078	10.3192	9.18121	9.73177	8.17147	8.64171	9.34942	9.97317
ENSG00000072952	MRVI1	0.364702	0.978673	-0.386187	0	1.30114	1.22642	1.99688	0	1.77916	0	2.6851	1.03654
ENSG00000072954	TMEM38A	4.75702	4.1486	5.63618	4.14151	4.93341	4.92686	6.37385	4.90395	5.23859	3.48521	6.35348	4.73698
ENSG00000072958	AP1M1	10.2417	10.1783	10.0018	9.86943	10.4422	10.8319	9.2289	9.35021	9.93614	9.85831	9.34127	9.85032
ENSG00000073008	PVR	9.72738	10.6929	10.3527	10.2579	8.80894	10.6209	9.66222	10.4191	9.65567	10.5357	8.69952	10.2362
ENSG00000073050	XRCC1	10.1607	10.2195	10.0443	9.79972	10.5237	10.5596	10.3228	10.036	10.0372	9.99652	10.5546	10.1581
ENSG00000073060	SCARB1	11.7245	11.4904	12.2574	11.8201	10.9601	11.5302	11.7786	11.2848	11.323	11.5803	11.0508	11.1722
ENSG00000073067	CYP2W1	2.10167	0	1.61381	4.72647	-0.0207849	1.22642	2.5274	0.997063	3.87869	5.86987	2.19967	2.03654
ENSG00000073111	MCM2	9.67304	11.5814	11.2354	11.3691	9.68225	11.802	8.84655	10.785	10.3485	10.8081	8.92214	10.6476
ENSG00000073146	MOV10L1	0	0	0	1.14151	-1.02078	0	0	0	-0.0281995	1.90024	0	0
ENSG00000073150	PANX2	6.12847	5.1486	5.86174	4.31144	6.25534	6.31389	6.26158	5.31899	5.99417	6.07017	6.18152	5.84389
ENSG00000073169	SELO	8.52961	7.37099	10.6765	9.76356	8.50278	7.66937	8.3168	7.30084	10.1145	9.85831	8.01217	6.99073
ENSG00000073282	TP63	9.49656	8.5561	7.36201	8.0484	9.62487	8.27082	7.53086	7.53622	6.43123	7.28107	7.67864	7.37639
ENSG00000073331	ALPK1	8.9459	8.49437	8.58248	9.67289	8.719	7.98131	8.28023	8.23547	8.54545	8.86603	8.34738	8.28446
ENSG00000073350	LLGL2	10.4164	9.00658	11.9281	10.883	10.4149	9.5302	10.0516	8.30995	11.3463	11.2968	9.80848	8.29392
ENSG00000073417	PDE8A	12.4954	11.9502	12.8467	13.1839	12.242	11.5663	12.5515	11.7469	13.1046	12.5914	12.4388	11.7534
ENSG00000073464	CLCN4	8.48364	9.12842	7.95366	7.78537	7.98203	8.51183	8.29252	9.08982	7.43123	7.56321	7.60226	8.45439
ENSG00000073536	NLE1	9.68437	10.1759	9.98232	10.3727	9.43454	10.7461	8.93679	9.28247	9.19218	9.29542	8.5537	9.57181
ENSG00000073578	SDHA	11.9603	11.9773	11.9609	11.5917	11.9785	12.1594	11.8725	11.8488	11.383	11.1678	11.9381	11.8559
ENSG00000073584	SMARCE1	11.9928	12.2063	11.2504	11.6364	12.4812	12.4243	11.9967	12.1417	11.3833	11.4555	12.5165	12.2611
ENSG00000073598	FNDC8	6.74552	6.4381	6.77368	7.29126	6.793	6.27082	6.69114	6.80442	6.926	6.80713	6.80255	6.89452
ENSG00000073605	GSDMB	7.66544	5.67911	11.0906	10.0544	5.37153	4.03378	8.09842	5.95126	11.1613	10.4927	4.71063	4.84389
ENSG00000073614	KDM5A	10.8616	11.5683	11.0427	12.0416	10.9869	10.9813	10.9909	11.6668	11.5812	11.9877	11.1313	11.363
ENSG00000073670	ADAM11	6.4236	6.83665	6.56801	8.07225	5.70714	6.74999	6.44167	6.48892	6.3555	7.14817	5.85502	6.16582
ENSG00000073711	PPP2R3A	7.46624	7.31852	7.12951	6.27079	7.54907	6.35571	7.73985	8.26385	7.10623	7.90024	7.96255	7.80472
ENSG00000073712	FERMT2	10.5951	10.9372	9.68125	10.5699	10.6749	10.5685	10.6034	11.7216	10.5943	11.2017	10.7839	11.5911
ENSG00000073734	ABCB11	-0.220261	0	0	0	0	0	0	0.997063	-1.0282	0.315282	0	0
ENSG00000073737	DHRS9	4.92949	4.4381	6.15297	4.72647	4.37153	3.54835	4.14888	6.08453	5.39807	4.31528	4.00703	6.32194
ENSG00000073754	CD5L	0	0	0	0	0	0	0	0	-1.0282	0	0	0
ENSG00000073756	PTGS2	14.8316	14.7044	12.7775	14.6696	13.4276	13.3434	14.4849	13.729	14.1493	13.907	13.0226	12.9509
ENSG00000073792	IGF2BP2	9.51952	9.29609	9.5796	8.94887	9.74574	9.57072	8.91442	9.36775	9.58835	9.17947	9.15851	9.45016
ENSG00000073803	MAP3K13	8.19759	8.23606	8.5207	8.77087	8.39073	8.05931	9.29761	9.27783	8.86358	8.92631	9.65253	9.56792
ENSG00000073849	ST6GAL1	9.51699	8.92119	7.5267	7.4083	9.10979	8.58398	6.93024	6.61177	5.91432	5.90024	6.55017	6.52839
ENSG00000073861	TBX21	0	0	-0.386187	0	0	1.22642	-1.17304	0	0	0	0	0
ENSG00000073905	VDAC1P1	3.73394	5.4381	0	2.72647	3.88611	2.22642	2.63431	1.99706	1.29373	0	3.04767	3.6215
ENSG00000073910	FRY	7.18062	5.37099	5.8806	5.38944	7.08774	5.13331	7.21066	6.08453	6.78558	6.5441	7.02749	5.35846
ENSG00000073921	PICALM	12.1122	12.3965	11.1964	11.4001	12.236	12.2992	11.9086	12.1481	11.6431	11.4497	12.1546	12.1561
ENSG00000073969	NSF	10.6746	11.1144	10.1097	10.4791	10.6022	11.0322	11.3796	11.6571	10.6429	10.9337	11.3113	11.5234
ENSG00000074047	GLI2	8.23095	8.00104	10.6833	9.63737	8.48105	8.0844	8.86998	9.53234	11.0083	10.4625	9.17121	9.40722
ENSG00000074054	CLASP1	10.4482	11.0461	10.8498	12.0663	10.5486	10.5529	10.1724	10.4379	11.2658	11.8708	10.177	10.1581
ENSG00000074071	MRPS34	10.1017	9.62253	9.49033	8.01188	10.5159	10.6818	9.62056	9.15188	8.84832	8.44971	9.89872	9.57569
ENSG00000074181	NOTCH3	10.8639	10.1954	10.9147	10.7599	9.40128	9.01433	8.70347	7.01943	9.11518	8.07017	7.04265	6.124
ENSG00000074201	CLNS1A	11.8679	11.7852	10.1539	10.0424	12.2847	11.978	11.6543	11.6136	9.87191	9.5489	12.1187	11.8022
ENSG00000074211	PPP2R2C	10.8801	10.71	9.35359	9.99949	10.8695	11.1792	9.55912	9.22588	9.33484	9.56558	9.55193	9.22636
ENSG00000074219	TEAD2	9.95591	9.8273	9.41956	9.29633	10.1856	10.6506	10.2321	9.68706	9.24093	9.36513	10.5021	10.1812
ENSG00000074266	EED	9.5774	9.99269	10.1027	9.92941	9.871	10.1542	9.81989	10.2426	10.3452	9.6816	10.1706	10.308
ENSG00000074276	CDHR2	5.06514	5.06614	6.42117	3.94887	4.88611	5.92686	5.31881	5.45649	6.10108	5.60068	5.82026	4.94343
ENSG00000074317	SNCB	2.48018	0.978673	0.613813	2.14151	1.56418	2.22642	1.63431	2.58203	1.77916	2.31528	2.78463	3.35846
ENSG00000074319	TSG101	11.9304	11.4112	9.91759	9.23427	12.2571	11.8402	12.2328	11.7702	10.0087	9.52473	12.4508	12.0102
ENSG00000074356	NCBP3	10.1656	10.8116	10.822	11.7763	10.2472	10.8757	10.1762	10.9729	11.1943	11.5709	10.2919	10.8277
ENSG00000074370	ATP2A3	8.70307	7.02307	9.00828	7.53383	8.47107	7.39635	10.1013	8.58952	9.81964	9.6816	9.61921	8.57569
ENSG00000074410	CA12	14.5645	14.3277	14.3344	13.439	13.6916	13.5732	14.1975	13.4117	13.1395	12.5375	13.3162	13.0675
ENSG00000074416	MGLL	10.6252	10.0501	10.5446	8.21833	11.0157	10.431	11.6169	11.8276	10.8643	10	11.93	12.2121
ENSG00000074527	NTN4	11.6806	11.4904	10.938	11.5782	11.487	10.9543	11.6437	12.6118	11.0392	12.1659	11.5814	12.2368
ENSG00000074582	BCS1L	9.80349	9.55987	11.3464	11.0257	9.6883	9.73818	8.96395	8.9278	10.8888	10.4852	8.86785	9.26054
ENSG00000074590	NUAK1	10.6221	10.5749	9.27915	10.0424	10.5609	10.5302	11.0297	10.4869	10.2	10.0966	10.9499	10.4267
ENSG00000074603	DPP8	10.9522	11.2513	10.7321	11.6314	10.9824	10.7102	10.6654	10.9672	10.9903	11.3726	10.7007	10.7964
ENSG00000074621	SLC24A1	8.54958	9.05549	7.9492	9.2448	8.15414	8.81139	8.84655	9.20163	8.87719	9.25192	8.87774	9.05334
ENSG00000074657	ZNF532	10.8622	11.1182	10.1127	12.1044	11.0943	10.8685	10.5922	10.4768	10.4657	11.4497	10.8784	10.5873
ENSG00000074660	SCARF1	0.364702	0.978673	4.3687	4.31144	1.97922	0	3.78115	1.99706	5.29373	6.44456	2.33717	0
ENSG00000074695	LMAN1	11.6284	11.4154	11.9913	11.3436	9.89808	10.1303	12.5298	12.2462	11.5278	11.0693	10.9405	11.5041
ENSG00000074696	HACD3	13.0376	13.3196	12.1934	11.5782	11.7078	12.9616	12.6921	12.6633	11.4077	10.8071	11.2566	12.5379
ENSG00000074706	IPCEF1	1.94966	0	0	0	0	0	0	0.997063	-0.0281995	0.315282	-0.122258	0
ENSG00000074755	ZZEF1	10.3806	11.0421	11.7236	12.447	10.1302	10.4504	10.4006	11.2615	12.0233	12.4074	10.2165	10.7881
ENSG00000074771	NOX3	0	0	0	0	-1.02078	0	0	0	-0.0281995	0	0	0
ENSG00000074800	ENO1	16.0585	16.3142	16.0309	15.004	16.249	16.8666	14.9766	15.6354	14.8728	14.2217	15.2147	15.7982
ENSG00000074803	SLC12A1	-1.22026	2.56364	4.65821	2.14151	-0.0207849	1.22642	-0.173044	0.997063	4.10108	0.315282	0	0
ENSG00000074842	MYDGF	11.1439	10.6511	10.5154	8.4083	11.0205	11.2695	11.7746	10.7882	10.0305	8.82308	11.615	10.9965
ENSG00000074855	ANO8	7.27159	6.73356	8.8712	8.85576	6.68657	5.74999	7.73084	7.20652	8.76784	9.4827	7.11615	6.68039
ENSG00000074935	TUBE1	7.52793	7.33623	9.35359	9.75622	7.70031	7.2037	7.78115	7.76525	8.99	9.76855	7.80552	7.68039
ENSG00000074964	ARHGEF10L	8.35149	8.24546	9.23403	8.64136	8.37153	8.64428	8.73985	8.15693	9.43123	9.42642	8.67864	8.41158
ENSG00000074966	TXK	3.3033	4.1486	4.5207	4.60094	3.78657	1.22642	4.31881	5.45649	5.51096	4.83884	4.12567	5.94343
ENSG00000075035	WSCD2	0	0	0	0	0	0	0	0	0	0	0	0
ENSG00000075043	KCNQ2	-1.22026	0	-0.386187	3.14151	-0.0207849	2.81139	0	0.997063	-0.0281995	1.31528	0	1.03654
ENSG00000075073	TACR2	1.58709	3.97867	1.19878	2.14151	2.43865	2.81139	1.82696	1.99706	1.29373	2.90024	2.6851	1.03654
ENSG00000075089	ACTR6	11.2115	10.9124	9.35022	9.61319	11.5422	10.7925	10.99	10.7719	9.78237	9.21313	11.3532	10.675
ENSG00000075131	TIPIN	8.68362	10.2938	7.87591	8.82099	8.97922	10.3787	8.24481	9.69055	7.64423	8.2101	8.46646	9.6215
ENSG00000075142	SRI	11.3237	10.8398	9.68662	9.67679	11.7428	11.2979	11.5523	11.5612	10.0148	9.98771	12.1375	11.8163
ENSG00000075151	EIF4G3	11.4109	11.4258	11.5154	11.8592	11.3026	10.5927	11.1008	10.6923	11.4023	11.0925	11.1536	10.214
ENSG00000075188	NUP37	10.8132	11.0833	9.4292	9.38944	10.9792	11.0983	10.2771	10.7603	8.9718	8.5489	10.5773	10.8391
ENSG00000075213	SEMA3A	11.0792	11.5767	10.8917	11.5927	9.60857	10.1091	11.3362	11.6355	11.1011	11.2897	9.82976	10.4795
ENSG00000075218	GTSE1	7.97203	9.48647	9.07938	10.1415	8.25534	9.61013	7.30674	8.76525	8.56239	9.53445	7.28713	8.65859
ENSG00000075223	SEMA3C	11.7144	12.3838	11.753	12.3033	10.5184	11.1045	11.8137	11.8252	11.7441	12.1363	10.8022	11.2002
ENSG00000075234	TTC38	8.36282	8.28245	9.52371	9.23954	8.46706	8.55734	8.29252	8.16699	9.30272	9.145	8.37958	8.37639
ENSG00000075239	ACAT1	11.0886	11.0176	10.0474	9.33134	11.4585	11.3231	9.59431	9.67302	9.05262	8.44456	10.0051	9.8599
ENSG00000075240	GRAMD4	9.56274	8.26408	8.90383	9.2076	9.43762	8.44559	9.86862	7.86743	9.50123	9.56795	9.48877	7.99073
ENSG00000075275	CELSR1	10.5132	10.5636	11.1398	11.2849	9.15912	9.36597	10.5756	10.359	10.8224	11.3888	9.20866	9.38526
ENSG00000075290	WNT8B	0	0.978673	1.61381	4.14151	-0.0207849	0	1.41192	1.99706	3.21973	3.77471	1.6851	1.03654
ENSG00000075292	ZNF638	11.4061	11.9256	12.3867	13.0435	11.2626	10.6166	11.3429	11.6914	12.6607	12.7132	11.1966	10.3266
ENSG00000075303	SLC25A40	8.95965	8.79245	9.57092	10.0514	8.39496	8.33495	7.85762	7.6975	9.71579	9.75199	7.0725	7.34032
ENSG00000075336	TIMM21	9.429	10.0846	9.5267	9.83151	9.88611	10.2432	9.20633	9.43169	8.95051	9.24602	9.5071	9.58728
ENSG00000075340	ADD2	10.3415	10.8382	10.1884	11.0514	10.5543	11.1288	10.3902	10.9469	10.6662	11.2002	10.6439	11.0295
ENSG00000075388	FGF4	0	0	0	0	0	1.22642	0	0	0	0	0	0
ENSG00000075391	RASAL2	9.43079	10.2618	9.71841	10.8068	9.38861	9.68586	9.45904	10.2894	10.2994	10.7798	9.36257	10.1266
ENSG00000075399	VPS9D1	8.00856	7.77309	9.3229	9.38469	7.99044	8.54835	8.90644	8.19674	9.87116	10.5477	8.78313	8.5601
ENSG00000075407	ZNF37A	7.91673	8.31852	7.22114	8.98072	7.63385	7.2037	7.53086	7.82995	6.91432	8.07683	7.69152	7.65125
ENSG00000075413	MARK3	10.7955	11.0107	11.4589	11.4623	11.0864	11.2066	10.6439	10.5245	11.63	11.6099	10.9252	10.6121
ENSG00000075415	SLC25A3	13.9993	13.7394	12.9845	12.8497	14.388	14.4108	13.6215	13.335	12.7878	12.706	14.089	13.679
ENSG00000075420	FNDC3B	12.3306	12.8417	11.0557	12.4825	12.3383	12.1871	12.1649	12.417	11.5402	12.0325	12.3031	12.0945
ENSG00000075426	FOSL2	11.4146	11.6225	11.9779	12.2804	11.5309	11.6495	11.0416	11.6686	12.4134	13.0118	11.1463	11.5863
ENSG00000075429	CACNG5	0	0	0	0	0	0	0	0	0	0	0	0
ENSG00000075461	CACNG4	6.71638	7.40494	7.44036	5.84195	6.84958	7.78101	5.93548	7.20652	6.63001	6.88514	6.07741	7.60639
ENSG00000075539	FRYL	9.28555	10.0148	10.422	11.1625	9.08381	8.79628	9.69192	10.2802	10.8437	11.3901	9.55017	9.33116
ENSG00000075568	TMEM131	10.9151	11.0052	10.8245	11.478	9.53284	9.80385	11.1019	11.2825	10.9147	11.382	9.68026	10.3127
ENSG00000075618	FSCN1	10.5077	10.1157	10.4687	9.01188	10.9309	10.9094	10.8904	10.7735	10.3381	10.1434	11.4096	11.0768
ENSG00000075624	ACTB	15.5071	16.1916	15.1436	14.2996	16.2167	16.9619	15.6569	16.6407	14.7178	14.7578	16.4014	17.0273
ENSG00000075643	MOCOS	7.56764	8.31852	9.21929	8.11879	7.61221	8.02084	7.35834	8.03049	8.56985	8.20402	7.38949	8.124
ENSG00000075651	PLD1	10.5806	10.2123	9.89226	10.3164	10.4974	9.78101	9.95172	9.61545	9.85597	9.904	9.90288	9.21146
ENSG00000075673	ATP12A	0	0	0.613813	0	0	1.22642	0.411918	0.997063	2.43123	0.315282	-0.122258	2.03654
ENSG00000075702	WDR62	8.53296	9.6511	11.1988	12.3077	8.44274	9.84481	8.26783	9.73853	11.0688	12.1666	8.17924	9.8277
ENSG00000075711	DLG1	9.5879	9.68603	11.0338	11.0226	9.62397	9.22078	10.1066	10.1967	10.9433	11.0183	10.2818	10.0727
ENSG00000075785	RAB7A	12.5078	12.5688	10.9119	10.0604	12.8249	12.9041	12.2423	12.2761	10.4998	9.87752	12.5311	12.6234
ENSG00000075790	BCAP29	10.033	10.1486	9.23952	8.5509	9.57447	9.27082	10.3098	10.5088	9.53785	8.52473	9.88126	10.3127
ENSG00000075826	SEC31B	7.3722	3.56364	8.99536	9.87283	4.40548	2.22642	8.08198	5.52062	9.4536	10.1545	4.83194	2.6215
ENSG00000075856	SART3	10.6091	11.5265	11.1917	12.0477	10.4895	11.3086	10.6177	11.3634	11.3038	11.8408	10.4013	11.1385
ENSG00000075884	ARHGAP15	-1.22026	0	0	0	-0.0207849	2.22642	0	0	-0.0281995	0	-1.12226	0
ENSG00000075886	TUBA3D	2.68663	2.97867	6.31425	7.49906	0.979215	3.22642	3.07488	2.99706	7.06456	7.83098	1.4627	2.6215
ENSG00000075891	PAX2	2.48018	0	3.07324	2.14151	2.30114	0	1.63431	0.997063	3.05926	2.31528	2.4627	1.03654
ENSG00000075914	EXOSC7	10.1301	10.2664	9.53565	9.1302	10.6892	10.5949	10.01	10.2162	9.20062	8.51495	10.6048	10.4267
ENSG00000075945	KIFAP3	10.1005	9.87652	9.07119	9.49024	10.3368	9.36085	10.3632	10.8766	10.0881	10.304	10.6397	10.4898
ENSG00000075975	MKRN2	10.0253	10.2618	9.68795	9.56778	10.5319	10.3938	9.79994	9.96861	9.67657	9.40539	10.2402	10.3539
ENSG00000076003	MCM6	10.6881	12.1411	11.1191	11.4521	10.3928	11.9355	9.74805	10.8873	10.1398	10.2101	9.49061	10.7814
ENSG00000076043	REXO2	11.1634	10.6026	10.2968	9.94887	11.4587	10.9577	11.079	10.5478	10.1062	9.57502	11.4742	10.813
ENSG00000076053	RBM7	10.8512	10.3296	8.83056	9.1302	11.1441	9.87748	11.0911	10.2732	9.20662	8.86987	11.434	10.2749
ENSG00000076067	RBMS2	11.0483	10.6476	11.7872	10.9505	11.2357	10.9286	10.1427	10.1519	11.9068	11.4952	10.4405	10.4289
ENSG00000076108	BAZ2A	11.5176	11.7989	12.051	12.9188	11.3515	11.8503	11.3775	11.9092	12.3162	12.9275	11.3338	11.8431
ENSG00000076201	PTPN23	9.42269	9.92412	10.6826	10.7133	9.54432	9.52563	9.65112	10.0194	10.592	10.6629	9.7771	9.76105
ENSG00000076242	MLH1	10.7339	11.3934	10.921	11.2772	10.7054	11.1527	10.7023	11.338	10.7412	10.9143	10.7423	11.2027
ENSG00000076248	UNG	10.4658	11.2721	9.69729	9.60504	10.6145	11.749	9.7985	10.2041	8.57913	8.64171	9.88337	10.5264
ENSG00000076258	FMO4	6.24734	4.88556	5.89922	5.14151	6.2921	5.22642	6.202	5.95126	5.54166	5.56321	6.51437	5.5601
ENSG00000076321	KLHL20	9.00374	9.34062	8.65821	9.32142	9.27154	8.9059	9.24481	9.83941	9.01892	9.20707	9.46926	9.75764
ENSG00000076344	RGS11	7.29544	4.3006	8.58823	8.34118	6.35425	4.39635	7.50644	4.58203	8.16409	9.41857	6.3696	4.49597
ENSG00000076351	SLC46A1	10.5566	10.7796	10.938	11.3189	9.52804	10.3349	10.9675	11.1695	11.1222	11.2512	9.93776	10.9161
ENSG00000076356	PLXNA2	8.84986	9.07143	9.55926	9.5122	7.80258	8.46483	8.29456	8.46467	9.14548	8.66843	7.12567	7.54433
ENSG00000076382	SPAG5	10.7513	12.0515	11.7171	12.9493	10.9155	11.9896	9.995	11.384	11.6843	12.1454	10.1649	11.2288
ENSG00000076513	ANKRD13A	9.21957	8.79245	10.0327	10.018	9.31907	8.89176	10.1812	10.4829	10.5364	10.9788	10.4023	10.7831
ENSG00000076554	TPD52	12.4036	12.0135	10.8534	9.81394	12.8005	12.119	12.3519	12.2503	10.8371	9.91891	12.9238	12.4401
ENSG00000076555	ACACB	9.00735	8.74022	10.5071	10.6233	8.75729	8.63581	9.7073	9.72158	10.8313	11.5411	9.4823	9.61774
ENSG00000076604	TRAF4	11.0074	11.0407	12.4966	12.7722	11.0297	11.5982	10.738	10.9009	12.2939	12.2922	10.6774	10.9207
ENSG00000076641	PAG1	4.94966	5.37099	7.66366	5.0484	4.65164	4.68586	4.73385	6.16699	7.58651	6.22217	4.04767	5.124
ENSG00000076650	GPATCH1	9.20705	9.71338	9.6691	10.5594	9.41384	9.31389	9.10192	9.36775	9.97321	10.6673	9.18038	9.23621
ENSG00000076662	ICAM3	7.73102	7.12842	7.27202	4.31144	7.97922	7.84113	7.02171	6.45649	6.04862	5.40274	7.0872	6.52839
ENSG00000076685	NT5C2	12.675	12.618	11.7524	12.7622	12.8264	12.5031	11.9172	11.3391	12.0138	11.989	12.1426	11.3551
ENSG00000076706	MCAM	5.25547	6.37099	6.8806	6.99949	3.93341	5.22642	5.58184	5.90395	5.27558	6.07017	3.92214	5.5601
ENSG00000076716	GPC4	-0.220261	3.3006	8.89922	1.14151	1.56418	2.22642	-0.173044	0.997063	7.16656	0.315282	0	0
ENSG00000076770	MBNL3	-0.220261	2.56364	6.10567	0	0.979215	2.22642	0.826956	1.99706	4.94908	2.31528	0.877742	0
ENSG00000076826	CAMSAP3	6.3033	4.97867	8.63062	7.0484	6.38861	6.27082	6.24481	5.31899	8.06456	7.60068	6.47766	5.79142
ENSG00000076864	RAP1GAP	9.61263	8.89754	10.064	9.34118	9.69174	9.29789	10.5222	9.06853	10.1616	9.72891	10.544	9.4586
ENSG00000076924	XAB2	9.59752	9.24077	10.7502	10.6748	9.60948	9.35571	9.53604	9.34579	10.7275	10.8955	9.486	9.26054
ENSG00000076928	ARHGEF1	10.7882	10.1284	11.3025	11.6709	11.0188	10.7302	10.9966	10.5914	11.7798	12.5943	10.9569	10.5873
ENSG00000076944	STXBP2	10.1618	9.34936	10.7856	10.4702	10.2813	10.0241	9.93874	9.00829	11.0196	11.2904	10.0141	8.9374
ENSG00000076984	MAP2K7	8.76131	8.05549	9.94585	9.5803	8.99881	9.34536	8.91971	8.27319	10.1247	10.4739	8.95054	8.31266
ENSG00000077009	NMRK2	-1.22026	0	0	0	0	0	0	0	2.55676	0.315282	0	0
ENSG00000077044	DGKD	12.2153	11.3559	12.5291	12.7023	12.1717	11.4038	12.0183	11.328	12.8252	13.2353	11.8636	11.2593
ENSG00000077063	CTTNBP2	5.68663	6.2266	8.25406	6.53383	5.97922	5.47435	5.62137	6.04146	8.35118	6.22217	6.07741	5.6215
ENSG00000077080	ACTL6B	0	0	0	1.14151	-1.02078	0	0	0	-1.0282	0.315282	-1.12226	0
ENSG00000077092	RARB	9.53379	9.69292	8.5267	8.81394	9.07461	9.31389	9.51695	9.31448	8.80311	8.32091	9.06138	9.32194
ENSG00000077097	TOP2B	12.3383	12.5347	11.8894	12.483	12.5539	11.9813	12.4214	12.7478	12.3721	12.672	12.7183	12.235
ENSG00000077147	TM9SF3	13.4414	13.4998	12.537	12.274	12.9182	12.8057	13.3436	13.3045	12.3388	11.7727	12.8708	12.8953
ENSG00000077150	NFKB2	11.7568	11.5655	11.1057	13.0518	11.8312	11.5291	10.174	11.2755	11.6109	12.8581	10.1108	11.1761
ENSG00000077152	UBE2T	10.6134	11.4258	10.2477	10.3823	11.052	11.4672	9.76138	10.6659	9.62465	9.49519	10.1689	10.8423
ENSG00000077157	PPP1R12B	9.02291	9.18324	9.61663	10.536	8.73577	8.50255	8.60668	9.21138	10.1898	10.7225	8.33717	8.91918
ENSG00000077232	DNAJC10	12.7113	12.7469	11.3151	11.7057	12.0289	12.0906	12.5129	12.4395	11.2295	11.2904	11.7191	12.1093
ENSG00000077235	GTF3C1	11.5149	12.275	12.5464	13.2193	10.7097	11.4932	11.6258	12.2888	12.7992	13.3246	10.7442	11.1658
ENSG00000077238	IL4R	9.93772	9.88556	10.6953	10.6294	9.74326	9.91292	9.7346	10.1056	10.3249	10.6202	9.32586	9.88516
ENSG00000077254	USP33	10.2159	10.3073	10.568	11.0826	9.82392	9.64849	10.3422	10.5951	10.867	10.9762	9.98169	10.2387
ENSG00000077264	PAK3	2.77974	3.3006	2.61381	0	3.14914	1.22642	4.41192	4.80442	4.46365	5.63721	3.33717	5.28446
ENSG00000077274	CAPN6	0	0	0	1.14151	-0.0207849	0	0.826956	0.997063	-0.0281995	0	-0.122258	1.03654
ENSG00000077279	DCX	0	0	0	1.14151	0	0	0	0	0	0.315282	-0.122258	0
ENSG00000077312	SNRPA	11.3656	11.2039	11.0227	10.7451	11.7437	11.898	10.7521	10.8156	10.2892	10.1418	11.2042	11.1424
ENSG00000077327	SPAG6	0.779739	0.978673	0	1.14151	1.30114	0	-0.173044	0	0.556763	0.315282	2.4627	1.03654
ENSG00000077348	EXOSC5	10.4957	10.095	9.72495	8.99949	10.9736	10.7675	10.0137	9.6624	8.76133	8.2101	10.5301	9.94343
ENSG00000077380	DYNC1I2	11.8592	12.0468	10.9044	11.084	11.9419	11.8245	12.0507	12.5415	11.4929	11.5253	12.1807	12.2963
ENSG00000077420	APBB1IP	6.18913	7.4381	6.71185	6.86943	6.82471	7.43588	7.14437	8.46467	7.49928	7.63721	7.57818	8.34032
ENSG00000077454	LRCH4	7.75702	7.37099	9.95144	9.07225	7.945	8.28171	8.58518	7.96285	10.6809	10.9021	8.62426	8.02522
ENSG00000077458	FAM76B	8.53963	8.70659	9.95811	10.2913	8.69002	8.12124	8.35248	8.49691	10.1523	10.0449	8.61583	8.55224
ENSG00000077463	SIRT6	8.206	7.0872	9.1969	7.77087	8.50669	8.16894	8.63753	8.16699	9.73833	9.84471	8.71063	8.47948
ENSG00000077498	TYR	0	0	0	0	0	0	0	0	0	0	0	0
ENSG00000077514	POLD3	9.25344	10.3384	10.0147	10.7488	9.34444	10.1333	8.6327	9.69055	9.56052	9.91519	8.93438	9.78137
ENSG00000077522	ACTN2	-1.22026	1.97867	0.613813	2.72647	1.30114	0	1.63431	0.997063	0.971801	0.315282	0.462705	1.03654
ENSG00000077549	CAPZB	12.2476	12.3515	10.9244	9.94564	12.55	13.0008	11.7654	11.8858	10.3663	9.84666	12.1291	12.2611
ENSG00000077585	GPR137B	8.63616	8.75346	7.93123	6.8964	8.74574	8.95434	9.65668	9.83941	8.59568	7.74155	9.82757	9.95242
ENSG00000077616	NAALAD2	3.94966	2.97867	5.13738	6.56778	3.88611	4.22642	4.21927	2.99706	5.29373	6.24602	4.12567	3.6215
ENSG00000077684	JADE1	11.288	10.802	11.3898	10.976	11.5431	10.4838	10.8683	10.5343	12.1163	11.2161	11.1764	10.338
ENSG00000077713	SLC25A43	10.3548	10.1259	8.64448	7.9744	10.7874	10.0241	9.68727	9.41492	8.28468	7.18565	10.1741	9.68759
ENSG00000077721	UBE2A	11.9428	11.7965	11.539	11.335	12.1146	12.079	12.0239	11.8964	11.4015	11.2259	12.2655	12.1825
ENSG00000077782	FGFR1	10.4254	11.557	11.4054	12.4758	10.1715	11.4779	10.0576	10.7947	10.9147	11.8699	9.63597	10.614
ENSG00000077800	FKBP6	0	0	2.61381	2.72647	-0.0207849	0	2.14888	0	3.43123	2.63721	2.19967	1.03654
ENSG00000077935	SMC1B	1.58709	2.97867	4.5207	3.46344	2.30114	1.22642	1.82696	0.997063	5.38119	3.48521	0	1.03654
ENSG00000077942	FBLN1	9.82823	9.32297	9.75592	8.63336	9.08381	9.48852	10.5968	9.81405	9.18733	8.6462	9.63179	9.52839
ENSG00000077943	ITGA8	1.58709	0.978673	-0.386187	0	0	1.22642	-0.173044	0	0	0.315282	-1.12226	0
ENSG00000077984	CST7	-0.220261	0.978673	7.49646	4.72647	0	0	0.411918	0.997063	5.49536	4.01572	0	0
ENSG00000078018	MAP2	7.83502	7.35371	8.01895	7.11879	8.246	6.89885	7.65668	6.90395	7.33374	6.77471	8.11615	7.10263
ENSG00000078043	PIAS2	9.37406	9.37955	10.2595	10.0424	9.60857	9.00778	8.9459	8.94543	10.094	9.3542	9.23089	9.02522
ENSG00000078053	AMPH	0.364702	0.978673	0	1.14151	1.56418	1.22642	0	0	-0.0281995	1.31528	0	0
ENSG00000078061	ARAF	10.7965	10.5823	11.0029	10.9728	10.9796	11.2817	11.2564	10.8426	11.0937	11.2868	11.3507	11.1812
ENSG00000078070	MCCC1	9.07436	8.50224	8.89458	8.1073	9.13403	8.44559	9.31881	8.35461	9.2221	8.38674	9.486	8.26535
ENSG00000078081	LAMP3	2.58709	2.56364	4.3687	3.14151	1.78657	3.22642	4.11236	5.31899	3.49536	4.40274	2.87774	5.124
ENSG00000078098	FAP	0	0	3.61381	0	0	0	0	0	1.29373	0	0	0
ENSG00000078114	NEBL	9.56437	9.52942	10.0568	9.63737	9.60492	9.09061	8.76947	8.19674	9.88619	9.44714	8.73572	8.02522
ENSG00000078124	ACER3	10.7101	10.7352	10.7534	9.89973	10.2623	10.4038	11.2371	11.1134	10.8341	10.2312	10.8014	10.8471
ENSG00000078140	UBE2K	11.5833	11.9219	10.78	10.2605	11.9281	11.8784	11.0189	11.3402	10.8157	9.82308	11.4811	11.5133
ENSG00000078142	PIK3C3	9.72738	9.84286	9.15684	9.8796	9.529	9.40633	9.30168	9.71131	9.44855	9.62589	9.16776	9.29392
ENSG00000078177	N4BP2	7.94966	8.90349	8.74567	10.0752	7.31907	7.2037	9.04006	10.2283	9.67743	10.6596	8.28075	9.19135
ENSG00000078237	TIGAR	11.124	10.8084	9.18557	9.45439	11.1669	10.7772	10.8998	10.9114	9.48355	9.69466	10.9951	10.9054
ENSG00000078246	TULP3	9.0512	9.29609	10.4593	10.1217	9.23542	9.25433	10.0174	10.7686	10.3673	10.1686	10.4509	11.0337
ENSG00000078269	SYNJ2	10.3472	10.6963	11.0495	11.168	10.3891	10.5025	10.7096	11.051	11.5687	12.095	10.7861	10.8663
ENSG00000078295	ADCY2	-0.220261	0	-0.386187	0	0	0	0	0	0	0	0	0
ENSG00000078304	PPP2R5C	11.2748	11.3417	10.6341	10.0211	11.4483	11.3698	11.5873	11.5382	10.4905	10.1639	11.8639	11.5414
ENSG00000078319	PMS2P1	9.49656	9.17835	8.76356	10.2836	9.74988	9.57515	9.29048	9.31899	8.41059	9.3921	9.59285	9.37639
ENSG00000078328	RBFOX1	0	0	0	0	0	0	-1.17304	0	0	0	0	0
ENSG00000078369	GNB1	13.236	13.5268	11.7648	11.2925	13.4842	13.8565	12.9621	13.1613	11.4995	11.0364	13.2552	13.5423
ENSG00000078399	HOXA9	3.90902	4.4381	9.81961	6.22897	3.88611	4.03378	3.21927	3.80442	8.94622	6.22217	3.4627	2.6215
ENSG00000078401	EDN1	11.6009	11.0911	12.3201	11.8754	10.8887	10.8721	12.1222	11.4687	12.4901	12.2116	11.3721	11.2581
ENSG00000078403	MLLT10	10.1796	10.5447	10.8061	11.3667	10.0126	10.3454	9.38442	9.22588	10.7371	11.1826	9.16891	9.27971
ENSG00000078487	ZCWPW1	6.55453	7.04476	7.16071	7.92287	6.90995	7.27082	6.15787	6.52062	6.68605	6.33765	6.03761	6.6215
ENSG00000078549	ADCYAP1R1	0	0.978673	0.613813	1.14151	-1.02078	1.22642	0	0	-1.0282	0.315282	0	0
ENSG00000078579	FGF20	0	0.978673	6.13738	0	1.30114	0	0	0.997063	4.61566	1.90024	0.462705	0
ENSG00000078589	P2RY10	0	0	0	0	0	0	0	0	0	0	-0.122258	0
ENSG00000078596	ITM2A	6.4871	7.63688	0	4.72647	4.62307	6.92686	7.42315	7.42333	4.05926	4.90024	6.10656	7.0589
ENSG00000078618	NRDC	12.5601	12.5679	12.7801	12.8367	12.6851	12.5438	12.6402	12.5353	12.9163	12.578	12.8051	12.4427
ENSG00000078668	VDAC3	12.4348	12.7032	11.4471	11.4858	12.6123	12.853	12.1137	12.4096	11.2884	11.0652	12.3991	12.5791
ENSG00000078674	PCM1	11.6906	12.3575	12.1022	12.7727	11.8354	11.4956	11.6656	12.1315	12.4094	12.7138	11.8755	11.2749
ENSG00000078687	TNRC6C	6.74552	6.95595	8.60533	7.94887	6.45495	6.95434	6.01678	5.58203	8.16163	7.88514	5.96521	5.5601
ENSG00000078699	CBFA2T2	9.03122	9.18324	10.2267	10.3799	9.0825	8.98797	9.07013	9.05776	10.2864	10.2883	8.92623	8.76446
ENSG00000078725	BRINP1	1.3647	1.97867	0	0	-1.02078	1.22642	3.28639	1.99706	1.55676	2.90024	2.57818	3.03654
ENSG00000078747	ITCH	11.053	11.4247	10.5041	11.1804	10.8854	11.0828	11.0893	11.4919	11.0352	11.1371	10.9296	11.3335
ENSG00000078795	PKD2L2	6.89868	6.1486	8.19501	9.10151	6.48701	6.27082	7.76947	7.4728	9.00935	9.22817	7.59884	7.4628
ENSG00000078804	TP53INP2	9.43438	8.51783	8.03167	7.77087	9.80814	9.38124	10.3173	10.1108	9.55112	9.09336	10.771	10.5757
ENSG00000078808	SDF4	10.9726	10.7015	11.0179	10.1722	10.9831	11.2653	11.5976	11.0442	10.8643	10.451	11.4354	11.0741
ENSG00000078814	MYH7B	3.68663	0.978673	8.05261	5.60094	3.06668	1.22642	3.35052	0.997063	6.65128	5.67283	2.33717	0
ENSG00000078898	BPIFB2	0.364702	0	0	0	0	0	0	0	0	0	0	0
ENSG00000078900	TP73	3.48018	2.97867	7.382	3.72647	3.88611	1.22642	4.18451	2.99706	6.59385	5.22217	4.92214	1.03654
ENSG00000078902	TOLLIP	10.0068	9.74022	9.3853	9.28106	10.2995	10.3297	10.2236	10.0898	9.61746	9.74364	10.5112	10.3127
ENSG00000078967	UBE2D4	8.48018	8.79885	7.64724	7.33134	9.05202	9.15716	8.91309	9.08982	8.30496	7.95914	9.47207	9.53638
ENSG00000079101	CLUL1	5.63772	4.1486	4.82327	5.0484	6.1085	4.22642	4.93548	2.99706	4.90254	3.90024	4.96521	2.6215
ENSG00000079102	RUNX1T1	0	0	0	0	0	0	0	0	0	0	0	0
ENSG00000079112	CDH17	11.4905	9.89455	11.0536	9.84195	9.31237	8.12124	11.4426	10.0415	10.9623	9.99476	9.05516	8.37639
ENSG00000079134	THOC1	9.37313	9.21229	10.4507	10.6294	9.48304	9.00778	9.48159	9.31899	10.2977	10.3251	9.71773	9.27494
ENSG00000079150	FKBP7	8.46799	7.89754	7.99319	6.27079	8.13403	7.65269	9.70807	9.01943	7.87869	6.77471	9.32998	8.94943
ENSG00000079156	OSBPL6	6.56764	6.70659	6.89922	7.0484	6.5106	7.0844	7.75769	7.96285	7.6929	7.95914	7.99409	7.94343
ENSG00000079215	SLC1A3	-1.22026	0	6.53268	3.46344	0	1.22642	0	0.997063	4.9718	1.90024	0	2.6215
ENSG00000079246	XRCC5	13.9039	14.4044	12.8527	13.0972	13.9505	14.3205	13.6402	14.0653	12.9749	12.9408	13.713	13.9152
ENSG00000079257	LXN	13.5565	11.5149	9.23586	9.27079	13.9457	11.5014	13.5569	11.3623	10.194	9.10318	13.9735	11.4072
ENSG00000079263	SP140	-1.22026	0.978673	4.31425	3.46344	2.30114	0	-1.17304	0	3.72669	2.63721	-1.12226	0
ENSG00000079277	MKNK1	8.99041	8.95022	9.99536	9.66899	9.00435	9.07817	9.54206	9.61911	10.245	10.5762	9.66074	9.71953
ENSG00000079308	TNS1	7.90902	6.86132	10.362	7.60094	7.65164	5.92686	7.38538	6.55165	9.78398	7.47515	6.84353	6.124
ENSG00000079313	REXO1	8.4091	8.30959	9.67451	9.08988	8.6986	9.18062	8.13302	7.72498	9.77108	9.84861	8.38752	7.89452
ENSG00000079332	SAR1A	11.9985	12.1561	11.836	11.3497	11.8222	12.1371	11.7203	11.9182	11.7826	11.071	11.7889	12.0603
ENSG00000079335	CDC14A	7.30722	6.83665	7.382	7.49906	7.35425	7.2037	7.62462	8.46467	7.81729	7.6816	7.95456	8.23621
ENSG00000079337	RAPGEF3	4.80211	4.67911	7.05676	6.8964	4.5338	4.22642	4.68494	3.80442	6.4875	7.31528	4.98627	5.28446
ENSG00000079385	CEACAM1	11.0289	9.65463	9.33662	9.67679	9.69088	8.54835	9.74358	8.28247	9.26412	8.03638	8.13041	7.42885
ENSG00000079387	SENP1	9.64933	10.3753	9.13738	10.1073	9.56887	10.2626	8.16458	8.30084	9.16779	9.71829	8.24625	8.19641
ENSG00000079393	DUSP13	3.02767	3.3006	4.25767	1.14151	3.14914	4.22642	4.18451	2.99706	3.36412	2.31528	4.23529	3.35846
ENSG00000079432	CIC	10.581	10.4884	11.129	11.0972	10.379	11.0045	10.3313	9.94251	11.4028	12.1323	10.0332	10.124
ENSG00000079435	LIPE	7.06514	6.67911	7.81838	7.25004	7.39707	7.82634	7.70654	6.82995	7.91138	7.87752	8.03509	7.42885
ENSG00000079459	FDFT1	12.9664	12.3934	11.8254	10.866	13.3413	12.8752	12.5541	12.9066	11.7521	11.1779	12.9616	13.0706
ENSG00000079462	PAFAH1B3	10.5766	10.2664	9.93123	8.96169	10.9654	11.1965	10.8642	10.3872	9.41474	9.15449	11.2765	10.91
ENSG00000079482	OPHN1	9.6213	8.86132	7.84743	9.68067	9.06933	8.15716	9.65032	8.6624	9.37481	9.5125	9.15154	8.57569
ENSG00000079557	AFM	0.779739	0	0.613813	2.14151	1.78657	0	0	0	0	0	0	0
ENSG00000079616	KIF22	10.375	11.0488	11.6424	11.9784	10.5481	11.4261	9.89305	10.7335	11.2923	11.5596	10.131	10.7352
ENSG00000079689	SCGN	3.77974	2.56364	0	2.72647	3.93341	4.68586	1.99688	1.99706	1.55676	1.90024	2.19967	3.03654
ENSG00000079691	LRRC16A	9.78396	10.1208	9.62923	9.65326	9.81052	9.87748	8.95624	9.35021	9.41059	9.6099	9.26145	9.31731
ENSG00000079739	PGM1	11.066	10.8552	10.2322	9.46344	11.3028	11.0782	10.6495	10.8236	9.82355	9.42902	10.8044	10.8244
ENSG00000079785	DDX1	12.7266	13.1489	11.7771	12.3208	13.0057	12.9112	12.5607	13.0048	12.0286	12.0521	12.8716	12.8297
ENSG00000079805	DNM2	11.9398	11.6306	12.7806	11.5999	11.985	12.2165	11.3961	10.4606	12.3197	11.5399	11.3181	10.7864
ENSG00000079819	EPB41L2	9.87645	10.6634	10.7178	11.001	9.90625	10.4038	9.69963	10.4275	10.79	11.6484	9.80181	10.3494
ENSG00000079841	RIMS1	1.77974	0.978673	2.78374	2.72647	1.78657	3.22642	-1.17304	1.99706	0	0.315282	1.4627	3.03654
ENSG00000079931	MOXD1	5.6986	5.37099	5.54455	4.31144	5.14914	4.03378	5.13074	5.45649	4.82978	4.40274	4.60566	3.84389
ENSG00000079950	STX7	10.0599	10.2313	9.01256	9.13587	10.1844	9.98797	10.1993	10.5323	9.42713	9.5223	10.3082	10.6894
ENSG00000079974	RABL2B	8.4236	8.38806	9.06708	10.5488	8.50278	8.78867	7.38538	8.03049	9.23859	9.56558	7.14921	8.23621
ENSG00000079999	KEAP1	11.3635	11.4123	10.2631	10.1722	11.7507	11.962	10.3772	10.2016	9.66616	9.63043	10.7489	10.4939
ENSG00000080007	DDX43	0.779739	0	3.31425	4.14151	-0.0207849	0	-1.17304	1.99706	2.67224	0.315282	0	0
ENSG00000080031	PTPRH	8.66238	8.09761	8.40498	9.19679	8.22001	8.51183	8.89976	8.77842	9.19218	9.54169	8.63929	8.9849
ENSG00000080166	DCT	-1.22026	0	1.19878	0	-0.0207849	1.22642	0	0	0.556763	0	0	0
ENSG00000080189	SLC35C2	10.6825	10.4175	10.7756	10.7672	10.7441	11.0402	11.3002	11.0013	11.0606	11.0925	11.2405	11.2821
ENSG00000080200	CRYBG3	10.5525	10.5989	10.8576	11.4118	10.6231	9.49789	10.4384	10.3568	11.2179	11.5555	10.5301	9.60259
ENSG00000080224	EPHA6	2.3647	2.97867	2.61381	1.14151	2.30114	2.22642	2.63431	0.997063	3.29373	0	1.19967	2.03654
ENSG00000080293	SCTR	3.8672	0.978673	4.89922	4.94887	2.14914	1.22642	3.87135	0.997063	4.69972	2.90024	1.87774	1.03654
ENSG00000080298	RFX3	8.28158	7.79885	9.21373	9.37992	8.25999	7.68586	7.7985	7.64092	8.68776	8.07017	7.84064	7.0589
ENSG00000080345	RIF1	10.8569	12.019	11.8083	12.7161	10.6217	10.659	10.9121	11.7751	11.994	12.5498	10.6035	10.73
ENSG00000080371	RAB21	10.7896	11.0394	9.45144	9.67679	11.2398	10.9713	10.6826	10.9542	9.64776	9.42119	11.1498	10.9222
ENSG00000080493	SLC4A4	8.79376	8.97303	7.68528	9.09571	7.73744	7.71828	8.78551	9.35021	9.15419	9.00877	7.73883	8.31266
ENSG00000080503	SMARCA2	9.87711	10.3923	10.3012	10.5886	9.86644	10.0306	10.4892	10.9686	10.9473	11.3025	10.4948	10.7213
ENSG00000080511	RDH8	0	0	1.61381	0	-1.02078	0	0	0	0	0	0	1.03654
ENSG00000080546	SESN1	9.68588	9.37528	7.92215	8.85576	10.0433	9.28171	9.67792	9.59698	8.77754	9.00528	10.0527	9.60259
ENSG00000080561	MID2	7.99163	7.97867	7.07324	7.11879	8.02361	7.73422	8.43982	8.45649	7.70312	7.94464	8.48877	8.75078
ENSG00000080572	PIH1D3	0.364702	0.978673	0	0	0	1.22642	0	0.997063	0	0.315282	1.19967	0
ENSG00000080573	COL5A3	3.02767	3.3006	3.42117	4.14151	0.564178	1.22642	1.82696	0.997063	1.29373	4.22217	0	1.03654
ENSG00000080603	SRCAP	11.0746	11.8916	12.0256	12.4286	11.1143	11.9979	11.0479	11.8084	12.088	12.2688	11.0332	11.9524
ENSG00000080608	PUM3	10.7042	11.839	10.6833	11.7516	10.7282	11.4334	10.2925	11.2223	10.7183	11.2002	10.3934	10.8551
ENSG00000080618	CPB2	4.82413	4.1486	3.19878	0	3.88611	3.54835	3.68494	0.997063	2.29373	2.63721	2.6851	2.03654
ENSG00000080644	CHRNA3	7.3647	7.51783	7.21373	6.75622	6.57167	7.13331	7.8521	7.10559	6.9318	6.38137	7.16776	7.20646
ENSG00000080709	KCNN2	-1.22026	2.56364	4.25767	1.14151	0.564178	1.22642	2.63431	0.997063	2.77916	2.31528	0.462705	1.03654
ENSG00000080802	CNOT4	9.02885	9.72687	9.06296	9.06037	9.1752	9.81139	8.84237	9.18689	8.98303	9.0398	8.95989	9.53638
ENSG00000080815	PSEN1	11.8051	11.81	11.4372	11.1116	11.1184	11.4504	12.0676	12.2438	11.7439	11.2875	11.1932	11.9776
ENSG00000080819	CPOX	10.69	10.3029	10.747	10.3679	10.2944	9.68586	10.9969	10.9628	10.6856	10.0295	10.8363	11.0195
ENSG00000080822	CLDND1	11.5754	10.8552	11.451	10.9245	11.2513	10.4162	11.4039	11.0496	11.6231	11	11.2614	11.0436
ENSG00000080823	MOK	8.06745	8.07671	9.35865	10.4589	7.61221	8.38629	6.5274	7.35461	8.49928	9.11618	6.67216	7.73698
ENSG00000080824	HSP90AA1	15.5666	16.5075	14.911	15.3833	15.5772	16.0927	14.8785	15.7215	14.3783	14.6175	14.9171	15.2594
ENSG00000080839	RBL1	7.78817	9.75346	8.83781	10.0363	7.71392	9.25985	8.68494	10.0083	8.74329	9.76443	8.63096	9.54036
ENSG00000080845	DLGAP4	10.8811	10.3624	10.8981	10.7979	11.3093	11.2306	10.5095	10.2732	11.0793	10.7696	10.9659	10.564
ENSG00000080854	IGSF9B	3.73394	5.67911	5.13738	5.14151	3.62307	5.31389	3.95624	4.99706	4.82978	6.01572	2.6851	4.03654
ENSG00000080910	CFHR2	0.364702	0	0	0	0	0	-1.17304	0	-1.0282	0	0	0
ENSG00000080947	CROCCP3	4.206	3.3006	6.89922	7.11879	3.37153	1.22642	4.82696	3.80442	7.40643	7.91519	4.0872	3.03654
ENSG00000080986	NDC80	7.62209	8.93287	8.56801	9.45892	8.17643	8.4261	7.24481	8.46467	8.47563	8.86603	7.58855	8.42885
ENSG00000081014	AP4E1	9.43706	10.1536	9.62923	10.6193	9.33236	9.36085	9.52479	10.0792	10.4516	11.2563	9.41884	9.68039
ENSG00000081019	RSBN1	8.52289	8.48647	8.7661	8.51655	8.47307	8.19221	8.37192	8.3721	8.82355	8.25192	8.20417	8.24599
ENSG00000081026	MAGI3	8.93076	9.40494	8.85699	9.44072	9.0195	8.85578	9.18561	9.65527	9.55206	9.98239	9.26576	9.38083
ENSG00000081041	CXCL2	8.52457	9.08196	10.8582	11.4464	8.16657	8.86305	7.9767	9.116	10.7371	11.7076	7.75426	9.23621
ENSG00000081051	AFP	3.77974	4.78603	1.93574	1.14151	4.30114	3.54835	3.41192	3.31899	2.43123	1.31528	3.27006	3.84389
ENSG00000081052	COL4A4	8.84986	6.06614	8.08549	7.88298	6.93922	5.22642	11.0902	9.05776	10.1062	10.1016	8.83339	7.24599
ENSG00000081059	TCF7	7.10617	7.79885	8.47179	7.27079	7.56793	8.34536	7.99437	7.48892	8.25257	7.52473	8.53059	8.09182
ENSG00000081087	OSTM1	9.15369	9.41747	9.40172	9.03633	8.10592	8.48381	11.1818	10.9686	9.66354	9.38674	10.355	10.5542
ENSG00000081138	CDH7	4.75702	5.73356	4.31425	4.72647	4.30114	4.68586	4.75769	5.45649	3.29373	3.77471	4.00703	4.49597
ENSG00000081148	IMPG2	-0.220261	0	3.78374	5.0484	-1.02078	0	1.14888	2.58203	3.82978	4.48521	0	0
ENSG00000081154	PCNP	12.84	12.3564	11.7197	11.3847	12.905	12.041	12.7644	12.5216	11.6576	10.951	12.8216	12.605
ENSG00000081177	EXD2	9.92949	10.0285	10.1846	9.44529	9.1315	9.66105	10.0467	10.2615	10.0933	9.89836	9.32689	9.97317
ENSG00000081181	ARG2	10.1135	10.1054	8.63062	8.14151	10.4159	10.6379	10.3724	9.72158	8.76622	7.75823	10.74	10.1451
ENSG00000081189	MEF2C	0	0.978673	6.31425	2.72647	0	0	1.41192	0	5.72669	1.90024	0.462705	0
ENSG00000081237	PTPRC	1.58709	0	0	0	1.56418	0	0.411918	0	-0.0281995	0	1.4627	0
ENSG00000081248	CACNA1S	-0.220261	0	0.613813	0	-0.0207849	0	0	0	1.29373	0	0	0
ENSG00000081277	PKP1	0	0	2.78374	0	0	0	0	0	2.67224	0	0	0
ENSG00000081307	UBA5	9.91224	9.69635	10.5319	10.6414	10.1826	9.57957	10.5347	10.3302	10.5615	10.3678	10.9125	10.3919
ENSG00000081320	STK17B	7.47671	7.67911	8.63062	7.46344	7.76057	7.39635	8.61159	9.68706	9.35874	8.61449	9.00703	9.65859
ENSG00000081377	CDC14B	9.70232	9.28701	9.98123	9.88298	9.76057	9.16894	10.1735	9.71474	10.485	9.69249	10.2187	9.67678
ENSG00000081386	ZNF510	7.38337	7.93287	6.94473	8.28106	7.37582	6.84113	6.9459	7.3721	6.96615	7.2101	6.83774	7.16582
ENSG00000081479	LRP2	2.23917	0	2.93574	0	2.67965	0	0.411918	0.997063	1.29373	0.315282	2.57818	1.03654
ENSG00000081665	ZNF506	3.17206	0.978673	4.82327	3.72647	2.56418	2.81139	2.73385	0.997063	4.49536	4.22217	2.78463	2.6215
ENSG00000081692	JMJD4	8.68963	8.97867	10.1413	9.49024	9.0002	9.53476	8.71874	8.63369	9.45057	9.51985	8.71063	8.70896
ENSG00000081721	DUSP12	9.40362	9.40913	9.40985	9.18043	9.81211	9.59711	9.34954	9.29168	9.27786	8.95914	9.81732	9.71953
ENSG00000081760	AACS	10.3815	10.2548	11.0901	10.6942	10.3417	10.4162	10.5257	10.7233	11.1085	11.2161	10.5148	10.6695
ENSG00000081791	KIAA0141	10.4862	10.136	10.3289	11.1804	10.5018	10.8039	10.3017	9.94251	10.484	11.1434	10.3207	10.2313
ENSG00000081800	SLC13A1	0	0	0	0	0	0	0	0	0	0	0	0
ENSG00000081803	CADPS2	4.13729	4.56364	4.61381	3.46344	4.06668	4.68586	3.28639	4.99706	5.51096	4.12264	2.6851	4.84389
ENSG00000081818	PCDHB4	2.77974	1.97867	4.19878	5.38944	2.88611	1.22642	2.82696	2.99706	3.67224	4.63721	2.04767	1.03654
ENSG00000081842	PCDHA6	10.4455	10.6826	9.6334	9.90638	9.51352	9.90238	10.8046	10.941	10.4711	10.2327	9.74038	10.1477
ENSG00000081853	PCDHGA2	8.43079	8.63688	7.86648	7.86943	7.52611	8.30324	8.58017	8.04146	7.87869	7.96633	7.42464	7.80472
ENSG00000081870	HSPB11	9.66085	9.50224	10.1226	7.72647	10.1881	9.74212	9.72782	9.66595	9.6783	8.51004	10.4781	9.97317
ENSG00000081913	PHLPP1	9.34865	9.19784	9.58679	8.59272	9.35859	8.75781	9.40155	9.0951	9.67224	8.67283	9.32483	9.16582
ENSG00000081923	ATP8B1	10.0283	10.3515	9.82935	9.835	9.58747	9.4113	10.3417	10.7586	9.88619	9.88134	10.0452	10.2916
ENSG00000081985	IL12RB2	0.364702	0.978673	5.72234	6.14151	-0.0207849	0	1.41192	0	5.93758	5.48521	0.462705	1.03654
ENSG00000082014	SMARCD3	8.21019	6.83665	10.1432	9.75622	8.11621	7.60146	9.49584	7.75195	10.4541	10.4989	9.4627	7.73698
ENSG00000082068	WDR70	9.53296	9.38806	9.45302	9.74142	9.82157	9.34536	9.39396	9.22588	9.57728	9.5223	9.6859	9.38968
ENSG00000082074	FYB	10.6559	10.0688	9.35022	10.3089	10.5976	9.57072	10.351	10.8204	10.0004	10.4173	10.4227	10.9207
ENSG00000082126	MPP4	0.779739	1.97867	2.42117	2.14151	0	0	0.826956	3.58203	4.85444	4.90024	2.33717	3.84389
ENSG00000082146	STRADB	10.8204	10.6026	9.5056	10.0811	11.1207	10.6838	11.2861	11.0264	9.85444	9.81712	11.6893	11.3254
ENSG00000082153	BZW1	13.3394	13.5753	11.5785	11.3522	13.4942	13.3049	13.9491	13.8317	11.7556	11.2666	14.1805	13.7805
ENSG00000082175	PGR	0	0	0	0	0	0	0	0	-0.0281995	0	0	0
ENSG00000082196	C1QTNF3	3.48018	0	6.86174	4.31144	3.8372	0	2.82696	0	5.05926	3.31528	2.33717	1.03654
ENSG00000082212	ME2	10.7204	11.2207	10.1978	9.65721	10.9799	11.0514	9.95366	10.4949	9.61656	9.15449	10.3984	10.5542
ENSG00000082213	C5orf22	10.0134	10.5915	8.80117	9.45439	10.0726	10.3402	8.5117	8.77185	8.81415	9.20098	8.48877	8.84389
ENSG00000082258	CCNT2	9.45658	9.4133	11.6043	12.5968	9.05202	8.56627	9.94395	10.0111	11.7646	12.2112	9.5216	9.7335
ENSG00000082269	FAM135A	9.59512	10.1954	9.12951	10.1015	9.77363	9.67763	9.74284	10.2709	9.34684	9.82308	9.99279	9.96727
ENSG00000082293	COL19A1	0	0	0	0	0	0	0	0	0	0	0	0
ENSG00000082397	EPB41L3	3.94966	3.56364	0	4.60094	3.78657	3.22642	2.91442	3.99706	0.556763	2.31528	4.5216	3.6215
ENSG00000082438	COBLL1	8.74697	8.5561	7.77368	8.0484	8.6727	8.2037	8.01431	7.6975	7.90844	7.53445	8.33307	7.93135
ENSG00000082458	DLG3	9.21749	8.96167	10.4324	8.68841	9.33346	9.46004	9.19655	9.3054	10.0032	9.24306	9.40326	9.34487
ENSG00000082482	KCNK2	0	0	0	0	-0.0207849	0	0	0	0	0	0	0
ENSG00000082497	SERTAD4	4.17206	4.1486	7.09763	4.31144	4.7341	4.39635	4.7096	5.31899	6.30272	4.56321	4.83194	3.6215
ENSG00000082512	TRAF5	8.3647	8.11822	10.0578	10.8914	8.3034	7.43588	8.69269	8.27319	9.99486	10.8496	8.22204	8.124
ENSG00000082515	MRPL22	10.7826	10.6153	9.30904	8.08403	11.1448	10.8466	10.5646	10.3145	9.30272	8.1097	11.0918	10.6064
ENSG00000082516	GEMIN5	10.2149	11.5342	10.3366	11.7626	10.3241	11.1014	9.75917	11.0374	10.4038	11.2131	9.94248	10.8391
ENSG00000082556	OPRK1	0	0	0	0	-1.02078	0	0	0	-0.0281995	0.315282	0	0
ENSG00000082641	NFE2L1	13.142	13.7243	13.0061	13.7237	12.0113	12.9971	13.2457	13.7786	12.9004	13.4384	11.942	12.9754
ENSG00000082684	SEMA5B	-1.22026	0	3.5207	1.14151	0	0	0	0.997063	0.556763	0.315282	0	0
ENSG00000082701	GSK3B	11.1	11.5361	10.2986	10.6552	11.2445	11.2979	11.2895	11.8896	10.5245	10.6936	11.5834	11.7906
ENSG00000082781	ITGB5	13.9812	13.9254	13.4577	13.0458	13.7866	13.7037	13.7667	12.9772	12.7813	12.2886	13.4884	12.7788
ENSG00000082805	ERC1	9.92567	10.93	9.70393	10.572	9.86109	10.4088	10.2848	11.1392	10.2268	10.9143	10.1912	10.9314
ENSG00000082898	XPO1	12.9129	13.7559	13.1697	14.253	12.6738	13.002	12.8384	13.5071	12.9284	13.3135	12.7049	13.1438
ENSG00000082929	LINC01587	0	0	0	2.14151	0	0	-1.17304	0	0.556763	1.90024	0	1.03654
ENSG00000082996	RNF13	11.205	11.1573	10.2109	9.49906	10.7978	10.6776	11.0891	10.9957	9.96261	8.98771	10.4846	10.693
ENSG00000083067	TRPM3	-0.220261	0	0	0	0	1.22642	0	0	2.43123	0	0	0
ENSG00000083093	PALB2	9.15043	9.62253	9.2827	10.5035	9.03585	9.36085	8.83678	8.98575	9.34358	9.86987	8.66401	8.75078
ENSG00000083097	DOPEY1	9.33529	9.59706	10.2907	10.413	9.11492	9.15124	9.38538	9.6624	10.6179	10.6706	9.17695	9.47948
ENSG00000083099	LYRM2	9.43616	9.90051	8.21744	8.86261	9.59392	9.57515	9.31981	9.52454	8.64952	8.60068	9.80107	9.49597
ENSG00000083123	BCKDHB	8.98186	8.02307	7.22114	7.18591	8.90699	8.03378	9.12043	8.07388	7.43532	7.46503	9.22868	8.28446
ENSG00000083168	KAT6A	10.1602	11.229	10.2622	11.0619	9.86339	10.4932	10.0618	10.7147	10.6517	10.9519	9.9008	10.3853
ENSG00000083223	ZCCHC6	9.65087	10.3902	9.81226	11.1102	9.67357	9.35571	8.94719	9.6975	10.1567	10.9672	9.01857	8.87574
ENSG00000083290	ULK2	10.5208	9.92704	9.7572	10.6961	10.4964	10.0111	10.1757	9.83311	10.3122	10.5393	10.2131	10.1914
ENSG00000083307	GRHL2	-1.22026	0	9.27559	0	0	0	0	0	8.66005	0.315282	-1.12226	1.03654
ENSG00000083312	TNPO1	13.1833	13.805	12.754	13.7121	13.0136	13.1314	13.6301	14.5094	13.0745	13.7068	13.5608	14.211
ENSG00000083444	PLOD1	11.7581	11.4715	12.8449	11.6572	10.2756	10.8263	12.5525	12.0692	12.4857	11.9346	10.8199	11.0617
ENSG00000083454	P2RX5	8.39996	8.23606	9.08752	8.58446	8.40967	8.31389	8.46358	7.98575	8.40643	8.57738	8.32689	8.19641
ENSG00000083457	ITGAE	10.1428	10.4442	10.0359	9.6961	10.3455	10.3006	10.6681	10.869	10.0473	9.59605	11.0651	10.8519
ENSG00000083520	DIS3	10.642	11.0767	10.8312	11.1995	10.7938	10.3376	10.614	10.7915	11.1043	10.9618	10.7955	10.1863
ENSG00000083535	PIBF1	8.94087	8.73356	7.65821	8.25004	9.22239	8.0844	8.66301	8.49691	7.78558	7.92999	8.90703	8.08093
ENSG00000083544	TDRD3	8.77692	8.53326	8.25406	8.18591	9.31907	8.36597	8.65509	8.40645	8.36197	8.02953	9.17809	8.50414
ENSG00000083622	AC000111.6	0	0	0	0	0	0	0	0	-1.0282	0	0	0
ENSG00000083635	NUFIP1	8.49398	9.04476	8.05676	7.99949	8.85727	8.97462	8.01183	8.21623	7.75644	7.51495	8.35752	8.39409
ENSG00000083642	PDS5B	9.81729	10.644	9.74438	10.9823	9.91953	10.037	9.68338	10.2497	10.0959	10.5995	9.80922	9.55224
ENSG00000083720	OXCT1	5.27159	5.3006	8.12951	4.94887	5.35425	5.22642	6.6787	7.24499	7.553	5.77471	6.84353	6.99073
ENSG00000083750	RRAGB	8.43973	7.97867	8.70393	9.8964	8.56042	7.87028	8.59679	8.10559	9.18855	9.59605	8.68992	8.32194
ENSG00000083782	EPYC	-0.220261	0	0	0	0	0	0	0	0	0	0	0
ENSG00000083799	CYLD	9.35811	9.6153	9.23769	9.75622	9.26462	9.27082	9.41848	10.2709	9.86662	9.97349	9.52879	9.99364
ENSG00000083807	SLC27A5	9.54129	9.0121	9.52521	8.67289	9.8936	10.106	8.7248	8.20652	9.42095	9.45994	8.89037	8.44593
ENSG00000083812	ZNF324	7.70158	8.0872	8.80857	8.36068	7.73744	8.0844	7.8521	8.01943	8.90549	8.59605	7.85788	8.13457
ENSG00000083814	ZNF671	4.68663	4.4381	5.59109	6.92287	4.70714	5.39635	4.11236	3.80442	5.58651	6.38137	4.04767	4.35846
ENSG00000083817	ZNF416	6.02767	6.56364	6.31425	5.8964	6.0453	6.74999	5.45631	5.6975	5.926	5.01572	5.4013	5.35846
ENSG00000083828	ZNF586	6.75702	6.97867	6.90843	7.61725	6.76057	6.92686	5.88224	6.08453	6.45562	7.3921	5.91117	5.94343
ENSG00000083838	ZNF446	8.64083	7.82416	9.51015	9.06037	8.81369	8.66105	8.37578	8.04146	9.56145	9.64171	8.4169	8.0589
ENSG00000083844	ZNF264	7.28356	8.11822	6.78374	8.72647	7.0453	7.54835	6.75177	7.04146	6.74659	7.71616	6.6851	7.01382
ENSG00000083845	RPS5	14.7769	14.4171	13.4339	11.5646	15.0956	15.1185	14.7413	14.3355	12.4972	11.4153	15.1548	14.6609
ENSG00000083857	FAT1	12.5418	13.4524	14.5764	14.2804	11.0483	10.983	12.84	13.2671	14.5439	13.7556	11.5544	11.6196
ENSG00000083896	YTHDC1	10.6597	11.019	11.217	11.5338	10.4989	10.5927	10.2058	10.4949	10.9329	10.9609	9.98496	10.07
ENSG00000083937	CHMP2B	11.4566	11.3263	10.396	9.79256	11.8405	11.4516	12.3392	12.4296	10.8678	10.6213	12.7952	12.6201
ENSG00000084070	SMAP2	8.69562	9.05014	8.65821	8.1302	9.0345	9.19797	9.01431	9.29168	8.74823	8.39743	9.3964	9.61774
ENSG00000084072	PPIE	10.287	10.4665	10.1501	9.4769	10.6432	10.6776	10.0125	10.3031	9.7507	9.43422	10.3545	10.4774
ENSG00000084073	ZMPSTE24	11.576	12.1002	11.488	10.2157	10.3357	11.1792	10.7618	10.9144	10.4012	9.15133	9.59799	10.5483
ENSG00000084090	STARD7	12.3171	12.7074	11.6674	11.8131	12.3399	12.7112	12.0651	12.2132	11.5485	11.2025	12.0553	12.2515
ENSG00000084092	NOA1	10.1246	9.57486	9.23036	8.78537	10.4247	9.61444	9.4985	9.10035	8.82042	8.26948	9.92759	8.97905
ENSG00000084093	REST	10.4566	10.7892	9.72234	10.5968	10.6271	10.1363	9.88224	9.94251	10.4251	10.38	10.2544	9.45016
ENSG00000084110	HAL	5.81316	2.56364	6.18367	5.14151	5.62307	2.22642	6.05577	3.31899	5.90254	6.17326	6.18152	0
ENSG00000084112	SSH1	11.2036	11.7674	10.9402	12.0034	11.2337	11.4873	11.0202	11.8124	11.4191	11.9235	11.0284	11.8423
ENSG00000084207	GSTP1	13.7521	13.4307	12.6966	11.4791	14.2525	14.2559	13.5409	13.2819	12.1366	11.4471	14.0466	13.6867
ENSG00000084234	APLP2	13.1715	13.2099	13.441	12.9787	11.6336	12.3079	13.4736	13.3872	12.8705	12.8146	11.8735	12.4883
ENSG00000084444	FAM234B	9.32277	9.64756	8.51166	9.63336	8.06668	8.81888	10.1262	10.7553	9.87719	10.0868	8.74348	10.0281
ENSG00000084453	SLCO1A2	2.68663	0.978673	5.89922	4.14151	1.78657	2.22642	1.99688	2.99706	5.49536	4.40274	2.19967	3.6215
ENSG00000084463	WBP11	11.0585	12.0521	10.3845	11.2143	11.1932	12.2215	10.8843	11.7453	10.4111	10.9012	10.9859	11.7738
ENSG00000084623	EIF3I	12.9385	13.1866	11.0707	10.7672	13.2468	13.5551	12.709	13.1095	10.7069	10.304	13.1399	13.3683
ENSG00000084628	NKAIN1	4.98919	5.78603	4.19878	3.14151	5.08774	6.0844	2.73385	3.80442	3.14173	2.63721	3.5216	4.49597
ENSG00000084636	COL16A1	5.98919	5.3006	7.87591	7.18591	5.72068	4.39635	4.5274	4.31899	6.81729	7.37056	4.49245	4.73698
ENSG00000084652	TXLNA	11.066	11.2218	11.5839	11.9319	11.1632	11.5707	11.0131	11.2053	11.7741	12.2177	11.0854	11.1876
ENSG00000084674	APOB	0	0	0	0	0	0	0	0	-1.0282	0.315282	0	0
ENSG00000084676	NCOA1	10.0784	10.7763	8.98668	9.98072	10.2448	10.7123	10.4301	10.9454	9.92745	10.3054	10.8151	10.8567
ENSG00000084693	AGBL5	11.9473	11.271	10.5101	10.0272	12.2927	11.6273	11.7976	11.1121	10.3474	10.007	12.2543	11.3449
ENSG00000084710	EFR3B	9.07666	9.89156	9.96475	10.734	9.04126	9.94752	9.91574	10.5536	10.56	11.1725	9.98365	10.5463
ENSG00000084731	KIF3C	10.7563	11.2384	11.0411	10.4476	10.6696	11.5233	11.5082	11.8472	11.0966	11.0105	11.4686	12.0589
ENSG00000084733	RAB10	13.537	14.0958	12.3082	12.0318	13.7036	14.0644	12.8822	13.1801	11.5805	11.0269	13.173	13.288
ENSG00000084734	GCKR	2.48018	0.978673	5.25767	5.72647	2.88611	2.22642	-1.17304	0.997063	1.9718	2.63721	0	0
ENSG00000084754	HADHA	13.2485	13.3196	12.4745	12.4538	13.4163	13.566	12.9999	13.1183	12.4516	12.4378	13.2182	13.0582
ENSG00000084764	MAPRE3	9.18807	8.47852	9.13738	8.59272	9.47107	9.23765	9.71265	9.16197	9.46265	9.53928	10.1614	9.79476
ENSG00000084774	CAD	11.2828	12.2472	12.7961	13.6562	11.1175	11.7082	10.7191	11.439	12.3663	12.8181	10.4362	11.0686
ENSG00000085063	CD59	12.6084	12.9857	11.3468	10.42	12.0424	12.926	13.6879	14.1318	11.5619	11.1592	13.2621	14.1746
ENSG00000085117	CD82	7.0324	6.1486	6.70128	5.14151	6.07725	6.84113	7.40816	7.38938	6.57171	6.44456	6.59884	7.16582
ENSG00000085185	BCORL1	9.52625	9.38381	9.6124	9.49906	9.68398	9.97126	9.71341	10.0055	10.143	10.489	9.97248	10.045
ENSG00000085224	ATRX	11.4544	12.2171	11.5375	12.4974	11.3986	10.802	11.31	11.7053	11.88	12.5214	11.2932	10.6604
ENSG00000085231	AK6	10.9708	11.1105	9.53565	9.27594	11.3202	10.7263	10.9745	11.198	9.53595	8.85831	11.5524	11.3092
ENSG00000085265	FCN1	0	0	0	0	0	0	0	0	0	0	0	0
ENSG00000085274	MYNN	9.56192	9.72014	9.94473	10.747	9.46906	9.23765	9.2915	9.55165	10.0073	10.1016	9.34127	9.43314
ENSG00000085276	MECOM	3.4236	4.88556	5.47179	3.72647	4.33677	4.03378	3.07488	3.99706	5.01619	4.48521	3.19967	3.03654
ENSG00000085365	SCAMP1	11.2374	11.2349	9.69862	9.12451	10.9661	10.3112	10.9846	10.9322	9.00247	8.63269	10.8784	10.6695
ENSG00000085377	PREP	10.5325	10.7941	10.0296	10.0394	10.7647	10.9269	10.2128	10.6301	9.70989	9.73524	10.5493	10.6083
ENSG00000085382	HACE1	8.31307	8.17835	8.83056	8.99949	8.07725	7.45524	7.97924	7.61177	8.70482	8.26948	7.86358	7.47948
ENSG00000085415	SEH1L	10.057	10.4402	10.4788	9.50346	10.2372	10.3531	10.1472	10.5555	10.2926	9.46249	10.4781	10.778
ENSG00000085433	WDR47	8.44152	9.05549	8.57671	9.06632	8.46303	8.68586	8.75621	9.38508	8.96332	9.34319	8.74038	9.2892
ENSG00000085449	WDFY1	10.45	10.8946	10.1761	11.2747	10.4969	10.6252	9.56674	9.96573	10.444	11.3011	9.6116	9.93135
ENSG00000085465	OVGP1	6.27159	4.67911	8.3853	6.22897	6.283	4.92686	6.33475	4.99706	7.84832	6.38137	6.21759	4.94343
ENSG00000085491	SLC25A24	10.1263	10.6564	9.14324	9.18043	10.314	10.4359	10.6059	11.4001	9.48651	9.40274	10.8424	11.3641
ENSG00000085511	MAP3K4	9.37313	10.034	9.86293	10.888	9.24013	9.74212	9.2139	9.58578	10.1215	10.5644	9.17466	9.29392
ENSG00000085514	PILRA	6.18913	4.56364	8.73275	8.99326	5.26462	3.54835	6.31077	3.99706	8.57543	9.19486	4.96521	3.35846
ENSG00000085552	IGSF9	2.3647	1.97867	8.74567	4.31144	1.30114	2.81139	3.07488	0	7.81415	3.77471	1.6851	2.6215
ENSG00000085563	ABCB1	2.94966	4.78603	11.0991	5.31144	0.564178	2.81139	3.5274	5.75195	10.4526	6.69032	2.4627	4.84389
ENSG00000085644	ZNF213	6.84043	6.59338	7.40823	6.92287	6.9565	7.03378	7.8768	7.81724	8.48158	8.55369	8.08231	8.29392
ENSG00000085662	AKR1B1	14.5691	14.412	15.0674	13.4721	15.0092	14.8895	15.239	15.3754	14.435	14.4136	15.6509	15.5546
ENSG00000085719	CPNE3	11.8144	12.3	11.028	11.3412	11.4981	11.6807	11.8078	12.3645	10.9336	11.1007	11.5943	12.2708
ENSG00000085721	RRN3	11.3111	11.778	10.501	11.5907	11.4873	11.4696	11.0449	11.4919	10.74	10.8823	11.2593	11.2773
ENSG00000085733	CTTN	12.6759	12.5409	13.1413	13.7206	12.7366	12.7767	12.9648	12.8578	13.2865	13.8517	13.0853	12.9081
ENSG00000085741	WNT11	3.77974	0	5.3687	2.14151	1.97922	1.22642	4.21927	2.99706	4.49536	3.63721	2.19967	3.84389
ENSG00000085760	MTIF2	10.9989	11.1893	11.0317	11.3363	11.2203	11.0257	10.6083	10.7436	10.6433	10.7426	10.8568	10.5892
ENSG00000085788	DDHD2	11.2451	10.9183	11.085	11.5509	11.1152	10.5551	11.6569	11.5745	11.3764	11.6607	11.7134	11.5747
ENSG00000085831	TTC39A	8.2575	7.31852	8.44036	7.2076	8.50669	8.0466	7.89305	7.20652	8.18612	7.23414	8.13277	7.49597
ENSG00000085832	EPS15	10.522	10.3559	10.0369	10.0394	10.7569	9.88464	10.6258	10.6081	10.5369	10.0534	11.0743	10.5738
ENSG00000085840	ORC1	7.66848	9.84904	9.66502	10.1274	7.67965	9.67763	7.27404	9.25445	8.95622	9.18256	7.08231	9.31266
ENSG00000085871	MGST2	10.8296	10.1857	9.85222	7.64931	10.5096	10.3531	11.1287	10.4728	9.62823	7.90024	10.8813	10.4395
ENSG00000085872	CHERP	9.34007	9.47453	10.5918	10.5035	9.69432	9.91642	9.15226	9.13149	10.3387	10.6979	9.46926	9.26054
ENSG00000085978	ATG16L1	10.8559	10.6207	11.1132	11.5551	10.619	10.7675	10.6046	10.8797	11.0599	11.1926	10.4125	10.8976
ENSG00000085982	USP40	10.2706	10.5786	11.2876	11.3655	10.1905	10.3863	9.27404	9.36775	10.487	10.5235	9.25929	9.28446
ENSG00000085998	POMGNT1	11.1107	10.8644	11.0274	11.1217	10.6213	10.8076	11.7629	11.2662	11.0025	11.2071	11.2295	11.112
ENSG00000085999	RAD54L	7.64393	8.4381	10.6131	10.7672	7.65517	8.61874	6.6787	7.62642	9.49438	9.3181	7.23969	7.72304
ENSG00000086015	MAST2	10.05	10.4154	11.2836	11.2938	10.1923	10.5302	10.216	10.1869	11.2821	11.5668	10.3821	10.4438
ENSG00000086061	DNAJA1	13.3963	14.0772	11.8107	12.3637	13.6686	14.096	13.2669	13.7324	11.9862	11.9382	13.431	13.727
ENSG00000086062	B4GALT1	13.0989	13.1924	12.7704	11.4176	12.6354	13.2602	12.1252	12.1404	11.1104	10.5465	11.8581	12.1568
ENSG00000086065	CHMP5	12.0101	11.7294	10.5925	10.2682	12.4004	11.6848	12.0864	12.0905	10.5042	10.2724	12.5431	12.2702
ENSG00000086102	NFX1	10.0037	10.7402	10.7968	11.7608	9.52225	10.5025	9.26679	10.1186	10.8333	11.4927	8.98757	9.94943
ENSG00000086159	AQP6	4.3033	1.97867	4.5207	5.14151	3.97922	2.22642	3.82696	4.16699	4.69972	4.31528	4.23529	3.35846
ENSG00000086189	DIMT1	10.4754	10.1881	10.0536	10.1159	10.8615	10.4162	10.3642	10.1992	9.97813	9.83688	10.8345	10.2986
ENSG00000086200	IPO11	9.61658	10.7698	9.11565	9.86943	9.40443	10.1303	10.2448	11.0401	9.58559	10.0226	10.1245	10.7628
ENSG00000086205	FOLH1	3.73394	2.56364	-0.386187	1.14151	1.97922	2.22642	4.25322	1.99706	1.55676	1.31528	2.33717	3.03654
ENSG00000086232	EIF2AK1	12.9972	13.0747	11.7158	11.8411	13.4986	13.5127	12.7857	12.7096	11.5051	11.4413	13.3056	12.9947
ENSG00000086288	NME8	5.11959	2.56364	4.42117	4.31144	5.26462	1.22642	1.14888	0	1.55676	1.31528	0.877742	2.03654
ENSG00000086289	EPDR1	11.5117	11.652	10.0136	9.66115	11.4084	11.6889	10.869	10.9114	9.6583	8.99476	10.7577	10.9509
ENSG00000086300	SNX10	8.206	8.26408	7.19124	6.35096	8.77201	7.88464	8.70347	9.06315	7.45158	6.46503	9.23969	9.25086
ENSG00000086475	SEPHS1	11.2258	11.8621	10.4718	10.7763	11.599	12.0086	10.7636	10.8643	10.1898	10.2055	11.1431	11.0295
ENSG00000086504	MRPL28	10.8708	10.7032	10.4896	9.58446	11.4183	11.5884	11.0672	10.8628	10.4085	10.121	11.5091	11.0672
ENSG00000086506	HBQ1	4.206	0.978673	1.93574	1.14151	4.47107	4.03378	4.58184	0	1.77916	1.31528	4.94383	3.35846
ENSG00000086544	ITPKC	9.48451	8.92704	9.6025	9.38944	9.63743	9.28171	9.7096	9.71474	10.103	10.0105	9.83847	9.80141
ENSG00000086548	CEACAM6	11.6934	12.726	8.59966	10.1073	9.85573	12.0241	11.292	11.9607	8.43737	9.50263	9.46177	11.4127
ENSG00000086570	FAT2	-1.22026	0	5.31425	5.0484	0.564178	0	0.826956	0.997063	5.01619	4.01572	1.4627	2.03654
ENSG00000086589	RBM22	10.2387	10.7151	10.7648	11.1625	10.4438	10.9269	10.3057	10.7536	10.9441	11.1498	10.5493	10.8945
ENSG00000086598	TMED2	13.5616	13.446	11.688	11.4646	13.4037	13.427	13.3858	13.212	11.1934	11.0304	13.2924	13.3463
ENSG00000086619	ERO1B	10.2463	9.03937	10.2119	10.0211	9.38329	7.82634	10.7691	9.88276	10.119	9.91519	9.82245	9.50414
ENSG00000086666	ZFAND6	12.6763	12.0774	10.5319	10.087	12.8576	12.0601	12.1381	11.6136	10.8067	10.0157	12.4286	11.893
ENSG00000086696	HSD17B2	1.58709	0.978673	1.61381	0	-1.02078	1.22642	2.41192	0	0.971801	0.315282	1.87774	0
ENSG00000086712	TXLNG	10.1763	10.9124	10.2495	10.9601	10.1239	10.6797	10.3118	10.9571	10.5703	10.7087	10.3771	10.8244
ENSG00000086717	PPEF1	7.24734	7.28245	5.3687	5.72647	7.283	7.05931	7.72177	7.53622	6.50318	6.26948	8.02495	7.5601
ENSG00000086730	LAT2	4.58709	5.37099	8.07734	6.35096	3.97922	5.39635	6.99688	7.4728	8.48553	8.29828	6.51437	7.24599
ENSG00000086758	HUWE1	12.5285	13.108	13.7357	14.2993	12.5979	12.7367	12.4655	12.8766	13.9884	14.497	12.4372	12.3317
ENSG00000086827	ZW10	8.58548	9.62972	9.06502	9.45439	8.5754	9.43099	9.09725	9.89491	9.31499	9.60299	9.11615	9.65125
ENSG00000086848	ALG9	9.40362	9.21708	9.88761	8.93593	8.8294	9.39635	9.88495	10.0167	9.60661	9.21313	9.31861	10.0081
ENSG00000086967	MYBPC2	0.779739	0	0.613813	0	0.979215	0	1.14888	0	-1.0282	0	-1.12226	0
ENSG00000086991	NOX4	0	0	0	0	0	0	0	0	0	0	0	0
ENSG00000087008	ACOX3	8.17206	8.15858	8.20253	7.96169	8.30789	8.30324	7.91707	8.19674	7.98023	8.08347	7.83774	8.31266
ENSG00000087053	MTMR2	10.2959	10.7485	9.5475	9.31144	10.4258	10.6422	10.796	11.2744	10.0135	9.71189	11.0354	11.3786
ENSG00000087074	PPP1R15A	9.39721	9.345	9.91759	9.60094	9.42836	9.6981	9.23741	10.3122	10.2108	10.5125	9.03635	10.2189
ENSG00000087076	HSD17B14	9.41092	8.02307	8.46244	8.47243	9.69174	8.67763	9.36999	8.16699	8.54545	9.07683	9.63763	8.50414
ENSG00000087077	TRIP6	9.34198	9.3051	10.0359	10.0242	9.67531	10.0241	8.80852	9.0951	9.81572	10.0278	9.20866	9.37193
ENSG00000087085	ACHE	3.02767	0.978673	2.78374	4.14151	1.78657	2.22642	4.63431	2.99706	5.60116	5.22217	4.78463	3.84389
ENSG00000087086	FTL	18.5016	18.3384	15.8665	14.6974	18.7527	18.9034	17.302	16.9886	15.0107	13.5183	17.6964	17.2528
ENSG00000087087	SRRT	10.9084	11.5071	12.3599	12.9901	11.0331	11.8411	10.5693	10.91	12.2683	12.9161	10.5497	10.7542
ENSG00000087088	BAX	12.859	11.7804	12.2529	11.8184	13.3048	12.673	12.0808	11.5029	12.2462	12.0668	12.5511	11.7939
ENSG00000087095	NLK	10.291	10.1685	9.45459	9.87283	10.2687	10.0688	10.5339	10.2732	9.73335	9.70114	10.6713	10.3357
ENSG00000087111	PIGS	11.0901	11.1697	10.8408	10.6533	10.1758	11.2681	11.8254	11.5839	11.0288	10.7634	10.9645	11.5102
ENSG00000087116	ADAMTS2	0.364702	1.97867	1.61381	0	1.30114	1.22642	0	0	0	0	-1.12226	0
ENSG00000087128	TMPRSS11E	0	0	0	0	0	0	0	0	3.9718	0	0	1.03654
ENSG00000087152	ATXN7L3	11.5199	11.5409	11.464	12.0957	11.6149	11.8104	11.8698	11.6765	11.8564	12.2633	11.8891	11.9329
ENSG00000087157	PGS1	9.31501	8.67911	10.0221	10.5056	9.54241	8.89176	9.3168	8.62642	10.1831	10.7162	9.2977	8.65125
ENSG00000087191	PSMC5	12.3241	12.7909	11.696	12.0641	12.8201	13.2275	11.6353	12.0496	11.4122	11.5057	12.109	12.266
ENSG00000087206	UIMC1	10.3286	10.271	10.8552	10.7908	10.4133	10.3402	9.95431	10.2592	10.8854	10.5332	10.0389	10.308
ENSG00000087237	CETP	0	0	0	2.14151	0	1.22642	0	0	-1.0282	1.31528	0	0
ENSG00000087245	MMP2	8.2575	8.50224	7.55633	7.53383	7.58284	8.21511	7.91176	7.42333	5.73998	6.5441	6.92759	6.52839
ENSG00000087250	MT3	-1.22026	0	1.61381	0	3.22714	3.22642	0.826956	1.99706	0	0	1.6851	1.03654
ENSG00000087253	LPCAT2	9.7149	9.32297	9.58679	8.50783	9.15663	8.32446	10.1199	9.55931	8.98582	8.2101	9.68268	9.36297
ENSG00000087258	GNAO1	2.23917	0.978673	1.19878	2.14151	1.30114	2.81139	1.14888	3.31899	2.29373	3.63721	1.6851	3.03654
ENSG00000087263	OGFOD1	10.5488	11.3944	10.2959	10.4702	10.7261	11.1951	10.3608	11.1043	10.1561	10.0983	10.5484	11.2387
ENSG00000087266	SH3BP2	7.21019	6.40494	9.41309	8.80685	6.85573	6.81139	6.75177	6.04146	8.44551	8.11618	6.25278	6.08093
ENSG00000087269	NOP14	10.2706	10.6007	10.6973	10.8575	10.2448	10.9863	10.0677	10.6173	10.4551	10.6838	9.99668	10.6234
ENSG00000087274	ADD1	11.3817	11.6511	11.2994	11.5467	11.488	11.9269	11.1565	11.5401	11.4813	11.6191	11.2454	11.5562
ENSG00000087299	L2HGDH	9.14825	9.56739	7.74824	8.64136	9.1911	9.28171	8.80567	8.98006	8.20302	8.13546	8.85645	8.96727
ENSG00000087301	TXNDC16	7.69562	7.1486	7.27915	6.78537	6.32794	5.98131	6.91442	6.80442	7.20062	6.40274	5.74811	6.03654
ENSG00000087302	C14orf166	12.5615	12.3828	10.5636	9.85919	13.1317	12.6214	12.1366	11.9751	10.0946	9.61678	12.7852	12.0513
ENSG00000087303	NID2	8.19548	7.51783	7.98885	8.37033	6.6587	5.98131	7.92762	7.65527	8.04326	8.48521	6.5851	6.52839
ENSG00000087338	GMCL1	10.3131	10.2618	9.92101	9.68454	10.4371	9.7617	10.0025	9.17697	10.3928	9.45739	10.1298	9.17609
ENSG00000087365	SF3B2	12.5871	12.8773	12.6901	12.8073	12.9227	13.3599	12.8022	13.0449	12.9838	13.0506	13.0734	12.9329
ENSG00000087448	KLHL42	10.538	10.7568	11.0931	11.7047	10.6468	10.279	10.9124	10.8236	11.2194	11.4814	11.1138	10.8277
ENSG00000087460	GNAS	14.097	14.0306	12.6782	12.1907	14.7336	14.5104	13.8794	13.6713	12.2047	11.8607	14.5433	13.978
ENSG00000087470	DNM1L	11.6453	12.1028	11.4628	12.3835	11.8117	11.6123	11.792	12.2438	11.4944	11.9824	12.0883	12.1093
ENSG00000087494	PTHLH	8.40545	7.78603	7.33491	6.56778	8.16904	7.71828	9.83047	10.1238	9.06191	9.08677	9.55193	10.3335
ENSG00000087495	PHACTR3	0	0	3.78374	2.14151	0	0	0	0	1.29373	0.315282	-1.12226	0
ENSG00000087502	ERGIC2	11.1955	11.5265	9.90613	9.93917	10.7801	10.9611	11.3397	11.5029	9.71579	9.77471	10.929	11.0796
ENSG00000087510	TFAP2C	9.96523	9.85212	9.99102	10.4013	10.1523	10.1922	9.17236	9.80442	9.88169	10.4688	9.473	9.80472
ENSG00000087586	AURKA	11.2394	12.1845	10.8396	10.9376	11.4981	12.5008	10.3412	11.4575	10.2853	10.2666	10.6681	11.6262
ENSG00000087589	CASS4	-0.220261	0.978673	5.3687	3.14151	0	0	0.826956	0	5.31165	2.31528	-0.122258	2.03654
ENSG00000087842	PIR	11.9432	11.1284	9.87708	9.48581	12.3009	11.6047	10.8662	10.2568	9.20901	8.66401	11.2842	10.4159
ENSG00000087884	AAMDC	8.35528	7.6511	6.24317	5.99949	9.05202	8.2037	8.8863	8.95126	6.72669	5.52473	9.63263	9.18628
ENSG00000087903	RFX2	6.87777	6.37099	8.16071	7.0484	7.20322	7.41625	7.14437	6.72498	8.18125	7.56321	7.13984	6.76446
ENSG00000087995	METTL2A	10.0043	10.1685	9.2044	9.15274	10.1397	10.1423	9.92169	10.1134	9.0325	8.81911	10.0743	10.2557
ENSG00000088002	SULT2B1	8.66391	7.4381	8.02744	4.60094	9.04396	8.43588	7.27817	5.85504	6.38119	4.40274	7.63929	6.52839
ENSG00000088035	ALG6	9.30036	9.5217	9.2044	9.70375	7.84649	8.5302	9.34561	9.63369	9.29935	9.10318	7.63263	8.93135
ENSG00000088038	CNOT3	10.4526	10.4299	11.2635	10.7525	10.8561	11.3086	9.98304	9.92188	11.1219	10.9245	10.3691	10.0945
ENSG00000088053	GP6	1.58709	0.978673	4.07324	3.94887	0	1.22642	1.82696	0	4.926	4.95914	1.19967	0
ENSG00000088179	PTPN4	9.60788	9.54853	9.83056	10.3264	9.64188	9.00778	9.75917	9.90094	10.0486	10.0157	9.86287	9.57957
ENSG00000088205	DDX18	11.7437	12.334	10.9834	11.6183	11.8812	11.9846	11.5363	12.1095	10.9314	11.1849	11.7144	11.7981
ENSG00000088247	KHSRP	10.9161	11.5636	10.9883	11.0226	11.3575	12.1453	10.7081	11.0779	10.8609	11.2017	10.9764	11.2288
ENSG00000088256	GNA11	9.27759	9.47053	9.13541	8.49906	9.58562	9.91292	9.65271	9.71131	9.33922	9.51741	9.8728	9.99943
ENSG00000088280	ASAP3	7.72225	6.86132	8.10967	8.60094	7.37582	6.87028	8.20417	7.79148	8.84217	8.93367	8.04516	7.9069
ENSG00000088298	EDEM2	11.096	10.5952	11.3012	9.99013	10.3608	10.7617	10.8224	10.2041	10.2818	9.6816	9.96454	10.2313
ENSG00000088305	DNMT3B	8.39076	9.16355	10.5342	11.1791	8.38861	8.68586	6.60832	7.31899	9.25141	9.45994	6.4702	7.34032
ENSG00000088320	REM1	0.364702	0	-0.386187	0	0	0	0	0	-0.0281995	0	0	0
ENSG00000088325	TPX2	11.1332	12.6378	11.7645	12.1611	11.2784	12.7158	10.2139	12.0415	11.1263	11.6099	10.4213	11.8828
ENSG00000088340	FER1L4	8.12403	4.1486	10.5961	9.94887	6.78012	4.81139	8.95366	6.24499	11.233	11.0218	6.6851	5.124
ENSG00000088356	PDRG1	9.58468	9.87652	9.66366	9.38469	9.91438	10.1951	9.64793	9.74861	9.3555	8.96633	9.95523	10.0195
ENSG00000088367	EPB41L1	11.1351	11.3849	11.1602	10.4567	11.3376	11.7944	11.4338	11.4899	11.1091	11.1267	11.6579	11.642
ENSG00000088386	SLC15A1	2.3647	0.978673	2.61381	3.14151	1.56418	1.22642	0	0	2.14173	1.31528	0.462705	0
ENSG00000088387	DOCK9	10.1213	9.99548	10.0484	10.3363	10.2337	9.40633	8.68804	9.10559	9.89141	10.2282	8.74502	8.96135
ENSG00000088448	ANKRD10	10.0459	8.72687	12.1694	12.1366	9.91659	8.5302	9.76947	8.57449	11.8706	11.4599	9.74656	8.34942
ENSG00000088451	TGDS	9.00615	8.94446	8.82813	8.75622	9.40233	8.80385	8.60174	8.74526	9.23272	8.62362	8.90841	8.76446
ENSG00000088538	DOCK3	5.80211	5.50224	8.39517	7.6961	5.79939	6.22642	6.73385	6.64092	8.98023	8.57738	6.61921	5.84389
ENSG00000088543	C3orf18	7.73974	7.3006	8.72495	8.07225	7.85573	7.24879	8.94849	8.95706	9.0764	8.49021	9.12804	8.87574
ENSG00000088682	COQ9	10.5017	10.4299	11.0588	11.2526	10.8588	11.0514	9.9748	10.0332	10.6075	10.6179	10.3377	10.315
ENSG00000088726	TMEM40	2.77974	0	-0.386187	0	1.78657	1.22642	-1.17304	0.997063	1.29373	2.31528	1.19967	3.03654
ENSG00000088727	KIF9	8.66544	8.49437	7.56218	7.64931	9.20803	8.61013	7.84655	7.81724	7.30719	6.88514	8.3716	8.16582
ENSG00000088756	ARHGAP28	2.68663	0.978673	5.72234	2.14151	1.30114	0	2.28639	0.997063	5.54166	1.31528	1.6851	3.03654
ENSG00000088766	CRLS1	10.8097	10.4665	10.5147	9.40361	11.2289	10.6358	10.805	10.4128	10.4425	9.03296	11.2652	10.5001
ENSG00000088782	DEFB127	0	0	0	0	0	0	0	0	0	0	0	0
ENSG00000088808	PPP1R13B	7.90644	7.79885	9.957	9.64931	7.73076	8.12124	7.96395	8.17697	10.0479	9.90774	8.01729	8.00232
ENSG00000088812	ATRN	12.1927	12.3699	11.7125	12.6758	10.5476	10.5927	12.3702	12.3297	12.108	12.1933	10.6839	10.9936
ENSG00000088826	SMOX	13.4572	12.1777	12.5105	12.5472	13.7243	13.1269	12.7378	12.265	12.0069	12.5888	12.9791	12.5503
ENSG00000088827	SIGLEC1	-1.22026	0	3.07324	2.72647	0.564178	0	-0.173044	0	0.971801	1.31528	-1.12226	0
ENSG00000088832	FKBP1A	12.5965	12.8012	11.0338	9.84195	13.2464	13.3385	13.0007	13.1	10.6152	10.0652	13.73	13.5369
ENSG00000088833	NSFL1C	11.461	11.6369	11.1922	10.9064	11.8407	12.2864	10.3303	10.319	10.7784	10.8756	10.7388	10.5699
ENSG00000088836	SLC4A11	8.10841	7.33623	8.99319	9.49906	7.06136	7.49321	8.33078	7.84255	8.80627	10.1146	7.20866	7.37639
ENSG00000088854	C20orf194	9.38244	9.00104	9.76356	10.9278	9.16533	8.41625	9.47081	9.59325	11.0365	11.2644	9.07373	9.38083
ENSG00000088876	ZNF343	8.53296	8.60072	8.21744	9.88635	8.63206	8.78101	8.3168	8.50486	8.91285	9.23116	8.5937	8.58343
ENSG00000088881	EBF4	7.74264	3.56364	8.08142	7.58446	7.67618	5.03378	7.36611	4.58203	8.09592	7.41331	7.18152	4.73698
ENSG00000088882	CPXM1	0.779739	0	1.61381	2.14151	-0.0207849	0	0	1.99706	0.556763	1.31528	-1.12226	0
ENSG00000088888	MAVS	10.3106	10.9065	10.9222	11.7171	9.74823	11.1106	10.7331	11.4585	10.9591	12.0261	10.243	11.5294
ENSG00000088899	RP5-1187M17.10	7.70158	7.48647	9.25406	8.79972	7.58655	7.63581	7.83538	7.75195	9.70905	9.8525	7.79063	7.86943
ENSG00000088926	F11	0.364702	0	0	0	0	0	0	0	0	0	0	0
ENSG00000088930	XRN2	12.8635	13.418	11.9196	13.1098	12.4011	12.7563	11.8275	12.1607	11.6014	11.9596	11.3838	11.9509
ENSG00000088970	KIZ	8.14606	7.72014	8.86884	8.29126	8.36292	7.24879	8.29456	7.96285	8.81729	8.82308	8.53952	7.83095
ENSG00000088986	DYNLL1	13.159	13.2458	11.8009	10.7926	13.7459	13.837	13.0326	13.1686	11.5554	11.0226	13.655	13.5584
ENSG00000088992	TESC	11.9214	10.5823	9.5282	9.07815	12.2475	11.5938	11.1905	9.85193	9.26642	8.56795	11.5892	10.2338
ENSG00000089006	SNX5	12.4473	12.7147	12.7954	13.3298	12.9296	12.8448	11.4499	11.7122	12.6197	12.5771	11.9544	11.8852
ENSG00000089009	RPL6	15.1746	15.0964	13.3449	12.869	15.6823	15.5791	14.8836	14.5425	12.5174	12.2479	15.4711	14.8014
ENSG00000089012	SIRPG	0.364702	1.97867	1.61381	0	0	1.22642	-1.17304	2.99706	0	0	0	0
ENSG00000089022	MAPKAPK5	10.4032	10.5139	10.9692	11.6009	10.7295	10.8393	10.5078	10.3325	10.6908	10.8593	10.8946	10.5384
ENSG00000089041	P2RX7	-1.22026	0	0	0	0	0	0.411918	0	-1.0282	0	0	0
ENSG00000089048	ESF1	10.3857	11.2825	9.47335	10.6768	10.5237	10.1121	9.87612	10.2986	9.54355	9.82901	9.82684	9.42024
ENSG00000089050	RBBP9	9.99041	10.4705	8.14909	9.21833	9.5976	10.3376	10.5549	11.1707	8.39387	8.82308	10.1457	11.3853
ENSG00000089053	ANAPC5	12.0275	12.2641	12.2333	12.4763	12.2064	12.5613	12.0591	12.1154	12.0904	12.337	12.2521	12.2714
ENSG00000089057	SLC23A2	13.1682	12.5523	12.3743	13.0099	12.2864	11.6991	11.8654	11.1582	12.0119	11.9965	10.6571	10.6494
ENSG00000089060	SLC8B1	8.21645	7.93287	9.94585	9.14151	7.80258	7.89885	9.06536	9.01387	9.6618	10.0278	8.37759	8.52035
ENSG00000089063	TMEM230	13.0393	12.0128	10.2532	9.57614	13.4267	12.5506	12.7891	12.1385	10.1291	9.76649	13.2526	12.4919
ENSG00000089091	DZANK1	7.31501	7.06614	7.55045	9.72271	7.29663	7.18062	6.80424	6.90395	7.77593	9.12264	6.55722	6.65125
ENSG00000089094	KDM2B	9.9708	10.2983	10.7844	11.0781	9.91585	10.5729	9.88562	9.85815	10.6817	10.6156	9.74115	10.0081
ENSG00000089101	CFAP61	4.68663	4.67911	0	3.94887	4.76057	4.39635	0.411918	0	-0.0281995	0.315282	-0.122258	2.03654
ENSG00000089116	LHX5	0	0	0	0	0	0	0	0	0.971801	0	0	0
ENSG00000089123	TASP1	8.37033	8.81788	7.82327	7.85576	8.61946	8.83375	8.8071	9.58578	8.41059	7.95191	9.09691	9.61774
ENSG00000089127	OAS1	11.3891	10.2594	9.64999	9.0544	11.6437	10.4624	11.1233	10.6677	9.66442	9.09664	11.3826	10.7107
ENSG00000089154	GCN1	12.1729	12.7415	13.3139	14.3955	11.806	11.9938	12.1739	12.7313	13.1978	14.0082	11.7207	11.8285
ENSG00000089157	RPLP0	16.1929	16.1816	14.7719	14.19	16.3003	16.6114	16.0869	16.1394	13.9317	13.44	16.2267	16.475
ENSG00000089159	PXN	11.0354	11.3667	12.0136	11.7161	11.4397	11.9381	11.5141	12.265	12.1367	12.6451	11.9153	12.5873
ENSG00000089163	SIRT4	6.22268	5.4381	5.93574	3.72647	6.51837	5.68586	6.43429	6.45649	6.67916	6.01572	7.14453	5.99073
ENSG00000089169	RPH3A	3.94966	2.97867	5.39517	3.14151	4.5338	2.81139	3.58184	3.80442	4.72669	3.31528	4.4627	3.84389
ENSG00000089177	KIF16B	10.1151	10.6405	9.18746	10.1471	10.2767	10.246	10.8934	11.1918	9.91724	10.3665	11.1102	11.0195
ENSG00000089195	TRMT6	10.4118	10.902	10.7546	11.0722	10.5944	11.0641	10.2956	10.9614	10.7392	10.8823	10.4542	10.8836
ENSG00000089199	CHGB	11.6541	10.2733	7.62504	9.44072	10.2002	9.38124	11.8638	10.0578	9.0066	9.24009	10.0319	9.17096
ENSG00000089220	PEBP1	12.4676	12.196	10.6933	9.50346	13.1197	12.9548	11.6795	10.7284	9.3886	8.91519	12.2816	11.1026
ENSG00000089225	TBX5	0	0	0	0	0	0	0	0	0	0	0	1.03654
ENSG00000089234	BRAP	9.67758	10.082	9.49951	9.5803	9.95935	10.2208	9.04006	9.11081	9.4796	9.12264	9.2722	9.2557
ENSG00000089248	ERP29	12.2056	11.9387	12.3062	11.0072	12.0138	12.0633	12.8381	12.2928	11.7313	10.9096	12.4787	12.2605
ENSG00000089250	NOS1	5.89868	6.33623	5.49646	5.66507	5.79939	4.68586	8.10308	7.24499	7.4796	7.67283	7.75426	7.08093
ENSG00000089280	FUS	13.8242	14.3271	14.4316	15.1112	14.0839	14.388	12.9965	13.6628	14.1661	14.2309	13.209	13.5266
ENSG00000089289	IGBP1	12.0997	11.095	10.4196	9.41764	12.3507	11.6379	12.101	11.3721	10.081	9.28395	12.4175	11.6512
ENSG00000089327	FXYD5	11.3196	10.8628	11.2743	9.06632	11.3518	11.912	12.8934	12.626	11.0662	10.1701	12.8562	12.9513
ENSG00000089335	ZNF302	9.83841	9.19784	10.3812	11.1302	9.80258	8.87028	9.70117	8.72498	10.4064	10.7541	9.78913	8.66589
ENSG00000089351	GRAMD1A	12.3243	11.108	12.2121	11.6394	12.433	11.9381	13.0767	11.6739	12.4581	12.4362	13.1439	11.9084
ENSG00000089356	FXYD3	2.48018	1.97867	7.19878	1.14151	3.43865	2.22642	1.41192	0.997063	6.11135	0	0.462705	0
ENSG00000089472	HEPH	0.364702	0	0	0	0	0	-1.17304	0.997063	0	0	-0.122258	0
ENSG00000089486	CDIP1	8.74119	8.49437	6.73275	7.27079	9.0825	9.18643	8.45995	8.49691	7.25257	6.75823	8.92895	8.81132
ENSG00000089505	CMTM1	3.94966	5.4381	4.93574	5.46344	4.47107	6.03378	4.44167	3.58203	4.64423	5.74155	3.83194	4.35846
ENSG00000089558	KCNH4	2.23917	3.97867	4.61381	3.94887	2.78657	4.54835	1.82696	0.997063	3.49536	3.77471	1.4627	3.03654
ENSG00000089597	GANAB	14.1627	14.2904	14.9033	14.7299	11.9871	13.2746	12.5357	12.2633	13.488	13.366	10.1269	11.0644
ENSG00000089639	GMIP	7.02767	6.93287	8.62224	8.76356	6.6727	8.02084	7.34266	7.45649	8.80469	9.4927	7.30401	7.42885
ENSG00000089682	RBM41	8.44507	8.77957	8.31425	9.22366	8.14161	8.23765	8.14888	8.31899	8.34684	9.14817	7.68831	8.24599
ENSG00000089685	BIRC5	10.7878	11.7812	10.5177	10.2183	11.0779	12.4032	9.28228	10.3851	9.96969	9.62589	9.70588	10.7662
ENSG00000089692	LAG3	4.23917	3.78603	7.25767	6.86943	2.97922	1.22642	5.202	3.58203	8.14423	8.17947	3.92214	3.84389
ENSG00000089693	MLF2	12.3701	12.0892	11.306	11.1202	12.7102	13.0731	12.3473	12.1776	11.1834	11.526	12.6439	12.7076
ENSG00000089723	OTUB2	7.4871	7.90941	7.84743	7.48136	7.56793	8.0466	7.44534	8.32798	7.74659	7.50511	7.35752	8.79809
ENSG00000089737	DDX24	11.8972	12.78	11.6222	12.5035	12.0592	12.6874	11.5261	12.2703	11.6436	12.0005	11.6683	12.1046
ENSG00000089775	ZBTB25	10.1101	10.2408	11.3003	11.0165	10.3373	10.5348	9.88292	10.0027	11.0342	11.0975	10.0332	9.94643
ENSG00000089818	NECAP1	9.92885	10.5934	9.49951	10.5488	10.3191	10.7887	10.506	11.3775	10.2168	10.6529	10.9425	11.5863
ENSG00000089820	ARHGAP4	10.5136	10.1586	10.4772	10.1995	10.8449	11.1806	10.3077	9.97148	10.1133	10.0018	10.6255	10.2533
ENSG00000089847	ANKRD24	4.17206	1.97867	6.13738	4.72647	4.22714	4.03378	4.49938	3.99706	6.44753	6.24602	4.4013	3.35846
ENSG00000089876	DHX32	11.1425	11.0714	11.1364	10.9823	11.4112	11.2776	11.474	11.3358	11.3926	11.204	11.8509	11.404
ENSG00000089902	RCOR1	10.4914	11.0582	9.80364	10.3799	10.4473	11.0273	10.3627	11.1632	10.1254	10.4561	10.4466	11.0932
ENSG00000089916	GPATCH2L	8.99527	9.44628	9.12359	10.7152	8.75565	8.67763	9.24375	10.2755	9.69631	10.8756	9.14921	10.1503
ENSG00000090006	LTBP4	9.26858	7.47053	10.8934	10.4223	8.6883	7.73422	9.91971	8.54396	10.4905	11.6219	8.84785	7.778
ENSG00000090013	BLVRB	12.2564	11.1015	11.1305	9.16942	12.7702	12.1586	12.3767	11.6219	10.9816	10.2116	12.707	12.0898
ENSG00000090020	SLC9A1	8.82823	8.80522	9.86293	8.70375	8.74243	9.29789	9.13302	9.23547	9.99832	9.25192	8.89594	9.04776
ENSG00000090054	SPTLC1	10.9901	11.2431	10.1588	10.6354	10.093	10.7559	11.2976	11.7301	10.2108	10.5405	10.4744	11.4213
ENSG00000090060	PAPOLA	12.8664	13.142	11.5864	12.0211	13.0529	13.0538	11.6738	11.6418	11.5796	11.5399	11.8696	11.7788
ENSG00000090061	CCNK	11.0614	11.2687	10.4025	10.6473	11.4971	11.6058	10.6475	10.9527	10.3083	10.0652	11.2022	11.3853
ENSG00000090097	PCBP4	8.50936	7.95595	9.02744	8.46344	8.60127	9.25433	8.70194	8.43169	8.81572	8.81911	8.82319	9.07545
ENSG00000090104	RGS1	0	0	0	0	0	0	0	0.997063	0	0	0	0
ENSG00000090238	YPEL3	7.34579	4.67911	8.10567	6.35096	7.68657	6.0844	7.82977	4.80442	8.32053	8.01572	7.9705	5.73698
ENSG00000090263	MRPS33	11.5302	11.4725	9.25586	8.48136	11.8655	11.5607	11.2569	11.2802	8.87267	7.71616	11.7041	11.4181
ENSG00000090266	NDUFB2	11.2766	10.8975	10.367	9.84887	11.8123	11.331	11.6892	11.1857	10.0888	9.72891	12.3215	11.4181
ENSG00000090273	NUDC	11.6576	11.7559	11.6099	10.6009	12.0652	12.4576	10.6022	10.5988	10.6139	9.85831	10.8925	10.8014
ENSG00000090316	MAEA	9.52373	9.40494	9.90268	9.77087	9.6986	9.81139	9.43336	9.37644	9.96403	9.94464	9.54397	9.84389
ENSG00000090339	ICAM1	7.35717	7.90941	9.66366	7.86943	5.7341	7.27082	6.06536	6.35461	8.55112	6.95914	3.92214	4.73698
ENSG00000090372	STRN4	10.9935	10.8552	11.455	11.8341	11.0835	11.8439	10.925	10.5914	11.6442	12.2349	10.9367	10.9176
ENSG00000090376	IRAK3	2.58709	0.978673	0.613813	2.72647	2.30114	2.22642	0.826956	0	1.9718	2.31528	0.462705	3.35846
ENSG00000090382	LYZ	5.52121	6.73356	1.93574	3.14151	4.67965	6.13331	4.5274	4.45649	2.29373	1.31528	3.27006	3.6215
ENSG00000090402	SI	0	0	0	0	0	0	-1.17304	0	0	0	0	0
ENSG00000090432	MUL1	9.74119	10.0367	9.91188	8.65721	9.43557	10.2377	10.1398	10.1108	9.30496	8.66843	9.82611	10.0167
ENSG00000090447	TFAP4	7.57415	8.03396	9.00828	8.53383	7.87403	8.49321	6.92499	7.22588	8.37907	8.32651	7.23969	7.32194
ENSG00000090470	PDCD7	9.57659	9.45845	8.93349	9.13587	10.0473	9.61444	9.27714	9.16197	8.96757	8.69899	9.65992	9.55224
ENSG00000090487	SPG21	12.3028	12.1869	10.6039	10.9933	12.8228	12.5613	12.1714	11.882	10.4596	10.5632	12.7095	12.2779
ENSG00000090512	FETUB	3.23917	1.97867	3.5207	3.94887	2.88611	2.81139	1.82696	3.99706	-1.0282	2.31528	0.462705	1.03654
ENSG00000090520	DNAJB11	11.2524	11.1906	11.0072	10.7114	10.8962	11.0306	11.4932	11.1918	11.0199	10.5902	11.1792	11.1359
ENSG00000090530	P3H2	10.7142	9.83042	9.93461	9.28617	9.51352	8.91991	11.1944	11.0153	10.5388	10.1964	10.0545	10.4565
ENSG00000090534	THPO	0.364702	0	0	2.14151	0.564178	1.22642	2.41192	0	1.77916	0.315282	2.19967	1.03654
ENSG00000090539	CHRD	4.06514	0	5.56801	3.46344	3.22714	2.22642	5.55488	1.99706	4.43123	4.01572	3.12567	1.03654
ENSG00000090554	FLT3LG	4.5611	2.56364	3.86174	3.94887	3.7341	3.54835	5.41192	5.16699	5.85444	6.01572	5.87774	5.49597
ENSG00000090565	RAB11FIP3	9.429	8.74686	10.768	10.1073	9.58932	9.13331	9.07251	8.41492	10.3343	10.0122	9.0957	8.34942
ENSG00000090581	GNPTG	9.71417	8.69292	10.7591	10.1886	9.5698	8.79628	9.6535	8.18689	10.443	10.1371	9.36558	8.34942
ENSG00000090612	ZNF268	8.21645	8.57859	8.46868	8.08403	8.49885	8.27082	7.74582	8.04146	8.26872	7.58207	8.25495	7.47948
ENSG00000090615	GOLGA3	10.818	10.3494	12.0251	12.7562	10.7515	10.4576	10.9504	10.6337	12.5277	12.7739	10.9296	10.467
ENSG00000090621	PABPC4	10.6505	10.872	12.1983	12.3534	10.9792	11.1075	10.7425	10.8581	11.5757	11.6265	11.1286	11.011
ENSG00000090659	CD209	-1.22026	0	-0.386187	2.72647	0	0	-1.17304	0	-1.0282	0.315282	-1.12226	1.03654
ENSG00000090661	CERS4	7.5611	5.67911	7.50863	6.09571	7.54907	6.71828	7.85762	6.66949	7.48355	6.29256	7.59199	6.73698
ENSG00000090674	MCOLN1	7.63461	7.93287	9.04636	8.88298	7.38861	8.40633	7.62137	7.87971	8.54923	8.98771	7.64593	7.72304
ENSG00000090686	USP48	10.3266	10.4483	10.9124	11.1722	10.6926	10.2151	10.3108	10.3257	11.1712	11.2976	10.6786	10.3196
ENSG00000090776	EFNB1	7.33049	7.31852	7.6799	6.27079	7.19838	7.98131	6.75769	6.77842	6.9718	6.65513	6.69792	7.30332
ENSG00000090857	PDPR	10.8889	11.2675	11.3319	12.403	9.9995	10.1393	10.5629	10.99	11.5257	11.6259	9.98431	10.4417
ENSG00000090861	AARS	12.9203	13.4391	13.4343	13.6865	12.9963	13.5895	12.9734	13.3593	13.1585	13.5417	13.098	13.0789
ENSG00000090863	GLG1	12.7169	12.9079	13.2965	13.1856	10.5505	11.3099	13.3806	13.1144	13.4581	13.1789	11.2204	11.7143
ENSG00000090889	KIF4A	9.61579	11.3849	10.0661	11.3631	9.67792	11.2543	9.01059	10.9843	10.1727	11.0269	9.01088	10.7072
ENSG00000090905	TNRC6A	11.2338	12.5057	11.4033	12.9764	11.342	11.9921	10.9378	12.0685	11.5955	12.8476	10.9993	11.7387
ENSG00000090924	PLEKHG2	11.0926	10.6207	11.9258	12.7935	11.0085	10.8576	11.4663	11.1069	12.3117	13.0392	11.4258	11.112
ENSG00000090932	DLL3	7.52457	7.1685	5.39517	5.22897	7.85573	8.21511	5.80424	6.16699	4.80469	4.90024	6.16314	6.76446
ENSG00000090971	NAT14	9.67985	8.86132	9.62224	8.60912	9.63027	9.12124	9.82625	8.96285	9.17392	8.88893	9.79511	9.03089
ENSG00000090975	PITPNM2	8.86455	8.37955	10.1216	10.4246	8.82627	8.53931	9.21066	8.57449	10.3954	10.8622	9.08476	8.79142
ENSG00000090989	EXOC1	9.93709	9.83042	10.2622	10.5989	9.36292	9.22078	9.89372	10.025	10.2903	10.5162	9.49153	9.48362
ENSG00000091009	RBM27	10.7219	11.4625	10.1789	10.7377	10.7954	10.8988	10.4421	10.8843	10.4064	10.2519	10.6463	10.7422
ENSG00000091010	POU4F3	0.779739	0	0	0	-0.0207849	1.22642	-0.173044	0	-1.0282	1.31528	-0.122258	2.6215
ENSG00000091039	OSBPL8	10.1162	10.8179	9.66638	10.2579	10.2819	9.98465	10.5257	11.1121	9.99902	10.4927	10.6899	10.7195
ENSG00000091073	DTX2	9.3477	9.45441	11.0359	10.0928	9.48602	10.3531	8.76507	9.03049	10.6264	10.4989	8.93979	9.20646
ENSG00000091106	NLRC4	4.3033	1.97867	6.34173	6.27079	3.78657	3.22642	5.01678	3.58203	6.30272	4.95914	4.0872	3.03654
ENSG00000091127	PUS7	9.4263	10.0767	10.546	10.9901	9.55192	9.97462	9.28126	9.62277	10.2304	10.3195	9.43998	9.57569
ENSG00000091128	LAMB4	0.364702	0.978673	3.86174	4.72647	1.78657	1.22642	2.91442	2.58203	4.21973	4.95914	0.877742	0
ENSG00000091129	NRCAM	12.9345	13.5657	12.8456	13.5712	11.4878	11.7022	13.6612	13.6398	12.963	13.0402	12.3322	12.4743
ENSG00000091136	LAMB1	13.508	13.4182	13.5448	14.3442	11.6347	11.5461	13.7168	13.7797	13.5741	14.2582	11.6057	11.9245
ENSG00000091137	SLC26A4	1.10167	0	1.19878	2.72647	0	0	0	0.997063	-0.0281995	1.31528	-1.12226	0
ENSG00000091138	SLC26A3	1.3647	0	2.19878	0	0.564178	1.22642	-1.17304	0	-0.0281995	0.315282	-0.122258	0
ENSG00000091140	DLD	12.2289	12.3107	11.4926	11.8558	12.0965	11.8594	12.2809	12.4011	11.6213	11.829	12.2734	12.0952
ENSG00000091157	WDR7	8.64856	9.64401	8.08142	9.43153	8.69346	8.91292	8.75177	9.44827	8.64423	9.31528	8.80107	9.19641
ENSG00000091164	TXNL1	11.538	11.2802	10.0317	9.27079	11.9709	11.5971	10.7978	10.7503	9.55017	8.87752	11.3035	10.9069
ENSG00000091181	IL5RA	0	0	-0.386187	0	-1.02078	0	-1.17304	0.997063	0	0	0	0
ENSG00000091262	ABCC6	7.10617	5.56364	8.07324	7.74142	6.39707	4.81139	5.81564	3.80442	7.16163	6.63721	5.76039	3.03654
ENSG00000091317	CMTM6	12.0713	12.1893	10.488	9.50783	11.9526	11.905	11.8271	11.9928	10.3172	9.1918	11.7531	11.9412
ENSG00000091409	ITGA6	12.133	12.5961	12.4987	12.2585	10.5052	11.2377	11.5128	12.1023	11.9296	11.6963	9.99344	11.0365
ENSG00000091428	RAPGEF4	6.55453	5.50224	5.76356	5.66507	6.8434	5.03378	5.99688	4.31899	5.16163	4.22217	6.07741	4.35846
ENSG00000091436	AC013461.1	12.5066	12.7206	10.3194	11.5488	12.3041	12.2776	11.8919	12.7031	10.6714	11.4047	11.7934	12.5183
ENSG00000091482	SMPX	0	0.978673	-0.386187	0	-1.02078	0	0	0	0	0.315282	0	0
ENSG00000091483	FH	11.0418	11.2147	10.549	10.0957	11.4771	11.5529	10.7039	10.9469	10.0672	9.87943	11.2479	11.0023
ENSG00000091490	SEL1L3	10.8313	10.8659	11.2262	10.0634	10.2887	10.4648	11.8628	11.6346	10.9605	10.408	11.4669	11.4148
ENSG00000091513	TF	9.30722	5.83665	5.47179	6.22897	7.47107	5.13331	8.35834	0.997063	5.41474	1.90024	6.15387	3.35846
ENSG00000091527	CDV3	12.1636	12.463	11.1418	11.0272	12.1469	12.3863	11.6032	11.9607	10.7187	10.5867	11.7295	11.9922
ENSG00000091536	MYO15A	1.77974	1.97867	4.13738	2.14151	2.43865	1.22642	4.11236	3.31899	5.21973	5.90024	2.96521	3.35846
ENSG00000091542	ALKBH5	11.6612	11.7168	10.5724	9.93917	12.1769	12.0168	11.4814	11.4677	10.3705	9.55846	11.9859	11.6641
ENSG00000091583	APOH	10.9568	9.5217	8.45616	7.82801	9.41071	9.02084	10.5835	8.73177	9.13545	6.72467	8.95054	7.99073
ENSG00000091592	NLRP1	5.10167	3.78603	6.35528	2.14151	5.42216	3.22642	7.05577	6.04146	6.27558	3.90024	7.42077	6.49597
ENSG00000091622	PITPNM3	5.37965	5.2266	7.64172	7.31144	4.97922	4.22642	4.87135	5.75195	6.92017	7.31528	4.60566	5.124
ENSG00000091640	SPAG7	11.3912	11.271	9.59681	9.85919	11.8451	11.5807	11.1637	10.9263	9.87869	9.72891	11.6903	11.1477
ENSG00000091651	ORC6	7.57415	8.92704	9.4324	10.8523	8.00988	8.91991	7.28228	8.64811	9.17637	10.2116	7.81143	9.24599
ENSG00000091656	ZFHX4	7.4272	7.86132	7.35528	8.68841	7.40548	6.98131	6.96138	7.89188	8.13167	8.61449	7.29559	7.35846
ENSG00000091664	SLC17A6	0	0	0	0	0	0	0	0	0	0	0	1.03654
ENSG00000091704	CPA1	0	0	0	0	-1.02078	0	0	0	0	0	0	0
ENSG00000091732	ZC3HC1	9.85856	9.9871	9.6933	9.58859	10.1635	10.3989	9.90444	10.2331	9.82199	9.40274	10.2871	10.4395
ENSG00000091831	ESR1	1.3647	0	1.19878	5.31144	-1.02078	0	1.41192	0	2.77916	5.01572	0	0
ENSG00000091844	RGS17	8.429	8.04476	8.95366	8.70375	8.45089	7.58398	10.259	10.4149	9.55958	9.92076	10.5976	10.2749
ENSG00000091879	ANGPT2	5.08352	5.2266	5.1684	4.46344	5.246	5.47435	5.58184	4.45649	5.41474	5.35968	5.35348	4.35846
ENSG00000091947	TMEM101	10.8505	10.5842	10.3434	9.72647	10.8058	10.9059	11.329	10.9715	10.2664	9.69032	11.0762	10.9253
ENSG00000091972	CD200	-1.22026	0	-0.386187	0	0	0	-1.17304	0	0	0	0	0
ENSG00000091986	CCDC80	9.34389	9.37955	10.5237	8.60094	8.25766	8.41625	10.849	10.9425	10.2438	10.0785	9.60566	9.85671
ENSG00000092009	CMA1	0	0	1.61381	0	-1.02078	0	-0.173044	0	-1.0282	0	0	0
ENSG00000092010	PSME1	11.7729	11.4645	10.9402	9.913	12.0967	12.1333	12.1912	12.1263	10.9209	10.4726	12.561	12.3941
ENSG00000092020	PPP2R3C	10.0062	10.0898	8.90383	9.25004	10.2236	9.93378	10.3695	10.3851	9.52543	9.28395	10.5898	10.2436
ENSG00000092036	HAUS4	10.1656	9.74354	10.2221	10.3679	10.2915	10.1273	10.0973	9.75861	9.67743	10.007	10.1251	9.99654
ENSG00000092051	JPH4	1.10167	0	0.613813	1.14151	0.564178	0	1.99688	1.99706	0.556763	3.12264	2.6851	1.03654
ENSG00000092054	MYH7	0	0	-0.386187	0	0	0	0	0	0	0	0	0
ENSG00000092067	CEBPE	-1.22026	0	0	0	0	0	0	0	-1.0282	0	0	0
ENSG00000092068	SLC7A8	2.3647	2.97867	9.69729	1.14151	1.30114	2.81139	4.82696	4.16699	8.94908	4.12264	4.55017	4.20646
ENSG00000092094	OSGEP	8.56274	9.11822	11.2418	11.5657	8.59392	9.47435	8.6001	8.56692	11.2144	11.2356	8.6343	8.9069
ENSG00000092096	SLC22A17	7.71932	6.37099	8.59681	7.02415	6.43865	6.27082	9.10657	7.04146	8.89958	8.45483	7.78162	6.89452
ENSG00000092098	RNF31	9.20391	9.2548	10.9905	11.51	9.10204	9.82634	9.72933	9.77842	11.0305	11.431	9.61921	9.88203
ENSG00000092108	SCFD1	10.2081	10.586	10.0306	10.1217	10.5819	10.3245	10.7073	10.9571	10.5288	10.4407	11.1054	10.8503
ENSG00000092140	G2E3	9.36845	10.0367	10.2774	11.4702	9.27498	9.29789	9.53862	10.3808	10.1442	10.5272	9.63179	9.96431
ENSG00000092148	HECTD1	12.2229	12.8525	12.6854	13.4836	11.8805	11.83	11.4798	11.7882	12.542	12.777	11.227	10.8487
ENSG00000092199	HNRNPC	14.5521	14.8194	13.0815	12.7863	14.8969	14.9932	13.6308	13.6533	12.2877	11.5241	13.9373	13.7337
ENSG00000092200	RPGRIP1	4.88826	4.56364	5.31425	6.66507	5.283	5.47435	5.80424	6.38938	6.53404	7.22217	6.14453	5.35846
ENSG00000092201	SUPT16H	12.3132	13.4062	12.1985	13.4071	12.3375	13.2352	11.9243	12.9668	12.1882	13.0483	11.9139	12.6163
ENSG00000092203	TOX4	11.4581	11.4894	11.0773	11.1217	11.5983	11.8585	11.1373	11.4327	10.891	11	11.2956	11.5718
ENSG00000092208	GEMIN2	8.91673	9.23134	9.05468	8.77814	8.9232	8.98797	9.2182	9.73853	9.10366	8.69032	9.30819	9.79142
ENSG00000092295	TGM1	3.90902	3.56364	6.8712	7.46344	3.88611	2.22642	4.31881	4.16699	7.02165	7.60068	3.57818	4.03654
ENSG00000092330	TINF2	10.3806	9.94734	9.8653	9.64534	10.6414	10.5707	10.5493	10.4524	9.90623	10.0175	10.6811	10.7422
ENSG00000092345	DAZL	0	0	0	0	-0.0207849	0	0	0	0	0.315282	0	0
ENSG00000092377	TBL1Y	-1.22026	0	0	0	0	1.22642	0	0	0	0	0	0
ENSG00000092421	SEMA6A	2.77974	3.3006	6.73275	5.31144	2.97922	1.22642	2.91442	1.99706	5.81729	5.01572	1.19967	0
ENSG00000092439	TRPM7	11.0253	11.5342	11.2968	12.4925	10.9125	10.4236	11.1905	11.7079	11.4759	12.2796	11.2168	11.2374
ENSG00000092445	TYRO3	8.14825	8.74022	9.382	8.64136	7.88008	8.81888	8.37963	8.73177	8.85444	8.30397	8.0725	8.59112
ENSG00000092470	WDR76	8.1742	9.74686	7.78374	8.8897	8.16904	9.84481	7.30674	8.73853	7.29823	7.83884	7.4013	8.80472
ENSG00000092529	CAPN3	3.17206	0.978673	6.70128	6.18591	1.97922	0	4.5274	2.58203	6.97743	7.17326	2.96521	1.03654
ENSG00000092531	SNAP23	10.5603	10.4381	9.32806	9.40361	10.7966	10.3938	10.5976	10.2685	9.42918	9.10644	10.9094	10.4137
ENSG00000092607	TBX15	1.3647	0.978673	1.19878	1.14151	1.97922	0	1.99688	0.997063	1.77916	1.31528	2.78463	1.03654
ENSG00000092621	PHGDH	9.38522	9.65463	11.6916	8.987	9.5754	10.0111	9.89237	10.0139	10.31	9.58207	10.2047	10.2533
ENSG00000092758	COL9A3	3.8672	1.97867	4.82327	3.14151	3.93341	0	2.28639	0	3.82978	1.31528	2.87774	2.03654
ENSG00000092820	EZR	12.316	12.7771	12.8147	12.4401	12.2951	12.9212	11.9675	12.6122	11.9318	12.411	12.1332	12.4374
ENSG00000092841	MYL6	14.3174	14.5633	13.7994	12.9105	14.6451	15.2036	14.8004	15.5881	13.9756	13.5825	15.2393	15.8094
ENSG00000092847	AGO1	9.88237	10.6476	10.1703	10.6394	10.044	10.6485	9.1112	9.44827	10.4163	10.2883	9.23859	9.59496
ENSG00000092850	TEKT2	-1.22026	0	0.613813	2.72647	-1.02078	0	0.411918	0.997063	2.77916	0.315282	0	0
ENSG00000092853	CLSPN	6.91929	9.87652	8.37536	10.413	6.78012	9.19797	5.9459	8.64811	8.37054	9.50757	5.94383	7.88203
ENSG00000092871	RFFL	11.1804	11.7965	10.9159	11.6394	11.3801	11.8891	10.7558	11.6792	10.7128	11.2651	11.1188	11.9613
ENSG00000092929	UNC13D	4.5611	4.88556	9.382	6.9744	3.93341	5.39635	5.03641	5.52062	8.62106	7.98771	3.63263	5.68039
ENSG00000092931	MFSD11	11.0294	11.3118	11.2058	12.3954	10.8823	11.6495	10.4958	10.91	11.3748	12.3317	10.1614	10.8961
ENSG00000092964	DPYSL2	12.4992	12.2272	12.6198	11.7038	12.717	12.075	11.8552	12.1449	12.1676	11.2918	12.2935	12.1594
ENSG00000092969	TGFB2	11.1556	10.8506	10.4404	10.7057	10.3168	10.037	9.6535	10.6191	10.0135	10.9528	9.01088	10.0023
ENSG00000092978	GPATCH2	9.61184	9.86742	8.49646	9.54665	9.70458	9.66105	8.49051	8.73853	8.43123	8.88893	8.69313	8.76446
ENSG00000093000	NUP50	9.85922	10.9153	10.973	11.0072	10.005	10.7519	8.92367	9.37644	10.9275	10.0835	9.15387	9.4586
ENSG00000093009	CDC45	8.09715	9.83976	9.60108	10.2022	8.17889	10.1631	7.23635	8.94543	8.65304	9.37056	7.36558	9.08638
ENSG00000093010	COMT	10.0755	9.41747	11.0809	9.29126	10.3939	10.3139	10.8021	10.0139	10.5245	9.57502	10.9129	10.4774
ENSG00000093072	CECR1	1.58709	0.978673	1.19878	2.14151	2.30114	0	1.14888	0.997063	1.29373	0.315282	2.4627	0
ENSG00000093100	XXbac-B461K10.4	8.49913	8.20749	10.6732	10.2887	8.17889	7.24879	8.74134	8.82361	10.7095	10.7675	8.51255	7.69475
ENSG00000093134	VNN3	1.3647	0	1.93574	1.14151	0.979215	1.22642	1.63431	0	-1.0282	1.31528	1.87774	2.6215
ENSG00000093144	ECHDC1	10.9705	10.9588	10.1236	8.63336	11.3263	10.7925	10.9121	11.0222	9.85826	8.38674	11.3991	11.0932
[truncated: 56,052 more rows]

## Sheet: Total level upregulated
	GENE	KD/WT ratio_total mRNA level_experiment 1	KD/WT ratio_total mRNA level_experiment 2
ENSG00000149564	ESAM	15.0996	36.5873
ENSG00000128510	CPA4	9.44871	25.0375
ENSG00000185862	EVI2B	15.4809	23.7291
ENSG00000142700	DMRTA2	6.40591	20.3392
ENSG00000268879	IGFL1P1	8.40775	17.7968
ENSG00000223544	AC005838.2	5.33826	16.9494
ENSG00000007314	SCN4A	5.33826	16.9494
ENSG00000128917	DLL4	9.60886	15.0661
ENSG00000166670	MMP10	5.69414	15.0284
ENSG00000257534	RP11-834C11.10	4.2706	13.5595
ENSG00000171435	KSR2	6.35507	13.3463
ENSG00000282849	RP11-121P12.1	13.8795	12.9317
ENSG00000175868	CALCB	11.7442	12.8062
ENSG00000168143	FAM83B	4.62649	12.4295
ENSG00000173391	OLR1	5.5162	12.0529
ENSG00000261787	TCF24	2.66913	11.6078
ENSG00000104368	PLAT	3.59838	11.4502
ENSG00000137265	IRF4	5.33826	11.2996
ENSG00000261730	RP4-668J24.2	2.1353	11.2996
ENSG00000149582	TMEM25	11.7442	10.9465
ENSG00000223972	DDX11L1	8.54121	10.9229
ENSG00000023892	DEF6	4.2706	10.9229
ENSG00000179674	ARL14	25.3186	10.8529
ENSG00000174460	ZCCHC12	3.46987	10.3956
ENSG00000265962	GACAT2	11.4391	10.1997
ENSG00000136531	SCN2A	13.8795	10.1696
ENSG00000231329	RP1-225E12.2	5.16031	10.1696
ENSG00000118514	ALDH8A1	2.1353	10.1696
ENSG00000145040	UCN2	13.8795	10.0889
ENSG00000095752	IL11	11.8412	9.91135
ENSG00000137809	ITGA11	2.97417	9.80381
ENSG00000173114	LRRN3	4.2706	9.58008
ENSG00000166448	TMEM130	29.8942	9.36924
ENSG00000179994	SPDYE7P	2.66913	9.03967
ENSG00000175294	CATSPER1	7.16851	8.87227
ENSG00000108691	CCL2	7.24879	8.81942
ENSG00000277938	RP5-965G21.3	4.2706	8.51235
ENSG00000153253	SCN3A	8.46495	8.17807
ENSG00000143369	ECM1	4.75105	8.0964
ENSG00000203697	CAPN8	4.2706	8.08812
ENSG00000187800	PEAR1	3.63001	8.05095
ENSG00000176358	TAC4	3.20295	7.90971
ENSG00000021645	NRXN3	4.80443	7.90971
ENSG00000134962	KLB	7.38459	7.80698
ENSG00000272717	RP11-342I1.2	4.2706	7.74829
ENSG00000198829	SUCNR1	5.60517	7.71453
ENSG00000133083	DCLK1	17.9617	7.62722
ENSG00000142549	IGLON5	2.1353	7.55018
ENSG00000144821	MYH15	15.5877	7.54651
ENSG00000249772	CTD-2193P3.2	6.40591	7.34473
ENSG00000185885	IFITM1	3.66052	7.23965
ENSG00000136235	GPNMB	5.75603	7.23681
ENSG00000145536	ADAMTS16	2.82783	7.21918
ENSG00000205755	CRLF2	4.35273	7.16817
ENSG00000244050	RP11-266K4.1	2.66913	7.1564
ENSG00000217643	PTGES3P2	4.80443	7.08792
ENSG00000259652	RP11-797A18.3	3.20295	6.96808
ENSG00000255847	RP11-167N4.2	4.2706	6.95816
ENSG00000128165	ADM2	11.2103	6.87391
ENSG00000187726	DNAJB13	4.2706	6.82888
ENSG00000234996	RP11-480I12.9	4.2706	6.77975
ENSG00000236283	AC013463.2	5.33826	6.69283
ENSG00000231298	LINC00704	3.55884	6.69283
ENSG00000170965	PLAC1	6.00554	6.66675
ENSG00000272899	RP11-309L24.4	4.44855	6.56788
ENSG00000234498	RPL13AP20	5.91314	6.53707
ENSG00000270127	RP11-526I2.5	2.1353	6.52865
ENSG00000006283	CACNA1G	3.17592	6.43249
ENSG00000281091	RP13-349O20.2	4.53752	6.4031
ENSG00000263301	RP11-104H15.8	19.2177	6.38426
ENSG00000270393	AC000095.9	2.1353	6.37619
ENSG00000104888	SLC17A7	11.0324	6.3593
ENSG00000230623	RP11-469A15.2	17.6162	6.34515
ENSG00000147003	TMEM27	7.90062	6.29548
ENSG00000171931	FBXW10	2.93604	6.28203
ENSG00000151117	TMEM86A	5.33826	6.2818
ENSG00000275294	RP11-428O18.6	3.20295	6.21477
ENSG00000157782	CABP1	3.20295	6.13406
ENSG00000130518	KIAA1683	2.53567	6.12061
ENSG00000092068	SLC7A8	2.40221	6.02644
ENSG00000145198	VWA5B2	5.76532	5.97264
ENSG00000167779	IGFBP6	3.9395	5.97033
ENSG00000171234	UGT2B7	7.47356	5.94715
ENSG00000213424	KRT222	5.08055	5.93952
ENSG00000273032	DGCR9	7.47356	5.89193
ENSG00000127585	FBXL16	4.98237	5.86849
ENSG00000106688	SLC1A1	4.01582	5.85244
ENSG00000186897	C1QL4	11.3883	5.83812
ENSG00000086730	LAT2	4.52481	5.81121
ENSG00000240990	HOXA11-AS	3.91472	5.73454
ENSG00000234460	XXyac-YM21GA2.4	2.92199	5.68684
ENSG00000160318	CLDND2	3.96556	5.68208
ENSG00000172548	NIPAL4	5.61749	5.67933
ENSG00000170537	TMC7	3.8631	5.65745
ENSG00000203497	PDCD4-AS1	2.84707	5.64979
ENSG00000103196	CRISPLD2	4.47079	5.64979
ENSG00000278997	RP11-131M11.2	2.1353	5.64979
ENSG00000269802	CTB-180A7.3	2.1353	5.64979
ENSG00000239218	RPS20P22	12.8118	5.64979
ENSG00000136869	TLR4	2.40221	5.56287
ENSG00000217801	RP11-465B22.3	14.9471	5.5368
ENSG00000091536	MYO15A	2.66913	5.50855
ENSG00000229425	AJ006998.2	2.49119	5.47369
ENSG00000143375	CGN	3.1394	5.44698
ENSG00000120217	CD274	7.34795	5.4429
ENSG00000118402	ELOVL4	7.13385	5.40159
ENSG00000253406	AC012613.2	13.8795	5.39869
ENSG00000204954	C12orf73	5.89635	5.3768
ENSG00000268798	CTB-25B13.5	3.73678	5.3673
ENSG00000236397	DDX11L2	5.02424	5.35287
ENSG00000272010	CTD-3025N20.3	4.2706	5.34162
ENSG00000182379	NXPH4	3.41648	5.33591
ENSG00000099338	CATSPERG	4.48413	5.32695
ENSG00000174749	C4orf32	11.7747	5.28071
ENSG00000115380	EFEMP1	9.76138	5.27314
ENSG00000280132	RP11-452L6.6	3.20295	5.27314
ENSG00000126709	IFI6	11.7837	5.27075
ENSG00000158887	MPZ	10.3206	5.26323
ENSG00000103647	CORO2B	38.4354	5.2389
ENSG00000167549	CORO6	6.40591	5.22069
ENSG00000160396	HIPK4	2.1353	5.17898
ENSG00000081052	COL4A4	8.3842	5.16733
ENSG00000104967	NOVA2	7.20664	5.15851
ENSG00000188869	TMC3	3.20295	5.12827
ENSG00000240024	LINC00888	7.43543	5.11541
ENSG00000261455	LINC01003	2.88266	5.0993
ENSG00000183242	WT1-AS	6.40591	5.08481
ENSG00000170667	RASA4B	2.49119	5.08481
ENSG00000169031	COL4A3	5.2048	5.07605
ENSG00000171388	APLN	5.14985	5.01419
ENSG00000105699	LSR	4.86163	4.9976
ENSG00000248996	RP11-1334A24.6	4.2706	4.97182
ENSG00000129646	QRICH2	4.00369	4.93743
ENSG00000130303	BST2	2.98942	4.93073
ENSG00000101335	MYL9	22.4207	4.92944
ENSG00000050165	DKK3	3.96444	4.90709
ENSG00000185201	IFITM2	3.301	4.90032
ENSG00000146215	CRIP3	5.55179	4.88303
ENSG00000185633	NDUFA4L2	2.77589	4.87295
ENSG00000277694	HOTAIRM1_5	2.60981	4.87116
ENSG00000167653	PSCA	4.48413	4.86751
ENSG00000148082	SHC3	2.34883	4.85882
ENSG00000140379	BCL2A1	8.72962	4.85642
ENSG00000161958	FGF11	9.92916	4.77997
ENSG00000173918	C1QTNF1	3.40214	4.77338
ENSG00000173210	ABLIM3	7.13282	4.77254
ENSG00000281912	LINC01144	5.33826	4.77094
ENSG00000185634	SHC4	13.8795	4.76548
ENSG00000141968	VAV1	16.3288	4.76263
ENSG00000158869	FCER1G	5.33826	4.74582
ENSG00000261342	AC006538.1	2.66913	4.74582
ENSG00000272275	RP11-791G15.2	5.55179	4.72699
ENSG00000184678	HIST2H2BE	6.57448	4.71404
ENSG00000273352	RP11-61L19.3	2.66913	4.70816
ENSG00000173237	C11orf86	8.95184	4.70447
ENSG00000006327	TNFRSF12A	3.95285	4.69495
ENSG00000181773	GPR3	5.24928	4.69039
ENSG00000163623	NKX6-1	4.2706	4.68126
ENSG00000170379	TCAF2	19.2177	4.68126
ENSG00000283413	CTB-76P12.1	5.33826	4.66563
ENSG00000156017	CARNMT1	3.94247	4.6252
ENSG00000250474	WBP1LP2	3.41648	4.614
ENSG00000262880	RP11-104H15.7	48.0443	4.56444
ENSG00000245067	IGFBP7-AS1	3.77784	4.56372
ENSG00000185467	KPNA7	7.82944	4.55407
ENSG00000064655	EYA2	2.11104	4.55157
ENSG00000112297	AIM1	8.09167	4.54957
ENSG00000241790	ENO1P4	4.66603	4.54881
ENSG00000185507	IRF7	7.36679	4.53396
ENSG00000186469	GNG2	6.53936	4.52543
ENSG00000198542	ITGBL1	7.47356	4.51983
ENSG00000167103	PIP5KL1	5.33826	4.51983
ENSG00000183044	ABAT	3.20295	4.51983
ENSG00000119714	GPR68	2.1353	4.51983
ENSG00000105825	TFPI2	3.96497	4.51823
ENSG00000274396	HOTAIRM1_4	3.46987	4.51034
ENSG00000267104	TBC1D3P1-DHX40P1	3.96947	4.50998
ENSG00000081087	OSTM1	3.08911	4.46023
ENSG00000170006	TMEM154	8.54121	4.44693
ENSG00000204396	VWA7	3.07735	4.44054
ENSG00000058085	LAMC2	8.51117	4.43434
ENSG00000152377	SPOCK1	4.17974	4.41136
ENSG00000163491	NEK10	4.22207	4.40684
ENSG00000260193	RP11-83N9.5	6.05002	4.40684
ENSG00000155265	GOLGA7B	4.79354	4.39294
ENSG00000278144	NEAT1_1	3.01565	4.38049
ENSG00000213927	CCL27	4.2706	4.34599
ENSG00000115604	IL18R1	2.1353	4.34258
ENSG00000117707	PROX1	8.54121	4.33151
ENSG00000140465	CYP1A1	3.41648	4.33151
ENSG00000100558	PLEK2	4.62198	4.31656
ENSG00000117461	PIK3R3	2.73846	4.29285
ENSG00000128965	CHAC1	3.08433	4.28667
ENSG00000278139	PIK3R3	3.1533	4.27942
ENSG00000165434	PGM2L1	4.56471	4.27404
ENSG00000145743	FBXL17	4.48413	4.27314
ENSG00000221944	TIGD1	3.73678	4.26873
ENSG00000272884	RP11-104H15.10	9.74232	4.266
ENSG00000102218	RP2	4.30216	4.257
ENSG00000188766	SPRED3	10.6765	4.24512
ENSG00000273355	RP11-672L10.6	2.1353	4.23734
ENSG00000091592	NLRP1	5.03321	4.23734
ENSG00000236107	AC010127.3	4.34424	4.23497
ENSG00000135114	OASL	7.35493	4.23221
ENSG00000157601	MX1	16.9299	4.22248
ENSG00000236698	EIF1AXP1	2.49119	4.22248
ENSG00000072195	SPEG	5.6433	4.19454
ENSG00000237036	ZEB1-AS1	2.79232	4.18838
ENSG00000242147	RP13-463N16.6	5.33826	4.18085
ENSG00000178075	GRAMD1C	8.32768	4.163
ENSG00000275468	LLNLR-304A6.2	3.20295	4.14318
ENSG00000054793	ATP9A	2.90857	4.13567
ENSG00000189050	RNFT1	4.1794	4.12884
ENSG00000175874	CREG2	4.38923	4.12811
ENSG00000164176	EDIL3	3.63001	4.12781
ENSG00000231092	AC012513.6	3.0695	4.10353
ENSG00000169241	SLC50A1	5.73776	4.10061
ENSG00000128596	CCDC136	4.9112	4.0961
ENSG00000228742	RP5-884M6.1	3.73678	4.0961
ENSG00000233337	UBE2FP3	3.20295	4.0961
ENSG00000131480	AOC2	2.64592	4.08738
ENSG00000171951	SCG2	3.87346	4.0793
ENSG00000104081	BMF	2.74539	4.07893
ENSG00000259409	RP11-521C20.3	2.98942	4.07233
ENSG00000124713	GNMT	2.1353	4.06785
ENSG00000164509	IL31RA	3.66052	4.06785
ENSG00000105711	SCN1B	2.98715	4.06634
ENSG00000225138	CTD-2228K2.7	2.4556	4.06607
ENSG00000120738	EGR1	4.33733	4.0612
ENSG00000143320	CRABP2	2.37638	4.05813
ENSG00000273299	CTB-13L3.1	3.80084	4.04854
ENSG00000177432	NAP1L5	6.37032	4.03663
ENSG00000216915	RP1-97D16.1	6.40591	4.03557
ENSG00000272579	RP11-101E13.5	4.01178	4.03249
ENSG00000109466	KLHL2	3.96556	4.01886
ENSG00000225206	MIR137HG	9.22756	3.99969
ENSG00000108852	MPP2	3.68825	3.99723
ENSG00000260401	RP11-800A3.4	4.83779	3.98732
ENSG00000161249	DMKN	7.25669	3.96843
ENSG00000174225	ARL13A	2.1353	3.95485
ENSG00000204577	LILRB3	2.84707	3.95485
ENSG00000188051	TMEM221	2.1353	3.95485
ENSG00000270587	RP11-51F16.9	2.89791	3.95485
ENSG00000213061	PFN1P11	3.20295	3.95485
ENSG00000238923	RNU7-1	3.73678	3.93131
ENSG00000127928	GNGT1	3.34221	3.92
ENSG00000278050	NEAT1_2	2.64689	3.9198
ENSG00000178033	FAM26E	7.82944	3.90777
ENSG00000160471	COX6B2	3.20295	3.90349
ENSG00000132204	LINC00470	2.1353	3.89836
ENSG00000187608	ISG15	11.3883	3.89208
ENSG00000131409	LRRC4B	2.1353	3.89208
ENSG00000091844	RGS17	5.4498	3.88801
ENSG00000111348	ARHGDIB	2.395	3.87693
ENSG00000149609	C20orf144	9.60886	3.87414
ENSG00000226953	AC010890.1	2.38168	3.87414
ENSG00000234405	LL0XNC01-250H12.3	9.60886	3.87414
ENSG00000265778	RP11-17M16.2	4.05707	3.87414
ENSG00000188322	SBK1	4.13715	3.858
ENSG00000205336	ADGRG1	2.70773	3.85131
ENSG00000279673	RP11-185E8.2	4.80443	3.83501
ENSG00000140564	FURIN	2.15883	3.8294
ENSG00000233429	HOTAIRM1	2.37795	3.81743
ENSG00000154146	NRGN	2.71766	3.80618
ENSG00000177679	SRRM3	9.49023	3.80312
ENSG00000101210	EEF1A2	2.86646	3.80126
ENSG00000204301	NOTCH4	2.66913	3.78536
ENSG00000203721	LINC00862	5.07134	3.7829
ENSG00000274864	HOTAIRM1_3	3.46987	3.77644
ENSG00000102271	KLHL4	3.15752	3.77615
ENSG00000251615	RP11-774O3.3	6.40591	3.76653
ENSG00000268460	AC006262.6	2.40221	3.76653
ENSG00000188277	C15orf62	2.1353	3.75545
ENSG00000173269	MMRN2	11.7442	3.75438
ENSG00000275491	RP5-1009E24.8	2.1353	3.74055
ENSG00000171462	DLK2	5.76532	3.73962
ENSG00000181097	RP11-429J17.2	3.73678	3.73755
ENSG00000263070	RP11-382B18.3	3.20295	3.73755
ENSG00000013288	MAN2B2	3.45417	3.73472
ENSG00000162188	GNG3	3.8893	3.72886
ENSG00000196620	UGT2B15	4.18848	3.70119
ENSG00000171522	PTGER4	5.07134	3.69992
ENSG00000120049	KCNIP2	4.2706	3.68966
ENSG00000067445	TRO	4.37737	3.68211
ENSG00000271581	XXbac-BPG248L24.12	3.63001	3.67961
ENSG00000239719	RP4-800G7.1	6.40591	3.67236
ENSG00000105808	RASA4	2.49119	3.65575
ENSG00000100784	RPS6KA5	5.92061	3.65493
ENSG00000114544	SLC41A3	3.99731	3.65492
ENSG00000211584	SLC48A1	3.19372	3.64924
ENSG00000283143	AL358113.1	2.71526	3.64098
ENSG00000164342	TLR3	5.6799	3.63847
ENSG00000260681	CTA-363E6.5	2.98942	3.63201
ENSG00000238120	LINC01589	2.53567	3.63069
ENSG00000130775	THEMIS2	18.1501	3.62638
ENSG00000070182	SPTB	3.16266	3.62078
ENSG00000172795	DCP2	3.2905	3.61639
ENSG00000147127	RAB41	7.82944	3.61587
ENSG00000161653	NAGS	2.21156	3.61587
ENSG00000272734	ADIRF-AS1	2.71766	3.61363
ENSG00000189184	PCDH18	4.88069	3.61095
ENSG00000146094	DOK3	5.33826	3.59913
ENSG00000102981	PARD6A	4.65191	3.59622
ENSG00000188993	LRRC66	2.84707	3.59532
ENSG00000132718	SYT11	8.2586	3.59087
ENSG00000224934	RP11-441O15.3	5.33826	3.58639
ENSG00000115902	SLC1A4	2.00026	3.58544
ENSG00000111252	SH2B3	2.75399	3.5782
ENSG00000155980	KIF5A	3.63001	3.5782
ENSG00000060140	STYK1	3.53659	3.5782
ENSG00000272991	AF129408.17	2.66913	3.56371
ENSG00000261586	RP11-923I11.6	3.73678	3.5513
ENSG00000276524	RP11-323F24.3	2.1353	3.5513
ENSG00000187837	HIST1H1C	3.37624	3.55062
ENSG00000250510	GPR162	2.57709	3.54999
ENSG00000138678	GPAT3	4.48622	3.51964
ENSG00000283663	CTB-60B18.23	6.40591	3.51543
ENSG00000277599	NEAT1_3	2.38601	3.50963
ENSG00000228998	RP11-697E2.7	2.36177	3.50677
ENSG00000100100	PIK3IP1	7.07319	3.49534
ENSG00000272068	RP11-284F21.9	4.55744	3.49477
ENSG00000166311	SMPD1	2.23929	3.48845
ENSG00000169432	SCN9A	4.98499	3.48467
ENSG00000245532	NEAT1	2.25374	3.4825
ENSG00000137522	RNF121	3.06899	3.48153
ENSG00000206190	ATP10A	3.74767	3.4742
ENSG00000212123	PRR22	2.1353	3.47059
ENSG00000281205	LINC00950	10.6765	3.46521
ENSG00000038002	AGA	2.63024	3.4637
ENSG00000197959	DNM3	2.05904	3.45743
ENSG00000113100	CDH9	2.84707	3.44545
ENSG00000113319	RASGRF2	2.43061	3.439
ENSG00000115718	PROC	3.3809	3.43696
ENSG00000205277	MUC12	4.50786	3.41743
ENSG00000254963	CTD-2562J17.9	2.70053	3.41556
ENSG00000105971	CAV2	7.17092	3.41154
ENSG00000157379	DHRS1	4.53752	3.40926
ENSG00000260257	RP5-1085F17.3	3.66052	3.40374
ENSG00000130635	COL5A1	3.41648	3.39738
ENSG00000260441	RP11-96D1.7	3.36112	3.39567
ENSG00000272183	RP11-523H20.3	4.80443	3.38987
ENSG00000168060	NAALADL1	4.2706	3.38987
ENSG00000203819	HIST2H2BC	3.20295	3.38987
ENSG00000177108	ZDHHC22	5.33826	3.38987
ENSG00000165025	SYK	4.80443	3.38987
ENSG00000215447	BX322557.10	3.73678	3.38987
ENSG00000228818	RP11-567G24.1	3.20295	3.38987
ENSG00000178031	ADAMTSL1	2.31324	3.38987
ENSG00000228318	AP001610.5	9.60886	3.38987
ENSG00000236083	OR13E1P	6.40591	3.38987
ENSG00000262074	SNORD3B-2	5.33826	3.38987
ENSG00000186493	C5orf38	3.20295	3.38987
ENSG00000106799	TGFBR1	2.27574	3.38936
ENSG00000124882	EREG	4.0774	3.38347
ENSG00000185745	IFIT1	5.07943	3.38197
ENSG00000250451	HOXC-AS1	3.02501	3.37759
ENSG00000231274	SBK3	4.37737	3.36014
ENSG00000233237	LINC00472	2.53567	3.36014
ENSG00000179046	TRIML2	3.28162	3.35551
ENSG00000002587	HS3ST1	2.23539	3.34903
ENSG00000179841	AKAP5	4.83253	3.34431
ENSG00000227053	RP11-395B7.4	4.2706	3.33928
ENSG00000260917	RP11-57H14.4	3.55884	3.33417
ENSG00000242247	ARFGAP3	2.43841	3.33318
ENSG00000087085	ACHE	4.2706	3.3304
ENSG00000119139	TJP2	3.18281	3.31654
ENSG00000232533	AC093673.5	3.05043	3.31454
ENSG00000117477	CCDC181	2.4556	3.31195
ENSG00000261428	RP11-16P6.1	3.46987	3.30916
ENSG00000172954	LCLAT1	2.56981	3.30446
ENSG00000147231	CXorf57	3.26968	3.30296
ENSG00000157224	CLDN12	3.2451	3.30134
ENSG00000157851	DPYSL5	2.31324	3.30125
ENSG00000124915	DKFZP434K028	2.40221	3.28525
ENSG00000197191	CYSRT1	4.80443	3.27688
ENSG00000251161	RP11-540O11.1	3.20295	3.27688
ENSG00000221955	SLC12A8	2.66913	3.27688
ENSG00000168067	MAP4K2	2.08115	3.26845
ENSG00000120129	DUSP1	3.94902	3.26751
ENSG00000275131	CH17-472G23.4	2.84707	3.26074
ENSG00000236609	ZNF853	4.2706	3.26074
ENSG00000118526	TCF21	2.25393	3.25805
ENSG00000089327	FXYD5	3.57804	3.25534
ENSG00000274020	LINC01138	2.84707	3.24863
ENSG00000105996	HOXA2	2.71766	3.24562
ENSG00000196083	IL1RAP	5.87208	3.23964
ENSG00000234745	HLA-B	3.12531	3.22928
ENSG00000214796	RP11-480I12.5	2.40221	3.22845
ENSG00000228314	CYP4F29P	2.1353	3.22845
ENSG00000235927	NEXN-AS1	4.2706	3.22845
ENSG00000101017	CD40	2.95308	3.22674
ENSG00000225177	RP11-390P2.4	7.11767	3.22452
ENSG00000213949	ITGA1	2.35319	3.22357
ENSG00000240875	LINC00886	2.50666	3.21667
ENSG00000203706	SERTAD4-AS1	5.33826	3.21604
ENSG00000162444	RBP7	2.1353	3.21378
ENSG00000273340	MICE	20.2854	3.20908
ENSG00000254783	RP11-320L11.2	2.66913	3.20155
ENSG00000270021	CTC-203F4.2	3.20295	3.20155
ENSG00000107014	RLN2	2.03824	3.19943
ENSG00000183023	SLC8A1	5.41452	3.19241
ENSG00000258702	RP11-433J8.1	11.7442	3.17258
ENSG00000173805	HAP1	2.72532	3.17234
ENSG00000110811	P3H3	2.24843	3.17011
ENSG00000163624	CDS1	4.56717	3.1684
ENSG00000005001	PRSS22	2.1353	3.16388
ENSG00000174151	CYB561D1	2.74162	3.15922
ENSG00000174171	RP11-23P13.6	2.02854	3.15809
ENSG00000173991	TCAP	2.56236	3.15671
ENSG00000186594	MIR22HG	3.69996	3.15272
ENSG00000165323	FAT3	3.51292	3.14946
ENSG00000078081	LAMP3	7.11767	3.14774
ENSG00000139192	TAPBPL	4.73599	3.14635
ENSG00000068383	INPP5A	2.80613	3.14551
ENSG00000254578	CTD-2517M22.16	3.40827	3.13955
ENSG00000165997	ARL5B	3.25281	3.13045
ENSG00000112406	HECA	5.99071	3.12816
ENSG00000103034	NDRG4	3.05755	3.12767
ENSG00000211451	GNRHR2	2.06857	3.12514
ENSG00000107738	C10orf54	2.67572	3.12182
ENSG00000213654	GPSM3	5.33826	3.11595
ENSG00000197558	SSPO	2.49119	3.11595
ENSG00000163141	BNIPL	6.40591	3.10739
ENSG00000091986	CCDC80	3.11451	3.10403
ENSG00000094975	SUCO	3.07148	3.09853
ENSG00000103066	PLA2G15	3.40201	3.08712
ENSG00000112139	MDGA1	4.78122	3.07712
ENSG00000147642	SYBU	3.01747	3.06776
ENSG00000269226	RP11-722G7.1	6.40591	3.06703
ENSG00000180155	LYNX1	4.69205	3.06703
ENSG00000272341	RP1-151F17.2	2.1353	3.06703
ENSG00000135406	PRPH	7.0465	3.06703
ENSG00000238039	AF011889.2	9.60886	3.06703
ENSG00000006071	ABCC8	2.32942	3.06445
ENSG00000266304	RP11-484N16.1	3.20295	3.05753
ENSG00000180537	RNF182	2.80393	3.05329
ENSG00000050438	SLC4A8	7.24146	3.04958
ENSG00000236404	VLDLR-AS1	3.12238	3.04597
ENSG00000139200	PIANP	3.20295	3.04062
ENSG00000161395	PGAP3	2.06209	3.03911
ENSG00000196946	ZNF705A	6.40591	3.03676
ENSG00000225953	SATB2-AS1	2.00185	3.03538
ENSG00000135776	ABCB10	3.20923	3.0324
ENSG00000049192	ADAMTS6	3.20295	3.03141
ENSG00000243244	STON1	3.508	3.03002
ENSG00000137642	SORL1	2.11906	3.02514
ENSG00000250742	RP11-834C11.4	3.78531	3.0223
ENSG00000169604	ANTXR1	2.25359	3.01908
ENSG00000212901	KRTAP3-1	12.8118	3.01322
ENSG00000265806	MIR4292	4.2706	3.01322
ENSG00000180638	SLC47A2	4.2706	3.01322
ENSG00000280649	AC245100.1	3.55884	3.01322
ENSG00000071242	RPS6KA2	6.40591	3.01322
ENSG00000204086	RPA4	3.20295	3.01322
ENSG00000112679	DUSP22	4.11943	3.00943
ENSG00000100342	APOL1	2.1353	3.00598
ENSG00000180573	HIST1H2AC	4.37025	3.0047
ENSG00000122547	EEPD1	2.40221	2.99856
ENSG00000132563	REEP2	3.17592	2.99705
ENSG00000111664	GNB3	3.20295	2.99529
ENSG00000163728	TTC14	2.3095	2.98811
ENSG00000145911	N4BP3	7.11767	2.98632
ENSG00000272518	RP11-26J3.3	2.1353	2.97898
ENSG00000196747	HIST1H2AI	8.2743	2.97898
ENSG00000279117	CTD-2562J17.6	2.1353	2.97278
ENSG00000230149	RP3-508I15.19	2.53928	2.96713
ENSG00000188710	QRFP	5.33826	2.96614
ENSG00000138311	ZNF365	3.8893	2.96614
ENSG00000254615	RP11-395G23.3	3.41648	2.96484
ENSG00000159403	C1R	2.34051	2.96301
ENSG00000136542	GALNT5	2.53699	2.96194
ENSG00000140807	NKD1	2.34362	2.96036
ENSG00000134070	IRAK2	3.28068	2.95961
ENSG00000182511	FES	2.25849	2.94892
ENSG00000197181	PIWIL2	12.8118	2.94772
ENSG00000142089	IFITM3	2.7697	2.94286
ENSG00000139266	MARCH9	2.65866	2.94122
ENSG00000278175	GLIDR	2.85669	2.93916
ENSG00000244274	DBNDD2	2.4556	2.93865
ENSG00000140403	DNAJA4	12.8118	2.93789
ENSG00000266258	RP11-41O4.1	3.20295	2.93789
ENSG00000087494	PTHLH	5.32872	2.93646
ENSG00000181690	PLAG1	2.52354	2.93251
ENSG00000279362	AC092718.1	4.46472	2.93178
ENSG00000196932	TMEM26	4.2706	2.93178
ENSG00000143434	SEMA6C	6.31694	2.93036
ENSG00000254317	RP11-473O4.5	2.73586	2.93023
ENSG00000229390	MICD	2.59287	2.92315
ENSG00000104643	MTMR9	4.26571	2.91917
ENSG00000167767	KRT80	2.49532	2.91844
ENSG00000258086	RP11-753H16.5	2.03482	2.91542
ENSG00000236432	AC097662.2	3.20295	2.91529
ENSG00000197977	ELOVL2	2.16893	2.91468
ENSG00000152749	GPR180	3.11693	2.91446
ENSG00000204525	HLA-C	3.02935	2.91249
ENSG00000182873	RP11-181G12.2	2.1353	2.91182
ENSG00000100311	PDGFB	6.76179	2.90964
ENSG00000237276	ANO7P1	4.98237	2.90561
ENSG00000103260	METRN	2.47294	2.90183
ENSG00000083720	OXCT1	4.05707	2.90023
ENSG00000177425	PAWR	4.72371	2.89982
ENSG00000130203	APOE	4.84549	2.89252
ENSG00000102879	CORO1A	2.1353	2.88767
ENSG00000134013	LOXL2	4.00191	2.88641
ENSG00000074370	ATP2A3	3.12207	2.8825
ENSG00000165915	SLC39A13	3.00524	2.8822
ENSG00000102531	FNDC3A	2.73324	2.88108
ENSG00000185187	SIGIRR	2.60507	2.87585
ENSG00000211445	GPX3	2.01065	2.87421
ENSG00000159842	ABR	3.66435	2.86615
ENSG00000119326	CTNNAL1	2.39406	2.86165
ENSG00000177675	CD163L1	4.00369	2.85949
ENSG00000214595	EML6	5.05355	2.85929
ENSG00000268858	RP4-591C20.9	2.31938	2.85929
ENSG00000255867	DENND5B-AS1	6.40591	2.85914
ENSG00000272031	ANKRD34A	2.49119	2.85813
ENSG00000008323	PLEKHG6	2.78924	2.85813
ENSG00000108370	RGS9	2.21342	2.85728
ENSG00000244491	RP3-508I15.18	2.50135	2.8558
ENSG00000259153	RP6-65G23.3	2.51661	2.84904
ENSG00000204282	TNRC6C-AS1	2.1353	2.84749
ENSG00000163431	LMOD1	11.7442	2.84582
ENSG00000245571	AP001258.4	3.26227	2.84373
ENSG00000102265	TIMP1	2.46391	2.84257
ENSG00000272654	RP11-422P24.11	4.00369	2.84202
ENSG00000172031	EPHX4	3.20295	2.83868
ENSG00000040199	PHLPP2	2.09118	2.83821
ENSG00000132692	BCAN	3.07735	2.83368
ENSG00000108821	COL1A1	2.87041	2.83087
ENSG00000070808	CAMK2A	5.33826	2.8249
ENSG00000250959	GLUD1P3	4.2706	2.8249
ENSG00000233077	LINC01271	2.89791	2.8249
ENSG00000230109	RP11-275N1.1	2.63773	2.8249
ENSG00000260293	RP11-715J22.6	5.33826	2.8249
ENSG00000126259	KIRREL2	3.44021	2.8249
ENSG00000168685	IL7R	3.14015	2.8249
ENSG00000233435	AGGF1P2	2.1353	2.8249
ENSG00000255966	RP5-940J5.3	2.1353	2.8249
ENSG00000239783	RP5-1050K3.3	2.00185	2.8249
ENSG00000064205	WISP2	7.11767	2.8249
ENSG00000262001	DLGAP1-AS2	2.65191	2.82035
ENSG00000244242	IFITM10	2.5505	2.81783
ENSG00000125744	RTN2	3.66715	2.8095
ENSG00000144583	MARCH4	4.09978	2.80808
ENSG00000113595	TRIM23	2.66693	2.80556
ENSG00000111981	ULBP1	3.52325	2.80317
ENSG00000155099	TMEM55A	3.19122	2.80114
ENSG00000174567	GOLT1A	2.51124	2.80042
ENSG00000152137	HSPB8	3.54763	2.79862
ENSG00000227028	SLC8A1-AS1	4.37737	2.79711
ENSG00000159784	FAM131B	3.73678	2.7931
ENSG00000172995	ARPP21	2.1353	2.79166
ENSG00000155903	RASA2	4.56124	2.79008
ENSG00000148826	NKX6-2	2.26876	2.78983
ENSG00000185909	KLHDC8B	2.22071	2.78907
ENSG00000175591	P2RY2	2.20203	2.78723
ENSG00000196517	SLC6A9	2.77589	2.78269
ENSG00000130638	ATXN10	2.53093	2.77449
ENSG00000214999	AC129492.6	4.35958	2.77353
ENSG00000253837	RP11-177H13.2	4.2553	2.76536
ENSG00000172824	CES4A	2.53567	2.76507
ENSG00000124615	MOCS1	2.79473	2.76212
ENSG00000169019	COMMD8	3.05591	2.75801
ENSG00000071205	ARHGAP10	2.33302	2.75507
ENSG00000152332	UHMK1	2.6195	2.75414
ENSG00000164951	PDP1	4.54117	2.75375
ENSG00000137463	MGARP	2.40221	2.7512
ENSG00000164620	RELL2	3.10875	2.74508
ENSG00000142632	ARHGEF19	2.56236	2.74476
ENSG00000154127	UBASH3B	2.17921	2.74468
ENSG00000129038	LOXL1	4.2706	2.74418
ENSG00000272121	RP4-555D20.4	3.20295	2.74418
ENSG00000268677	CTB-33G10.6	2.84707	2.74418
ENSG00000180801	ARSJ	3.61074	2.74022
ENSG00000100299	ARSA	2.35245	2.73697
ENSG00000185519	FAM131C	2.99959	2.73513
ENSG00000167702	KIFC2	2.91825	2.73494
ENSG00000116260	QSOX1	3.27048	2.73493
ENSG00000155329	ZCCHC10	2.76494	2.73444
ENSG00000213015	ZNF580	2.25849	2.7344
ENSG00000267750	RUNDC3A-AS1	2.1353	2.73073
ENSG00000180769	WDFY3-AS2	3.66052	2.72967
ENSG00000166224	SGPL1	2.69204	2.72528
ENSG00000101265	RASSF2	2.38631	2.7236
ENSG00000146233	CYP39A1	2.1353	2.72349
ENSG00000225450	RP3-508I15.14	2.15034	2.72292
ENSG00000271806	RP5-892K4.1	2.04989	2.72279
ENSG00000178803	ADORA2A-AS1	2.1353	2.72217
ENSG00000266941	AC104532.3	2.66913	2.72112
ENSG00000152049	KCNE4	2.69234	2.71743
ENSG00000219529	AP000580.1	2.1353	2.71671
ENSG00000138496	PARP9	3.73386	2.71264
ENSG00000233155	HMGA1P8	2.66913	2.7119
ENSG00000122862	SRGN	2.85021	2.70874
ENSG00000256576	RP13-977J11.2	2.1353	2.70383
ENSG00000160190	SLC37A1	2.46233	2.70339
ENSG00000136161	RCBTB2	2.20893	2.70237
ENSG00000180914	OXTR	10.8189	2.69934
ENSG00000119048	UBE2B	3.77956	2.69799
ENSG00000184205	TSPYL2	2.74127	2.69633
ENSG00000166923	GREM1	3.92225	2.69515
ENSG00000030582	GRN	2.59789	2.69501
ENSG00000111424	VDR	4.40406	2.69452
ENSG00000187098	MITF	3.51984	2.68975
ENSG00000154153	FAM134B	3.5963	2.68783
ENSG00000253330	RP11-697N18.3	3.55884	2.68365
ENSG00000158023	WDR66	8.89709	2.68365
ENSG00000139629	GALNT6	2.0694	2.68257
ENSG00000163637	PRICKLE2	2.03131	2.67979
ENSG00000123892	RAB38	3.61359	2.67909
ENSG00000147852	VLDLR	2.99345	2.67825
ENSG00000231721	LINC-PINT	2.8348	2.67651
ENSG00000118785	SPP1	2.31347	2.67119
ENSG00000214922	HLA-F-AS1	3.46987	2.66904
ENSG00000138347	MYPN	3.34221	2.66554
ENSG00000101955	SRPX	2.97116	2.66442
ENSG00000263171	RP11-542C16.1	4.22954	2.66378
ENSG00000134265	NAPG	2.99351	2.66166
ENSG00000278828	HIST1H3H	6.50297	2.65027
ENSG00000105737	GRIK5	3.20295	2.65027
ENSG00000280120	RP11-546D6.3	2.93604	2.65012
ENSG00000135622	SEMA4F	3.12958	2.64937
ENSG00000109680	TBC1D19	2.28042	2.63905
ENSG00000278561	PTPN20CP	6.93973	2.63657
ENSG00000272221	XXbac-BPG181B23.7	2.66913	2.63657
ENSG00000277399	GPR179	2.1353	2.63657
ENSG00000129991	TNNI3	2.42001	2.63412
ENSG00000140678	ITGAX	2.1353	2.63095
ENSG00000259049	RP11-589M4.1	2.3613	2.62982
ENSG00000169139	UBE2V2	2.39327	2.62941
ENSG00000128512	DOCK4	3.39816	2.62712
ENSG00000272189	RP3-325F22.5	2.28782	2.62639
ENSG00000224057	EGFR-AS1	2.14882	2.62104
ENSG00000204620	RP11-1148L6.9	2.58844	2.62028
ENSG00000143367	TUFT1	2.88783	2.61675
ENSG00000148288	GBGT1	4.11808	2.61303
ENSG00000170835	CEL	5.33826	2.61059
ENSG00000165949	IFI27	22.9545	2.6076
ENSG00000128271	ADORA2A	4.2706	2.6076
ENSG00000102385	DRP2	2.40221	2.60582
ENSG00000185189	NRBP2	3.53659	2.60233
ENSG00000231453	LINC01305	2.1353	2.60201
ENSG00000129968	ABHD17A	3.02501	2.59937
ENSG00000225872	LINC01529	2.66913	2.5989
ENSG00000102452	NALCN	2.42891	2.59259
ENSG00000068781	STON1-GTF2A1L	4.53752	2.59111
ENSG00000160973	FOXH1	2.64592	2.59064
ENSG00000100242	SUN2	2.03256	2.58821
ENSG00000228672	PROB1	2.49119	2.58701
ENSG00000170049	KCNAB3	3.63001	2.58635
ENSG00000212694	LINC01089	2.09849	2.58593
ENSG00000079150	FKBP7	2.29413	2.58315
ENSG00000148704	VAX1	2.84707	2.58276
ENSG00000206203	TSSK2	3.73678	2.57925
ENSG00000263873	RP11-334E6.12	2.81472	2.57925
ENSG00000228106	RP11-452F19.3	3.17753	2.57557
ENSG00000234166	ARHGEF19-AS1	4.98237	2.57525
ENSG00000162745	OLFML2B	4.98237	2.57379
ENSG00000183087	GAS6	2.8369	2.56509
ENSG00000160325	CACFD1	2.08055	2.56374
ENSG00000170689	HOXB9	3.04223	2.56214
ENSG00000116106	EPHA4	2.20648	2.56124
ENSG00000182310	SPACA6	2.0926	2.56059
ENSG00000006118	TMEM132A	2.28983	2.5596
ENSG00000153294	ADGRF4	2.0926	2.55881
ENSG00000184454	NCMAP	2.17343	2.55656
ENSG00000237380	HOXD-AS2	2.66913	2.55287
ENSG00000114270	COL7A1	2.23115	2.55253
ENSG00000161328	LRRC56	2.1353	2.54754
ENSG00000135916	ITM2C	2.19837	2.54731
ENSG00000166546	BEAN1	3.63001	2.54526
ENSG00000166148	AVPR1A	4.44855	2.54241
ENSG00000241057	AC004985.12	10.6765	2.54241
ENSG00000117425	PTCH2	2.1353	2.54241
ENSG00000248924	RP11-481K16.2	2.1353	2.54241
ENSG00000131044	TTLL9	2.1353	2.54241
ENSG00000117281	CD160	2.66913	2.54241
ENSG00000147251	DOCK11	2.30516	2.53905
ENSG00000197860	SGTB	2.70387	2.53344
ENSG00000100522	GNPNAT1	2.23393	2.53256
ENSG00000253358	GS1-251I9.3	2.5505	2.5321
ENSG00000161638	ITGA5	2.08714	2.53127
ENSG00000088543	C3orf18	3.32306	2.52766
ENSG00000105290	APLP1	2.03618	2.52704
ENSG00000228903	RASA4CP	5.33826	2.527
ENSG00000170161	RP11-262H14.4	2.35431	2.52617
ENSG00000257093	KIAA1147	2.06209	2.52561
ENSG00000102984	ZNF821	3.66715	2.52376
ENSG00000272173	U47924.31	2.15059	2.52286
ENSG00000154263	ABCA10	2.37256	2.52223
ENSG00000263424	CTD-2541J13.2	3.52325	2.52068
ENSG00000149599	DUSP15	2.1353	2.52068
ENSG00000182118	FAM89A	2.29015	2.51102
ENSG00000256802	RP11-680F8.1	2.63773	2.51003
ENSG00000173674	EIF1AX	2.3576	2.50647
ENSG00000181418	DDN	3.73678	2.50205
ENSG00000270099	RP11-248J23.7	2.1353	2.50205
ENSG00000004777	ARHGAP33	4.11808	2.50114
ENSG00000164830	OXR1	2.35683	2.5011
ENSG00000111678	C12orf57	2.12598	2.49878
ENSG00000147894	C9orf72	4.73693	2.49876
ENSG00000164040	PGRMC2	2.26449	2.49783
ENSG00000229953	RP11-284F21.7	2.26091	2.4978
ENSG00000198689	SLC9A6	2.40835	2.49724
ENSG00000079156	OSBPL6	2.51805	2.49511
ENSG00000224420	ADM5	2.64777	2.49418
ENSG00000012822	CALCOCO1	3.43878	2.49415
ENSG00000053918	KCNQ1	2.1353	2.49256
ENSG00000113389	NPR3	2.43371	2.49067
ENSG00000151388	ADAMTS12	2.1664	2.49017
ENSG00000154096	THY1	3.05043	2.48944
ENSG00000177465	ACOT4	3.81766	2.48738
ENSG00000106366	SERPINE1	3.40871	2.48606
ENSG00000267264	CTC-459F4.6	4.80443	2.48591
ENSG00000277402	MIR6891	4.2706	2.48591
ENSG00000249744	CTD-2057J6.2	2.28782	2.48591
ENSG00000237037	NDUFA6-AS1	5.33826	2.48591
ENSG00000272661	RP4-548D19.3	2.44932	2.48504
ENSG00000171488	LRRC8C	4.29966	2.48455
ENSG00000174292	TNK1	3.58426	2.48303
ENSG00000130413	STK33	2.01211	2.481
ENSG00000259953	RP11-4O1.2	3.12669	2.47899
ENSG00000140545	MFGE8	2.323	2.47654
ENSG00000100592	DAAM1	3.14622	2.47523
ENSG00000226029	RP4-798A10.2	4.2706	2.47515
ENSG00000268785	RPL7P50	2.66913	2.47515
ENSG00000213385	RP11-577H5.1	2.49119	2.47515
ENSG00000196159	FAT4	3.01539	2.47432
ENSG00000104321	TRPA1	2.33524	2.47366
ENSG00000164794	KCNV1	3.34071	2.47312
ENSG00000242358	RPS21P4	2.44035	2.47178
ENSG00000197208	SLC22A4	3.87913	2.46852
ENSG00000276900	RP11-467L13.7	3.73678	2.46807
ENSG00000260185	RP11-432I5.6	2.53567	2.46708
ENSG00000159363	ATP13A2	2.39977	2.46576
ENSG00000169962	TAS1R3	10.6765	2.46536
ENSG00000252558	RNU6-914P	2.1353	2.46536
ENSG00000010810	FYN	2.47848	2.46331
ENSG00000139496	NUP58	2.53231	2.46255
ENSG00000135378	PRRG4	3.3809	2.45932
ENSG00000154118	JPH3	2.66913	2.45932
ENSG00000279592	RP11-417N10.4	3.67746	2.45795
ENSG00000261065	RP11-74C13.4	3.88237	2.457
ENSG00000135407	AVIL	2.64371	2.45493
ENSG00000180481	GLIPR1L2	2.40221	2.45474
ENSG00000188215	DCUN1D3	2.9965	2.45457
ENSG00000162894	FCMR	5.49078	2.45069
ENSG00000010404	IDS	2.55268	2.45039
ENSG00000249348	UGDH-AS1	3.55884	2.44824
ENSG00000225419	RPL21P3	3.20295	2.44824
ENSG00000236969	GGT8P	2.93604	2.44824
ENSG00000233695	GAS6-AS1	2.75342	2.44573
ENSG00000131067	GGT7	4.07155	2.44443
ENSG00000173757	STAT5B	3.24026	2.44193
ENSG00000139880	CDH24	2.1039	2.44192
ENSG00000265666	RARA-AS1	2.49119	2.44175
ENSG00000165801	ARHGEF40	2.30295	2.44051
ENSG00000109743	BST1	2.79165	2.43647
ENSG00000154678	PDE1C	3.49694	2.43603
ENSG00000119655	NPC2	2.04089	2.43387
ENSG00000136167	LCP1	6.71095	2.43376
ENSG00000272338	RP11-722E23.2	3.55884	2.43376
ENSG00000143845	ETNK2	2.70819	2.43255
ENSG00000007384	RHBDF1	2.57557	2.43026
ENSG00000225342	AC079630.4	3.20295	2.42732
ENSG00000188811	NHLRC3	2.90427	2.42486
ENSG00000246477	AF131216.6	4.31604	2.42357
ENSG00000163975	MELTF	2.41698	2.4212
ENSG00000136052	SLC41A2	2.74789	2.42111
ENSG00000163131	CTSS	2.12937	2.41613
ENSG00000167123	CERCAM	2.24066	2.40776
ENSG00000174871	CNIH2	2.1353	2.40572
ENSG00000106258	CYP3A5	2.69878	2.40363
ENSG00000081320	STK17B	4.23981	2.4015
ENSG00000169814	BTD	2.37196	2.40123
ENSG00000160200	CBS	2.66913	2.40116
ENSG00000132259	CNGA4	2.66913	2.40116
ENSG00000048392	RRM2B	2.35473	2.40009
ENSG00000145476	CYP4V2	2.11437	2.39551
ENSG00000103145	HCFC1R1	2.50427	2.38996
ENSG00000110237	ARHGEF17	2.00091	2.38869
ENSG00000139372	TDG	2.71101	2.38791
ENSG00000249240	AC069368.3	2.71766	2.38724
ENSG00000246214	RP11-260E18.1	6.40591	2.38547
ENSG00000225511	LINC00475	3.73678	2.38207
ENSG00000152192	POU4F1	2.10721	2.37797
ENSG00000166664	CHRFAM7A	2.41626	2.37624
ENSG00000036672	USP2	2.66913	2.37291
ENSG00000232295	RP11-154D6.1	2.0494	2.37246
ENSG00000102317	RBM3	2.27914	2.37238
ENSG00000155858	LSM11	2.83995	2.37179
ENSG00000226711	FAM66C	4.48413	2.37146
ENSG00000182287	AP1S2	2.74971	2.36934
ENSG00000168481	LGI3	2.1353	2.36857
ENSG00000197948	FCHSD1	3.32614	2.36671
ENSG00000164073	MFSD8	2.25599	2.36564
ENSG00000148343	FAM73B	2.1353	2.36264
ENSG00000178301	AQP11	2.01398	2.36061
ENSG00000187867	PALM3	2.74539	2.35962
ENSG00000172780	RAB43	2.90541	2.35733
ENSG00000144681	STAC	3.51292	2.35677
ENSG00000232386	RP11-66B24.2	2.1353	2.35677
ENSG00000260704	LINC00543	2.40221	2.35408
ENSG00000257042	RP11-993B23.3	4.6927	2.35337
ENSG00000272086	CTD-2186M15.3	2.1353	2.35153
ENSG00000055955	ITIH4	8.54121	2.34854
ENSG00000174799	CEP135	3.19333	2.34737
ENSG00000237976	RP11-126K1.6	2.98942	2.34684
ENSG00000135185	TMEM243	2.3314	2.34497
ENSG00000073803	MAP3K13	2.17019	2.34417
ENSG00000261512	RP11-46D6.1	4.00369	2.34362
ENSG00000100987	VSX1	3.34854	2.34063
ENSG00000241489	AF011889.5	2.43207	2.34034
ENSG00000113300	CNOT6	2.21113	2.33764
ENSG00000051128	HOMER3	2.19811	2.33736
ENSG00000021300	PLEKHB1	3.20295	2.33687
ENSG00000163412	EIF4E3	2.44328	2.33671
ENSG00000144339	TMEFF2	3.20295	2.33627
ENSG00000133069	TMCC2	3.76818	2.33597
ENSG00000183066	WBP2NL	2.1353	2.33525
ENSG00000174738	NR1D2	2.12056	2.33508
ENSG00000138459	SLC35A5	2.29729	2.33399
ENSG00000021574	SPAST	2.05414	2.33333
ENSG00000213185	FAM24B	2.54481	2.33305
ENSG00000230454	U73166.2	2.84707	2.33204
ENSG00000269652	CTD-2195B23.3	5.60013	2.33054
ENSG00000078177	N4BP2	2.64057	2.32858
ENSG00000267279	RP11-879F14.2	5.9314	2.32738
ENSG00000162614	NEXN	2.49119	2.32738
ENSG00000272168	CASC15	2.21156	2.3219
ENSG00000189431	RASSF10	2.05226	2.32113
ENSG00000139190	VAMP1	2.74539	2.31973
ENSG00000179477	ALOX12B	4.76337	2.31904
ENSG00000254964	RP11-831H9.3	2.60981	2.31904
ENSG00000141682	PMAIP1	3.98205	2.31688
ENSG00000175482	POLD4	3.13219	2.31511
ENSG00000239697	TNFSF12	2.7424	2.31247
ENSG00000135617	PRADC1	2.43187	2.31192
ENSG00000107872	FBXL15	2.77589	2.3118
ENSG00000213859	KCTD11	3.21224	2.31176
ENSG00000085063	CD59	2.33296	2.31118
ENSG00000254806	SYS1-DBNDD2	2.05639	2.31105
ENSG00000059915	PSD	3.14676	2.3107
ENSG00000257342	RP11-571M6.7	2.02468	2.30981
ENSG00000106992	AK1	2.08925	2.30687
ENSG00000121210	KIAA0922	2.00926	2.30511
ENSG00000228109	MFI2-AS1	3.36977	2.30359
ENSG00000238266	LINC00707	6.99311	2.30256
ENSG00000155252	PI4K2A	2.25698	2.30113
ENSG00000251013	GAPDHP62	3.20295	2.30027
ENSG00000196924	FLNA	2.43467	2.29962
ENSG00000180488	FAM73A	2.77589	2.29919
ENSG00000122707	RECK	3.51697	2.29908
ENSG00000165028	NIPSNAP3B	3.20295	2.29717
ENSG00000163364	LINC01116	2.01667	2.29712
ENSG00000182985	CADM1	2.07471	2.29673
ENSG00000060762	MPC1	2.04379	2.29587
ENSG00000072041	SLC6A15	3.55884	2.29499
ENSG00000203943	SAMD13	2.58016	2.29382
ENSG00000128536	CDHR3	3.78531	2.29315
ENSG00000278610	RP11-455P21.3	2.43061	2.29175
ENSG00000159348	CYB5R1	2.10926	2.28996
ENSG00000130766	SESN2	2.18669	2.28831
ENSG00000184517	ZFP1	2.10839	2.28765
ENSG00000248734	CTD-2260A17.1	2.24575	2.28635
ENSG00000138161	CUZD1	2.35839	2.28456
ENSG00000226432	CTD-2015B23.2	2.17559	2.2833
ENSG00000153246	PLA2R1	2.71437	2.28305
ENSG00000171219	CDC42BPG	5.33826	2.28165
ENSG00000134827	TCN1	2.1972	2.28162
ENSG00000272844	RP11-484K9.4	2.61747	2.27957
ENSG00000185453	C19orf68	2.57818	2.27222
ENSG00000232098	CTD-2619J13.14	2.28782	2.26974
ENSG00000123989	CHPF	2.51556	2.26962
ENSG00000205413	SAMD9	2.64449	2.26687
ENSG00000256341	RP11-21A7A.3	3.20295	2.25992
ENSG00000181035	SLC25A42	3.14015	2.25992
ENSG00000188375	H3F3C	2.66913	2.25992
ENSG00000214433	GOLGA2P8	2.1353	2.25992
ENSG00000223586	LINC01312	2.07911	2.25992
ENSG00000134668	SPOCD1	24.1289	2.25992
ENSG00000140090	SLC24A4	11.7442	2.25992
ENSG00000237341	SYP-AS1	3.95031	2.25992
ENSG00000265349	RP11-55L4.2	3.73678	2.25992
ENSG00000111186	WNT5B	3.55884	2.25992
ENSG00000204428	LY6G5C	3.3809	2.25992
ENSG00000049249	TNFRSF9	3.29192	2.25992
ENSG00000271551	RP11-230C9.2	3.20295	2.25992
ENSG00000223774	RP11-307B6.3	3.20295	2.25992
ENSG00000278878	CH507-145C22.3	3.20295	2.25992
ENSG00000020577	SAMD4A	2.83925	2.25992
ENSG00000165887	ANKRD2	2.77589	2.25992
ENSG00000152503	TRIM36	2.62806	2.25992
ENSG00000242457	RBBP4P2	2.1353	2.25992
ENSG00000262050	RP11-74E22.3	2.1353	2.25992
ENSG00000107201	DDX58	2.68829	2.2552
ENSG00000169429	CXCL8	3.49733	2.25519
ENSG00000134853	PDGFRA	2.80258	2.25327
ENSG00000230882	AC005077.14	7.82944	2.25277
ENSG00000104343	UBE2W	2.18383	2.25197
ENSG00000159082	SYNJ1	2.07394	2.2512
ENSG00000102543	CDADC1	3.05043	2.25102
ENSG00000171451	DSEL	2.53073	2.24884
ENSG00000175352	NRIP3	2.19811	2.24422
ENSG00000085644	ZNF213	2.46213	2.24299
ENSG00000067606	PRKCZ	2.04989	2.24145
ENSG00000147535	PLPP5	2.47998	2.24115
ENSG00000225783	MIAT	2.66913	2.24023
ENSG00000183248	PRR36	4.00369	2.23732
ENSG00000231551	RP11-495P10.1	3.91472	2.23638
ENSG00000115170	ACVR1	2.04057	2.23479
ENSG00000183077	AFMID	2.67849	2.23415
ENSG00000188921	HACD4	2.22617	2.23219
ENSG00000184716	SERINC4	2.32098	2.23183
ENSG00000280161	CTC-205M6.1	2.34883	2.22763
ENSG00000136783	NIPSNAP3A	2.12072	2.22512
ENSG00000163346	PBXIP1	2.19059	2.22464
ENSG00000174500	GCSAM	11.7442	2.22225
ENSG00000187244	BCAM	3.14622	2.21878
ENSG00000077585	GPR137B	2.23768	2.21847
ENSG00000142677	IL22RA1	2.98053	2.21603
ENSG00000113638	TTC33	2.1353	2.21433
ENSG00000258168	RP11-588H23.3	16.0148	2.2138
ENSG00000138685	FGF2	3.56969	2.2131
ENSG00000104164	BLOC1S6	2.28428	2.21288
ENSG00000049769	PPP1R3F	2.08677	2.21284
ENSG00000074966	TXK	2.60981	2.21079
ENSG00000101986	ABCD1	3.70119	2.21038
ENSG00000169129	AFAP1L2	2.6543	2.2093
ENSG00000117016	RIMS3	3.00331	2.20926
ENSG00000233735	RP11-567G24.3	3.55884	2.20855
ENSG00000204188	GGNBP1	2.59663	2.20836
ENSG00000134590	FAM127A	2.73446	2.20725
ENSG00000280334	RP11-361L15.5	2.93604	2.2048
ENSG00000186919	ZACN	2.12074	2.20404
ENSG00000272405	RP11-284F21.10	3.04939	2.20325
ENSG00000235865	GSN-AS1	2.15198	2.2029
ENSG00000059378	PARP12	2.06994	2.20045
ENSG00000115232	ITGA4	4.19943	2.19947
ENSG00000164494	PDSS2	2.03824	2.19888
ENSG00000137502	RAB30	2.67675	2.19877
ENSG00000188611	ASAH2	4.04182	2.19772
ENSG00000146411	SLC2A12	2.03998	2.19729
ENSG00000278224	PRICKLE4	2.06642	2.19714
ENSG00000106948	AKNA	2.14609	2.19644
ENSG00000133805	AMPD3	3.00277	2.19636
ENSG00000261465	RP11-626G11.5	2.47246	2.19626
ENSG00000271762	RP11-213H15.4	2.98357	2.1962
ENSG00000178860	MSC	2.19973	2.19581
ENSG00000277476	RP11-147L13.13	2.53567	2.19403
ENSG00000116701	NCF2	3.20295	2.19345
ENSG00000278530	CHMP1B2P	2.40221	2.19143
ENSG00000234665	RP11-262H14.3	2.32942	2.18929
ENSG00000133789	SWAP70	2.53315	2.18782
ENSG00000138769	CDKL2	3.71357	2.18779
ENSG00000007402	CACNA2D2	2.49119	2.18702
ENSG00000182195	LDOC1	3.09163	2.18692
ENSG00000226752	PSMD5-AS1	2.29431	2.18582
ENSG00000239556	AC004951.5	3.73678	2.18459
ENSG00000165359	INTS6L	4.05707	2.18252
ENSG00000274309	SNORA71E	5.69414	2.18199
ENSG00000141179	PCTP	2.29787	2.18119
ENSG00000109618	SEPSECS	2.49563	2.1801
ENSG00000228470	RP11-176D17.3	2.1353	2.17921
ENSG00000271324	RP11-10C24.2	2.1353	2.17921
ENSG00000198785	GRIN3A	3.20295	2.17921
ENSG00000240602	AADACP1	3.88332	2.17712
ENSG00000272593	RP11-339B21.11	5.33826	2.17683
ENSG00000273090	RP11-78I14.1	2.39413	2.17647
ENSG00000204248	COL11A2	3.20295	2.17559
ENSG00000074416	MGLL	3.61374	2.17456
ENSG00000221821	C6orf226	2.1353	2.173
ENSG00000277147	LINC00869	3.20295	2.17187
ENSG00000188015	S100A3	3.57705	2.17071
ENSG00000134107	BHLHE40	2.15491	2.16985
ENSG00000185522	LMNTD2	2.1353	2.16649
ENSG00000272800	RP11-438L19.1	3.20295	2.16575
ENSG00000164074	ABHD18	2.46975	2.16325
ENSG00000174456	C12orf76	3.10364	2.16317
ENSG00000183655	KLHL25	2.38287	2.16247
ENSG00000247271	ZBED5-AS1	2.19811	2.16227
ENSG00000162642	C1orf52	2.04426	2.1608
ENSG00000142619	PADI3	5.18573	2.15999
ENSG00000249396	RP11-1C1.4	2.19811	2.15992
ENSG00000240891	PLCXD2	3.46987	2.15951
ENSG00000142459	EVI5L	2.18383	2.15828
ENSG00000256514	AP003419.11	2.65221	2.15775
ENSG00000215018	COL28A1	3.55884	2.15082
ENSG00000154265	ABCA5	3.97403	2.15057
ENSG00000166974	MAPRE2	2.33062	2.15006
ENSG00000100058	CRYBB2P1	2.06413	2.14794
ENSG00000149809	TM7SF2	2.00091	2.14719
ENSG00000186451	SPATA12	3.20295	2.14692
ENSG00000136010	ALDH1L2	2.1353	2.14645
ENSG00000104205	SGK3	2.21987	2.14511
ENSG00000136490	LIMD2	2.1353	2.14395
ENSG00000136944	LMX1B	2.25393	2.14343
ENSG00000137501	SYTL2	3.51201	2.14061
ENSG00000162004	CCDC78	6.93973	2.14049
ENSG00000248323	LUCAT1	2.81472	2.13971
ENSG00000196388	INCA1	3.10589	2.13858
ENSG00000078246	TULP3	2.92516	2.1365
ENSG00000173930	SLCO4C1	3.52325	2.13575
ENSG00000176170	SPHK1	2.41704	2.13562
ENSG00000198858	R3HDM4	2.18321	2.13516
ENSG00000119900	OGFRL1	2.1262	2.13448
ENSG00000170791	CHCHD7	2.33393	2.1329
ENSG00000102359	SRPX2	2.63044	2.13138
ENSG00000136114	THSD1	2.29431	2.13119
ENSG00000108861	DUSP3	2.11406	2.13111
ENSG00000076513	ANKRD13A	3.40225	2.12976
ENSG00000196961	AP2A1	2.3455	2.1295
ENSG00000135519	KCNH3	3.30001	2.12929
ENSG00000121653	MAPK8IP1	2.8273	2.12901
ENSG00000182541	LIMK2	2.01786	2.12784
ENSG00000118898	PPL	2.19005	2.12766
ENSG00000205639	MFSD2B	5.8187	2.12744
ENSG00000156011	PSD3	2.41639	2.12691
ENSG00000171450	CDK5R2	3.63001	2.1254
ENSG00000226526	RP1-37C10.3	2.82165	2.1239
ENSG00000246640	RP11-1094H24.4	9.60886	2.12295
ENSG00000119632	IFI27L2	2.37256	2.1229
ENSG00000267060	PTGES3L	4.98237	2.12212
ENSG00000070404	FSTL3	2.80807	2.1211
ENSG00000077420	APBB1IP	2.14743	2.12033
ENSG00000142634	EFHD2	2.97601	2.12014
ENSG00000162426	SLC45A1	2.41382	2.11973
ENSG00000145075	CCDC39	2.53341	2.11949
ENSG00000167972	ABCA3	2.3306	2.11895
ENSG00000203814	HIST2H2BF	9.07503	2.11867
ENSG00000280530	AC010184.1	4.80443	2.11867
ENSG00000204227	RING1	2.05807	2.11751
ENSG00000198961	PJA2	2.74078	2.1167
ENSG00000172350	ABCG4	3.96556	2.11668
ENSG00000186577	C6orf1	2.40001	2.11639
ENSG00000255517	CTD-3074O7.5	2.28782	2.11583
ENSG00000197535	MYO5A	2.39267	2.11496
ENSG00000141655	TNFRSF11A	2.20203	2.11464
ENSG00000168124	OR1F1	2.84707	2.11412
ENSG00000274265	CH17-189H20.1	4.69766	2.11412
ENSG00000262580	RP11-334C17.5	3.20295	2.11344
ENSG00000122694	GLIPR2	2.27766	2.11202
ENSG00000105650	PDE4C	6.40591	2.11124
ENSG00000181381	DDX60L	3.11011	2.11073
ENSG00000165861	ZFYVE1	2.48168	2.10979
ENSG00000183476	SH2D7	2.6889	2.1095
ENSG00000233225	AC004987.9	2.1353	2.10926
ENSG00000108176	DNAJC12	2.04453	2.10697
ENSG00000149591	TAGLN	6.25339	2.10614
ENSG00000282885	RP11-596C23.6	2.49119	2.10583
ENSG00000186162	CIDECP	3.0643	2.10281
ENSG00000248254	AC092597.3	4.11808	2.10225
ENSG00000124333	VAMP7	2.14677	2.10214
ENSG00000168016	TRANK1	3.51697	2.10077
ENSG00000106330	MOSPD3	2.95308	2.10015
ENSG00000267546	RP11-666A8.8	2.1353	2.09849
ENSG00000233009	NALCN-AS1	3.73678	2.09849
ENSG00000277264	MIR6833	2.66913	2.09849
ENSG00000254602	AP000662.4	2.66913	2.09849
ENSG00000179528	LBX2	4.11808	2.09713
ENSG00000168300	PCMTD1	2.47501	2.09658
ENSG00000149115	TNKS1BP1	2.03831	2.09442
ENSG00000158301	GPRASP2	2.07445	2.09332
ENSG00000257151	PWAR6	5.60517	2.0932
ENSG00000238105	GOLGA2P5	2.98942	2.09299
ENSG00000006576	PHTF2	2.07994	2.09292
ENSG00000173825	TIGD3	5.33826	2.09252
ENSG00000182853	VMO1	7.47356	2.09162
ENSG00000261215	RP11-195F19.30	2.01988	2.09151
ENSG00000259570	RP11-671M22.4	4.2706	2.09042
ENSG00000281832	LINC00602	2.48773	2.09033
ENSG00000166396	SERPINB7	3.31246	2.08955
ENSG00000146648	EGFR	2.28113	2.08926
ENSG00000249967	RP11-548K23.11	2.201	2.08884
ENSG00000233006	AC034220.3	3.20295	2.08871
ENSG00000221968	FADS3	2.26158	2.08842
ENSG00000158406	HIST1H4H	2.80258	2.08767
ENSG00000164603	BMT2	2.72648	2.08703
ENSG00000088538	DOCK3	2.32098	2.08608
ENSG00000137831	UACA	2.63888	2.08579
ENSG00000139800	ZIC5	2.15929	2.08526
ENSG00000275216	RP11-54H7.4	4.62649	2.08415
ENSG00000182795	C1orf116	2.9292	2.08415
ENSG00000186567	CEACAM19	4.20388	2.08407
ENSG00000196972	SMIM10L2B	5.33826	2.08336
ENSG00000213903	LTB4R	2.05318	2.08329
ENSG00000171798	KNDC1	6.40591	2.08267
ENSG00000205517	RGL3	4.2706	2.07912
ENSG00000198168	SVIP	2.4382	2.07879
ENSG00000024422	EHD2	2.94542	2.07595
ENSG00000223891	OSER1-AS1	3.73678	2.07543
ENSG00000125629	INSIG2	2.22187	2.07264
ENSG00000271643	RP11-10C24.3	5.87208	2.07159
ENSG00000232412	RP1-315G1.3	2.1353	2.07159
ENSG00000272267	RP11-375N15.2	2.05318	2.07159
ENSG00000048140	TSPAN17	2.1196	2.07001
ENSG00000148513	ANKRD30A	2.20648	2.0698
ENSG00000235831	BHLHE40-AS1	2.34883	2.06965
ENSG00000254307	KB-1608C10.2	2.85535	2.06887
ENSG00000261687	RP11-473C18.3	2.18781	2.06787
ENSG00000185432	METTL7A	9.07503	2.06758
ENSG00000182473	EXOC7	2.0709	2.06646
ENSG00000139278	GLIPR1	3.47574	2.06575
ENSG00000092200	RPGRIP1	3.73678	2.0634
ENSG00000102316	MAGED2	2.13198	2.06251
ENSG00000166359	WDR88	3.508	2.06141
ENSG00000241839	PLEKHO2	2.19462	2.06016
ENSG00000151233	GXYLT1	2.52337	2.05803
ENSG00000154188	ANGPT1	2.1353	2.05803
ENSG00000109181	UGT2B10	4.62649	2.0571
ENSG00000102781	KATNAL1	2.05633	2.05569
ENSG00000137404	NRM	2.0926	2.05246
ENSG00000230487	PSMG3-AS1	2.3895	2.05211
ENSG00000125726	CD70	2.68126	2.05153
ENSG00000136051	KIAA1033	2.07776	2.05082
ENSG00000205790	DPP9-AS1	2.57746	2.04985
ENSG00000065413	ANKRD44	2.60632	2.04871
ENSG00000150593	PDCD4	3.22567	2.04629
ENSG00000236383	LINC00854	11.2103	2.04614
ENSG00000204758	CTC-308K20.1	2.89791	2.04614
ENSG00000134852	CLOCK	2.16252	2.04469
ENSG00000263327	TAPT1-AS1	2.37256	2.04262
ENSG00000248245	CTB-49A3.2	2.1353	2.04185
ENSG00000255725	TDGP1	2.75342	2.04122
ENSG00000188037	CLCN1	2.1353	2.03796
ENSG00000233452	STXBP5-AS1	2.36408	2.03796
ENSG00000163607	GTPBP8	2.68829	2.03775
ENSG00000170961	HAS2	2.6907	2.03698
ENSG00000164308	ERAP2	2.42001	2.03587
ENSG00000102003	SYP	4.57088	2.03392
ENSG00000128713	HOXD11	2.84707	2.03392
ENSG00000273760	CH17-360D5.3	2.3674	2.03392
ENSG00000254545	RP11-84A19.3	13.8795	2.03392
ENSG00000172476	RAB40A	3.41648	2.03392
ENSG00000145335	SNCA	2.90843	2.0321
ENSG00000163291	PAQR3	2.26926	2.03154
ENSG00000099889	ARVCF	2.1353	2.03123
ENSG00000028277	POU2F2	2.98942	2.02974
ENSG00000198807	PAX9	3.04478	2.02886
ENSG00000170175	CHRNB1	5.0061	2.02831
ENSG00000072133	RPS6KA6	2.38581	2.02378
ENSG00000244627	RP3-449O17.1	3.91472	2.01886
ENSG00000119782	FKBP1B	4.69004	2.01866
ENSG00000280374	RP11-337N6.3	4.2706	2.01778
ENSG00000213155	RP11-252O18.3	2.26876	2.01778
ENSG00000078804	TP53INP2	3.17999	2.01668
ENSG00000124357	NAGK	2.29901	2.01668
ENSG00000083937	CHMP2B	2.26476	2.01625
ENSG00000273247	RP11-83A24.2	2.84707	2.01427
ENSG00000150938	CRIM1	2.31099	2.01247
ENSG00000251095	RP11-115D19.1	2.20203	2.01202
ENSG00000275202	RP11-156K23.3	2.38651	2.01002
ENSG00000112812	PRSS16	2.37256	2.00984
ENSG00000181744	C3orf58	2.07884	2.00894
ENSG00000281656	AC073130.2	2.1353	2.00881
ENSG00000115129	TP53I3	2.33337	2.00562
ENSG00000164180	TMEM161B	2.08462	2.00462
ENSG00000145012	LPP	2.6029	2.00281
ENSG00000211455	STK38L	2.0906	2.00172
ENSG00000144891	AGTR1	2.84707	2.00159

## Sheet: Total level downregulated
	GENE	KD/WT ratio_total mRNA level_experiment 1	KD/WT ratio_total mRNA level_experiment 2
ENSG00000108924	HLF	0.062803	0.0328824
ENSG00000147168	IL2RG	0.266913	0.0389641
ENSG00000137699	TRIM29	0.121324	0.0431831
ENSG00000170482	SLC23A1	0.0547513	0.0509756
ENSG00000125780	TGM3	0.0500461	0.0589543
ENSG00000166143	PPP1R14D	0.152522	0.0649401
ENSG00000258713	C20orf141	0.305043	0.0706224
ENSG00000151655	ITIH2	0.0788606	0.0746027
ENSG00000169247	SH3TC2	0.294524	0.0795745
ENSG00000240163	RP11-745A24.1	0.152522	0.0807113
ENSG00000172201	ID4	0.0837373	0.0858677
ENSG00000168412	MTNR1A	0.152522	0.0941632
ENSG00000280709	RP11-983G14.1	0.21353	0.0941632
ENSG00000183091	NEB	0.082127	0.0968536
ENSG00000198821	CD247	0.320295	0.0968536
ENSG00000170477	KRT4	0.0232098	0.0977032
ENSG00000266709	RP11-214O1.2	0.226471	0.0982572
ENSG00000165731	RET	0.328508	0.101766
ENSG00000164362	TERT	0.194118	0.102723
ENSG00000172955	ADH6	0.0503609	0.105325
ENSG00000233725	LINC00284	0.106765	0.112996
ENSG00000105967	TFEC	0.133456	0.112996
ENSG00000147689	FAM83A	0.0533826	0.116641
ENSG00000225418	AKR1C5P	0.194118	0.120058
ENSG00000107897	ACBD5	0.110846	0.122139
ENSG00000196263	ZNF471	0.320295	0.125551
ENSG00000258867	LINC01146	0.21353	0.127319
ENSG00000186198	SLC51B	0.136115	0.127445
ENSG00000230176	LINC01433	0.492762	0.135915
ENSG00000131620	ANO1	0.082127	0.136374
ENSG00000238942	SNORD2	0.341648	0.136965
ENSG00000165309	ARMC3	0.0305043	0.137427
ENSG00000113552	GNPDA1	0.117351	0.139616
ENSG00000132437	DDC	0.234883	0.144866
ENSG00000197249	SERPINA1	0.0667282	0.144925
ENSG00000236269	ENO1-IT1	0.355884	0.147386
ENSG00000128951	DUT	0.0656484	0.148281
ENSG00000100583	SAMD15	0.164254	0.149829
ENSG00000160345	C9orf116	0.202292	0.15026
ENSG00000184185	KCNJ12	0.200185	0.153451
ENSG00000267459	AC006116.27	0.177942	0.155856
ENSG00000120054	CPN1	0.100092	0.156173
ENSG00000188916	FAM196A	0.449537	0.157951
ENSG00000140450	ARRDC4	0.271766	0.158167
ENSG00000174502	SLC26A9	0.312483	0.160487
ENSG00000187686	KRT18P59	0.133456	0.161423
ENSG00000101144	BMP7	0.142353	0.161423
ENSG00000168874	ATOH8	0.0831936	0.164977
ENSG00000145990	GFOD1	0.360896	0.166398
ENSG00000123243	ITIH5	0.291178	0.167401
ENSG00000100216	TOMM22	0.171784	0.169552
ENSG00000124107	SLPI	0.178726	0.171285
ENSG00000125384	PTGER2	0.177942	0.171337
ENSG00000183508	FAM46C	0.400369	0.172587
ENSG00000239672	NME1	0.157191	0.177268
ENSG00000100246	DNAL4	0.197283	0.179064
ENSG00000187624	C17orf97	0.253567	0.179704
ENSG00000196937	FAM3C	0.122976	0.180466
ENSG00000272636	DOC2B	0.21353	0.180613
ENSG00000169567	HINT1	0.117462	0.180825
ENSG00000073849	ST6GAL1	0.212662	0.182038
ENSG00000254290	RP11-150O12.3	0.410635	0.182662
ENSG00000171811	CFAP46	0.0711767	0.182787
ENSG00000238317	SNORD11	0.355884	0.188326
ENSG00000268104	SLC6A14	0.204989	0.18892
ENSG00000134258	VTCN1	0.451699	0.190191
ENSG00000163536	SERPINI1	0.0668954	0.193869
ENSG00000198729	PPP1R14C	0.314015	0.19482
ENSG00000241525	AC108004.3	0.249876	0.196066
ENSG00000041353	RAB27B	0.153518	0.196419
ENSG00000267112	RP11-839G9.1	0.147009	0.197743
ENSG00000254551	RP11-727A23.7	0.457565	0.201094
ENSG00000174928	C3orf33	0.145302	0.204366
ENSG00000215182	MUC5AC	0.487867	0.204726
ENSG00000271787	RP11-254F7.3	0.145589	0.206435
ENSG00000174371	EXO1	0.148901	0.207808
ENSG00000118307	CASC1	0.101681	0.20815
ENSG00000236671	PRKG1-AS1	0.315045	0.208837
ENSG00000147676	MAL2	0.291178	0.210225
ENSG00000172059	KLF11	0.353884	0.211469
ENSG00000157423	HYDIN	0.112384	0.211867
ENSG00000165023	DIRAS2	0.266913	0.211867
ENSG00000174028	FAM3C2	0.302165	0.212891
ENSG00000068078	FGFR3	0.21353	0.214885
ENSG00000066468	FGFR2	0.320295	0.2149
ENSG00000168843	FSTL5	0.444855	0.216021
ENSG00000173947	PIFO	0.42706	0.216575
ENSG00000054179	ENTPD2	0.246381	0.217206
ENSG00000134917	ADAMTS8	0.152522	0.2173
ENSG00000106789	CORO2A	0.119457	0.218222
ENSG00000275395	FCGBP	0.297949	0.21862
ENSG00000129295	LRRC6	0.328508	0.220265
ENSG00000264717	CH17-360D5.1	0.397752	0.221209
ENSG00000184985	SORCS2	0.355884	0.222433
ENSG00000103888	CEMIP	0.114075	0.223457
ENSG00000146678	IGFBP1	0.315938	0.22379
ENSG00000270823	RP11-2E11.6	0.2664	0.224623
ENSG00000047597	XK	0.185678	0.225531
ENSG00000164743	C8orf48	0.388237	0.225992
ENSG00000176046	NUPR1	0.240015	0.226983
ENSG00000007952	NOX1	0.282614	0.227154
ENSG00000136040	PLXNC1	0.291178	0.227359
ENSG00000170959	DCDC1	0.0849268	0.227852
ENSG00000084628	NKAIN1	0.266913	0.229046
ENSG00000126882	FAM78A	0.305043	0.231665
ENSG00000272701	MESTIT1	0.300638	0.235408
ENSG00000113889	KNG1	0.305043	0.237886
ENSG00000125999	BPIFB1	0.311398	0.238114
ENSG00000106484	MEST	0.238151	0.23833
ENSG00000214814	FER1L6	0.42706	0.23903
ENSG00000158467	AHCYL2	0.151954	0.239384
ENSG00000240225	ZNF542P	0.208322	0.239688
ENSG00000172974	AC007318.5	0.157008	0.240308
ENSG00000062282	DGAT2	0.256514	0.24117
ENSG00000164161	HHIP	0.488069	0.241619
ENSG00000153822	KCNJ16	0.163514	0.243376
ENSG00000074181	NOTCH3	0.116634	0.244625
ENSG00000254814	RP11-535A19.1	0.248291	0.24463
ENSG00000128268	MGAT3	0.118628	0.245977
ENSG00000112182	BACH2	0.0970592	0.246773
ENSG00000165637	VDAC2	0.17955	0.247392
ENSG00000279970	RP11-299G20.5	0.0762608	0.248248
ENSG00000241020	RP11-727A23.1	0.336112	0.248798
ENSG00000110436	SLC1A2	0.177942	0.250483
ENSG00000228328	RP11-516A11.1	0.266913	0.251102
ENSG00000121966	CXCR4	0.407649	0.251102
ENSG00000124507	PACSIN1	0.133456	0.25195
ENSG00000267056	AC005336.4	0.263044	0.253773
ENSG00000172361	CFAP53	0.467097	0.254795
ENSG00000224101	ELMO1-AS1	0.338524	0.25493
ENSG00000168955	TM4SF20	0.298721	0.255144
ENSG00000130038	CRACR2A	0.430807	0.256236
ENSG00000006611	USH1C	0.423671	0.259861
ENSG00000153250	RBMS1	0.309889	0.260507
ENSG00000112183	RBM24	0.34137	0.261272
ENSG00000186976	EFCAB6	0.417777	0.261675
ENSG00000162643	WDR63	0.301727	0.26182
ENSG00000123095	BHLHE41	0.305043	0.262312
ENSG00000130558	OLFM1	0.37041	0.263121
ENSG00000137561	TTPA	0.395426	0.263291
ENSG00000135324	MRAP2	0.440986	0.264264
ENSG00000233369	GTF2IP4	0.195736	0.264647
ENSG00000213430	HSPD1P1	0.391472	0.267395
ENSG00000172803	SNX32	0.213759	0.267589
ENSG00000124664	SPDEF	0.035005	0.267842
ENSG00000172757	CFL1	0.211997	0.268383
ENSG00000188613	NANOS1	0.190652	0.269267
ENSG00000166741	NNMT	0.284277	0.270031
ENSG00000102931	ARL2BP	0.284823	0.270822
ENSG00000213965	NUDT19	0.212485	0.271206
ENSG00000171903	CYP4F11	0.227894	0.273091
ENSG00000254013	MAP2K1P1	0.204444	0.273377
ENSG00000153832	FBXO36	0.249332	0.273549
ENSG00000174469	CNTNAP2	0.339707	0.273569
ENSG00000140479	PCSK6	0.230789	0.273652
ENSG00000227376	FTH1P16	0.230843	0.273929
ENSG00000259172	RP11-299G20.2	0.195961	0.27452
ENSG00000260579	RP11-382A20.2	0.21353	0.274855
ENSG00000179981	TSHZ1	0.167596	0.27518
ENSG00000248144	ADH1C	0.073401	0.278006
ENSG00000150764	DIXDC1	0.133935	0.279881
ENSG00000128262	POM121L9P	0.457565	0.28249
ENSG00000254416	RP11-347E10.1	0.21353	0.28249
ENSG00000181798	LINC00471	0.492762	0.28249
ENSG00000196793	ZNF239	0.263044	0.28249
ENSG00000162733	DDR2	0.266913	0.28249
ENSG00000224940	PRRT4	0.266913	0.28249
ENSG00000232742	RHOQP2	0.355884	0.28249
ENSG00000168672	FAM84B	0.394293	0.283151
ENSG00000162878	PKDCC	0.242414	0.284817
ENSG00000070526	ST6GALNAC1	0.129412	0.285232
ENSG00000114473	IQCG	0.315045	0.28578
ENSG00000102934	PLLP	0.295199	0.285895
ENSG00000142484	TM4SF5	0.266913	0.286256
ENSG00000105792	CFAP69	0.444855	0.287121
ENSG00000129173	E2F8	0.326738	0.287343
ENSG00000255177	RP11-532E4.2	0.220893	0.288233
ENSG00000164684	ZNF704	0.263223	0.288463
ENSG00000120057	SFRP5	0.188409	0.289733
ENSG00000198758	EPS8L3	0.48934	0.289733
ENSG00000276663	RP11-407G23.7	0.307354	0.290841
ENSG00000185340	GAS2L1	0.124145	0.291681
ENSG00000148584	A1CF	0.351544	0.292306
ENSG00000206527	HACD2	0.196558	0.293076
ENSG00000110880	CORO1C	0.250955	0.293214
ENSG00000133640	LRRIQ1	0.376818	0.294938
ENSG00000143512	HHIPL2	0.314536	0.294957
ENSG00000133519	ZDHHC8P1	0.378844	0.295066
ENSG00000134375	TIMM17A	0.250346	0.29635
ENSG00000011347	SYT7	0.284707	0.297357
ENSG00000182791	CCDC87	0.461031	0.297677
ENSG00000128408	RIBC2	0.328508	0.297898
ENSG00000260077	RP11-254F7.2	0.355884	0.298725
ENSG00000163993	S100P	0.229842	0.300197
ENSG00000114744	COMMD2	0.199147	0.301182
ENSG00000050344	NFE2L3	0.321486	0.302346
ENSG00000119408	NEK6	0.338937	0.303683
ENSG00000101384	JAG1	0.305273	0.304124
ENSG00000172216	CEBPB	0.389059	0.30434
ENSG00000108064	TFAM	0.227976	0.304561
ENSG00000064787	BCAS1	0.0876021	0.306285
ENSG00000116761	CTH	0.495695	0.306874
ENSG00000259546	RP11-351M8.2	0.116471	0.307753
ENSG00000148123	PLPPR1	0.260981	0.308602
ENSG00000165474	GJB2	0.449537	0.311406
ENSG00000245248	USP2-AS1	0.355884	0.311713
ENSG00000267309	CTD-2630F21.1	0.355884	0.311713
ENSG00000148344	PTGES	0.477124	0.312424
ENSG00000169299	PGM2	0.288951	0.31335
ENSG00000131873	CHSY1	0.211277	0.313624
ENSG00000278318	ZNF229	0.252563	0.314078
ENSG00000119862	LGALSL	0.302942	0.314134
ENSG00000104537	ANXA13	0.390971	0.316548
ENSG00000152642	GPD1L	0.216759	0.31738
ENSG00000168476	REEP4	0.317953	0.317735
ENSG00000088305	DNMT3B	0.293512	0.317891
ENSG00000183864	TOB2	0.342961	0.318132
ENSG00000169783	LINGO1	0.237256	0.319336
ENSG00000198538	ZNF28	0.251212	0.3198
ENSG00000226564	FTH1P20	0.257331	0.320072
ENSG00000142347	MYO1F	0.266913	0.320611
ENSG00000179295	PTPN11	0.265352	0.320646
ENSG00000105383	CD33	0.21353	0.322845
ENSG00000222035	AC079354.3	0.355884	0.322845
ENSG00000160201	U2AF1	0.177942	0.322845
ENSG00000102796	DHRS12	0.288554	0.323285
ENSG00000130707	ASS1	0.303581	0.323943
ENSG00000155849	ELMO1	0.301412	0.324548
ENSG00000115616	SLC9A2	0.381203	0.324948
ENSG00000215784	FAM72D	0.358372	0.325492
ENSG00000184845	DRD1	0.33631	0.326994
ENSG00000169032	MAP2K1	0.226711	0.327189
ENSG00000159905	ZNF221	0.42706	0.328975
ENSG00000151023	ENKUR	0.266913	0.33072
ENSG00000117013	KCNQ4	0.355884	0.332341
ENSG00000112149	CD83	0.440986	0.33304
ENSG00000267776	AC006116.24	0.142353	0.333851
ENSG00000164825	DEFB1	0.485296	0.333851
ENSG00000141384	TAF4B	0.430329	0.334102
ENSG00000122126	OCRL	0.242123	0.334696
ENSG00000227890	PSMA2P3	0.474512	0.334802
ENSG00000273297	RP11-38M8.1	0.438299	0.334956
ENSG00000135046	ANXA1	0.396668	0.336809
ENSG00000165449	SLC16A9	0.196673	0.337005
ENSG00000179104	TMTC2	0.139712	0.338811
ENSG00000231587	SNORD62B	0.406724	0.338987
ENSG00000135900	MRPL44	0.241594	0.339829
ENSG00000146072	TNFRSF21	0.350011	0.339896
ENSG00000144354	CDCA7	0.391134	0.341086
ENSG00000213453	FTH1P3	0.21353	0.342884
ENSG00000130816	DNMT1	0.199131	0.343085
ENSG00000103449	SALL1	0.327309	0.343568
ENSG00000187144	SPATA21	0.298682	0.344114
ENSG00000103485	QPRT	0.0762608	0.344935
ENSG00000165646	SLC18A2	0.352453	0.345256
ENSG00000169122	FAM110B	0.457565	0.345265
ENSG00000005421	PON1	0.246381	0.345695
ENSG00000186665	C17orf58	0.257834	0.345906
ENSG00000133195	SLC39A11	0.339361	0.345949
ENSG00000179833	SERTAD2	0.312002	0.346821
ENSG00000261371	PECAM1	0.118628	0.347059
ENSG00000125730	C3	0.392509	0.347113
ENSG00000155465	SLC7A7	0.40652	0.347988
ENSG00000103353	UBFD1	0.268947	0.348042
ENSG00000180694	TMEM64	0.289051	0.348244
ENSG00000185585	OLFML2A	0.093481	0.349007
ENSG00000225766	DHRS4L1	0.492762	0.34926
ENSG00000121380	BCL2L14	0.266913	0.351954
ENSG00000160712	IL6R	0.313145	0.35267
ENSG00000271303	SRXN1	0.308235	0.352874
ENSG00000270299	RP5-850E9.3	0.311014	0.353075
ENSG00000232273	FTH1P1	0.355884	0.353112
ENSG00000231903	AC079354.5	0.42706	0.353112
ENSG00000198353	HOXC4	0.355884	0.353112
ENSG00000123728	RAP2C	0.344451	0.353476
ENSG00000089597	GANAB	0.258618	0.354069
ENSG00000229644	NAMPTP1	0.452441	0.354076
ENSG00000189337	KAZN	0.210894	0.35545
ENSG00000124564	SLC17A3	0.477633	0.355493
ENSG00000146670	CDCA5	0.372916	0.356483
ENSG00000132639	SNAP25	0.377194	0.357252
ENSG00000198131	ZNF544	0.24694	0.357413
ENSG00000145685	LHFPL2	0.286875	0.357528
ENSG00000234527	PCDH9-AS1	0.188409	0.358279
ENSG00000177182	CLVS1	0.271307	0.358345
ENSG00000213250	RBMS2P1	0.237256	0.359532
ENSG00000115425	PECR	0.46837	0.360184
ENSG00000165650	PDZD8	0.33155	0.360514
ENSG00000173175	ADCY5	0.271766	0.36077
ENSG00000055070	SZRD1	0.344816	0.361513
ENSG00000214146	RP11-699L21.1	0.21353	0.361587
ENSG00000116885	OSCP1	0.42706	0.361587
ENSG00000219507	FTH1P8	0.261268	0.362532
ENSG00000241015	TPM3P9	0.230516	0.362831
ENSG00000267272	LINC01140	0.266913	0.363201
ENSG00000167513	CDT1	0.457565	0.363379
ENSG00000275774	HNRNPCL2	0.355884	0.363885
ENSG00000105835	NAMPT	0.429851	0.363912
ENSG00000198056	PRIM1	0.215832	0.364087
ENSG00000113924	HGD	0.28726	0.365377
ENSG00000164023	SGMS2	0.296095	0.365788
ENSG00000165030	NFIL3	0.434645	0.366798
ENSG00000198959	TGM2	0.32839	0.366951
ENSG00000184898	RBM43	0.452943	0.367016
ENSG00000157191	NECAP2	0.308433	0.368014
ENSG00000277534	RP11-9E17.1	0.336721	0.368269
ENSG00000255692	RP1-127H14.3	0.293604	0.369805
ENSG00000196074	SYCP2	0.318422	0.370578
ENSG00000224875	AC083949.1	0.348147	0.370698
ENSG00000118507	AKAP7	0.4385	0.371272
ENSG00000146674	IGFBP3	0.319703	0.372035
ENSG00000125968	ID1	0.277469	0.372376
ENSG00000175311	ANKS4B	0.377784	0.373066
ENSG00000118849	RARRES1	0.251212	0.373102
ENSG00000131153	GINS2	0.49079	0.373197
ENSG00000123096	SSPN	0.266913	0.373943
ENSG00000270792	RP11-103J8.1	0.485296	0.376653
ENSG00000253256	CTB-11I22.1	0.170824	0.376653
ENSG00000255293	WIZP1	0.194118	0.376653
ENSG00000260318	COX6CP1	0.355884	0.376653
ENSG00000185261	KIAA0825	0.400369	0.376653
ENSG00000234975	FTH1P2	0.162469	0.376653
ENSG00000162366	PDZK1IP1	0.452943	0.376653
ENSG00000103540	CCP110	0.230563	0.376914
ENSG00000132286	TIMM10B	0.285468	0.377204
ENSG00000167005	NUDT21	0.265168	0.377269
ENSG00000170634	ACYP2	0.242648	0.379287
ENSG00000100234	TIMP3	0.251212	0.379464
ENSG00000167996	FTH1	0.257176	0.380074
ENSG00000167995	BEST1	0.256683	0.38026
ENSG00000123700	KCNJ2	0.354443	0.381296
ENSG00000213362	FTH1P12	0.237256	0.382878
ENSG00000136938	ANP32B	0.461881	0.382926
ENSG00000189283	FHIT	0.464196	0.38329
ENSG00000144381	HSPD1	0.363581	0.383505
ENSG00000277053	GTF2IP1	0.449537	0.383564
ENSG00000232160	RAP2C-AS1	0.301454	0.383612
ENSG00000170956	CEACAM3	0.376818	0.384186
ENSG00000205268	PDE7A	0.284916	0.384567
ENSG00000089685	BIRC5	0.400519	0.385157
ENSG00000105889	STEAP1B	0.388237	0.385213
ENSG00000082213	C5orf22	0.298615	0.386194
ENSG00000007968	E2F2	0.376455	0.386697
ENSG00000100219	XBP1	0.365601	0.386728
ENSG00000114670	NEK11	0.362598	0.387353
ENSG00000276293	PIP4K2B	0.288633	0.387383
ENSG00000130962	PRRG1	0.49412	0.387449
ENSG00000169946	ZFPM2	0.175025	0.387896
ENSG00000075239	ACAT1	0.415085	0.388159
ENSG00000180861	LINC01559	0.133456	0.388423
ENSG00000177932	ZNF354C	0.282614	0.388423
ENSG00000176624	MEX3C	0.305246	0.388475
ENSG00000213606	AKR1B10P1	0.254401	0.388602
ENSG00000261351	CTD-3185P2.1	0.247742	0.388606
ENSG00000171564	FGB	0.204913	0.38868
ENSG00000130829	DUSP9	0.400369	0.388803
ENSG00000171227	TMEM37	0.2751	0.389841
ENSG00000198298	ZNF485	0.0496582	0.390105
ENSG00000196584	XRCC2	0.402887	0.390105
ENSG00000242960	FTH1P23	0.234883	0.3905
ENSG00000079387	SENP1	0.25028	0.390745
ENSG00000254285	KRT8P3	0.280961	0.391139
ENSG00000119487	MAPKAP1	0.274422	0.391376
ENSG00000101003	GINS1	0.435876	0.39334
ENSG00000196218	RYR1	0.335547	0.393551
ENSG00000236358	RP5-827C21.2	0.42706	0.394589
ENSG00000103222	ABCC1	0.453219	0.394657
ENSG00000185250	PPIL6	0.498237	0.395232
ENSG00000171469	ZNF561	0.352377	0.395485
ENSG00000230360	DDX10P2	0.237256	0.395485
ENSG00000176749	CDK5R1	0.268474	0.395788
ENSG00000027001	MIPEP	0.442794	0.396114
ENSG00000121691	CAT	0.414543	0.396138
ENSG00000198074	AKR1B10	0.28628	0.396548
ENSG00000143278	F13B	0.266913	0.396572
ENSG00000249786	EAF1-AS1	0.337566	0.396803
ENSG00000203804	ADAMTSL4-AS1	0.0889709	0.397745
ENSG00000200320	SNORA63	0.256236	0.398053
ENSG00000248905	FMN1	0.494938	0.398069
ENSG00000164237	CMBL	0.388816	0.398132
ENSG00000120742	SERP1	0.407077	0.398894
ENSG00000095303	PTGS1	0.266913	0.399543
ENSG00000157193	LRP8	0.409453	0.399555
ENSG00000128383	APOBEC3A	0.384354	0.399749
ENSG00000164329	PAPD4	0.3776	0.400447
ENSG00000175727	MLXIP	0.321554	0.40067
ENSG00000164778	EN2	0.188409	0.400953
ENSG00000255308	RP11-428C19.4	0.467097	0.400953
ENSG00000184007	PTP4A2	0.319601	0.401304
ENSG00000257576	RP11-153M3.1	0.338037	0.401897
ENSG00000256043	CTSO	0.355884	0.402607
ENSG00000027697	IFNGR1	0.379546	0.402866
ENSG00000179750	APOBEC3B	0.438896	0.402973
ENSG00000251196	RP11-54F2.1	0.316081	0.404146
ENSG00000144597	EAF1	0.380296	0.405265
ENSG00000189077	TMEM120A	0.316341	0.405661
ENSG00000162782	TDRD5	0.400369	0.405907
ENSG00000232531	AC027612.1	0.42706	0.406785
ENSG00000249310	APOBEC3B-AS1	0.437737	0.40862
ENSG00000230510	PPP5D1	0.467097	0.408708
ENSG00000107164	FUBP3	0.314839	0.409021
ENSG00000164647	STEAP1	0.432144	0.409304
ENSG00000052749	RRP12	0.372421	0.409687
ENSG00000226810	RP11-45H22.1	0.123191	0.410894
ENSG00000196081	ZNF724P	0.355884	0.410894
ENSG00000274627	RP11-104N10.2	0.314015	0.412282
ENSG00000133874	RNF122	0.355884	0.412724
ENSG00000162777	DENND2D	0.261877	0.41317
ENSG00000169710	FASN	0.382801	0.414067
ENSG00000186889	TMEM17	0.465386	0.414285
ENSG00000261461	UBE2MP1	0.320295	0.414318
ENSG00000100426	ZBED4	0.266427	0.414468
ENSG00000196967	ZNF585A	0.411491	0.414604
ENSG00000159023	EPB41	0.303857	0.414999
ENSG00000158006	PAFAH2	0.36429	0.415887
ENSG00000168743	NPNT	0.21353	0.416005
ENSG00000272721	RP11-778D9.12	0.355884	0.4163
ENSG00000233085	XXyac-YX65C7_A.3	0.266913	0.4163
ENSG00000109436	TBC1D9	0.389319	0.416386
ENSG00000165092	ALDH1A1	0.461628	0.417025
ENSG00000179172	HNRNPCL1	0.29657	0.417215
ENSG00000279730	SETD8P1	0.243499	0.4178
ENSG00000151617	EDNRA	0.160148	0.417849
ENSG00000088002	SULT2B1	0.35184	0.418503
ENSG00000122966	CIT	0.467027	0.41894
ENSG00000171843	MLLT3	0.402119	0.419492
ENSG00000267374	RP11-244M2.1	0.0762608	0.419699
ENSG00000066185	ZMYND12	0.474512	0.419699
ENSG00000268366	CTC-492K19.4	0.375121	0.420037
ENSG00000136810	TXN	0.492297	0.420294
ENSG00000163535	SGO2	0.360394	0.420716
ENSG00000127804	METTL16	0.247357	0.420769
ENSG00000224886	RP11-119F19.4	0.237256	0.420965
ENSG00000204611	ZNF616	0.266913	0.422182
ENSG00000171617	ENC1	0.347598	0.422391
ENSG00000101057	MYBL2	0.382363	0.42335
ENSG00000117983	MUC5B	0.310452	0.423453
ENSG00000103591	AAGAB	0.376964	0.423569
ENSG00000248159	HSPA8P11	0.355884	0.423734
ENSG00000272905	RP11-265E18.1	0.0889709	0.423734
ENSG00000148468	FAM171A1	0.488988	0.423849
ENSG00000117868	ESYT2	0.35467	0.424001
ENSG00000231970	RP11-452K12.7	0.39859	0.42413
ENSG00000137494	ANKRD42	0.410635	0.424463
ENSG00000143476	DTL	0.479696	0.425419
ENSG00000267188	CTC-512J12.4	0.379609	0.426873
ENSG00000197980	LEKR1	0.237256	0.426873
ENSG00000258666	RP11-638I2.8	0.498419	0.427105
ENSG00000110042	DTX4	0.259699	0.427665
ENSG00000142657	PGD	0.407144	0.428286
ENSG00000235605	RP5-827C21.1	0.42706	0.428605
ENSG00000232729	AC083884.8	0.455568	0.429118
ENSG00000099875	MKNK2	0.312701	0.429252
ENSG00000179598	PLD6	0.402465	0.430585
ENSG00000142065	ZFP14	0.468725	0.431439
ENSG00000155111	CDK19	0.346987	0.431591
ENSG00000277879	RP11-129M16.4	0.373678	0.431729
ENSG00000140961	OSGIN1	0.42963	0.432196
ENSG00000164749	HNF4G	0.302165	0.433334
ENSG00000176871	WSB2	0.407873	0.434272
ENSG00000104611	SH2D4A	0.458549	0.435302
ENSG00000125430	HS3ST3B1	0.21353	0.435466
ENSG00000230650	AC112229.1	0.482165	0.435736
ENSG00000272398	CD24	0.43942	0.436038
ENSG00000244332	RP11-119K6.6	0.444855	0.436124
ENSG00000123983	ACSL3	0.369843	0.436585
ENSG00000198824	CHAMP1	0.291178	0.436659
ENSG00000178202	KDELC2	0.270646	0.436954
ENSG00000196951	SCOC-AS1	0.237256	0.437059
ENSG00000074211	PPP2R2C	0.376818	0.437727
ENSG00000102898	NUTF2	0.355437	0.437766
ENSG00000116017	ARID3A	0.278723	0.438467
ENSG00000122952	ZWINT	0.377318	0.438917
ENSG00000135387	CAPRIN1	0.415848	0.439029
ENSG00000116584	ARHGEF2	0.451069	0.439919
ENSG00000119547	ONECUT2	0.308753	0.440169
ENSG00000110092	CCND1	0.441627	0.440552
ENSG00000186529	CYP4F3	0.263914	0.440828
ENSG00000182621	PLCB1	0.252354	0.441092
ENSG00000164086	DUSP7	0.355884	0.441148
ENSG00000235609	AF127936.9	0.467384	0.442158
ENSG00000171466	ZNF562	0.442222	0.442158
ENSG00000147650	LRP12	0.438099	0.442872
ENSG00000212498	SNORD86	0.479978	0.442912
ENSG00000106628	POLD2	0.360539	0.442996
ENSG00000182518	FAM104B	0.41001	0.443121
ENSG00000089057	SLC23A2	0.40107	0.443248
ENSG00000144063	MALL	0.423848	0.443541
ENSG00000183955	KMT5A	0.315653	0.443575
ENSG00000145002	FAM86B2	0.266913	0.443912
ENSG00000197128	ZNF772	0.482165	0.443912
ENSG00000161654	LSM12	0.328861	0.443945
ENSG00000123689	G0S2	0.246381	0.444574
ENSG00000282304	RP11-1223D19.3	0.220893	0.445617
ENSG00000090339	ICAM1	0.358801	0.446659
ENSG00000091262	ABCC6	0.311398	0.447055
ENSG00000025423	HSD17B6	0.286958	0.447831
ENSG00000120278	PLEKHG1	0.436766	0.44866
ENSG00000079385	CEACAM1	0.407221	0.448687
ENSG00000263001	GTF2I	0.441323	0.449785
ENSG00000152661	GJA1	0.459584	0.450114
ENSG00000158470	B4GALT5	0.426928	0.450287
ENSG00000185989	RASA3	0.435353	0.451259
ENSG00000129514	FOXA1	0.456346	0.451746
ENSG00000157999	ANKRD61	0.280961	0.451983
ENSG00000182481	KPNA2	0.423851	0.451993
ENSG00000163528	CHCHD4	0.333641	0.454602
ENSG00000123838	C4BPA	0.317753	0.454616
ENSG00000169131	ZNF354A	0.349902	0.454642
ENSG00000231345	BEND3P1	0.358801	0.454684
ENSG00000160172	FAM86C2P	0.419697	0.454777
ENSG00000110871	COQ5	0.478946	0.456188
ENSG00000068615	REEP1	0.266913	0.456329
ENSG00000167325	RRM1	0.411945	0.456337
ENSG00000245680	ZNF585B	0.445718	0.456492
ENSG00000148334	PTGES2	0.405043	0.456655
ENSG00000134250	NOTCH2	0.488996	0.457053
ENSG00000169981	ZNF35	0.306796	0.457159
ENSG00000197479	PCDHB11	0.333641	0.458091
ENSG00000134207	SYT6	0.371357	0.458091
ENSG00000282785	RP11-1223D19.2	0.220893	0.458534
ENSG00000267360	CTC-454I21.3	0.493789	0.458672
ENSG00000143727	ACP1	0.456548	0.458919
ENSG00000135002	RFK	0.364769	0.459242
ENSG00000253304	TMEM200B	0.464196	0.460164
ENSG00000230067	HSPD1P6	0.112384	0.460353
ENSG00000128714	HOXD13	0.305043	0.460353
ENSG00000155846	PPARGC1B	0.417051	0.46062
ENSG00000254662	RP11-872D17.4	0.441985	0.460852
ENSG00000110931	CAMKK2	0.292118	0.461044
ENSG00000151632	AKR1C2	0.442975	0.461345
ENSG00000143933	CALM2	0.398362	0.461974
ENSG00000005020	SKAP2	0.435891	0.462069
ENSG00000176714	CCDC121	0.430649	0.462256
ENSG00000105388	CEACAM5	0.319298	0.462802
ENSG00000168453	HR	0.338937	0.463003
ENSG00000275996	SNORD27	0.33134	0.463098
ENSG00000281903	AF127936.7	0.484167	0.463609
ENSG00000184992	BRI3BP	0.355602	0.464059
ENSG00000171320	ESCO2	0.470209	0.464263
ENSG00000145860	RNF145	0.453048	0.464451
ENSG00000167183	PRR15L	0.400369	0.464656
ENSG00000197472	ZNF695	0.314015	0.466108
ENSG00000164236	ANKRD33B	0.410056	0.467211
ENSG00000184110	EIF3C	0.487325	0.46724
ENSG00000038295	TLL1	0.321582	0.467729
ENSG00000112576	CCND3	0.476801	0.467987
ENSG00000169410	PTPN9	0.438307	0.468098
ENSG00000055208	TAB2	0.355568	0.468637
ENSG00000214575	CPEB1	0.378531	0.469919
ENSG00000106636	YKT6	0.354193	0.470276
ENSG00000283128	RP5-912I13.2	0.495695	0.470338
ENSG00000235408	SNORA71B	0.355884	0.470816
ENSG00000117318	ID3	0.477019	0.472233
ENSG00000111707	SUDS3	0.498114	0.472556
ENSG00000050555	LAMC3	0.457565	0.472863
ENSG00000265660	MIR4664	0.320295	0.473006
ENSG00000110057	UNC93B1	0.48884	0.473455
ENSG00000111602	TIMELESS	0.3479	0.474339
ENSG00000163947	ARHGEF3	0.489435	0.474364
ENSG00000184743	ATL3	0.419125	0.47509
ENSG00000169856	ONECUT1	0.133456	0.475772
ENSG00000113048	MRPS27	0.402557	0.475811
ENSG00000125378	BMP4	0.307676	0.47586
ENSG00000101166	PRELID3B	0.387353	0.476017
ENSG00000087086	FTL	0.413578	0.476126
ENSG00000117724	CENPF	0.444044	0.476659
ENSG00000160336	ZNF761	0.327413	0.47676
ENSG00000101935	AMMECR1	0.238369	0.476772
ENSG00000266129	SRP68P1	0.400369	0.477094
ENSG00000168306	ACOX2	0.389654	0.477194
ENSG00000149136	SSRP1	0.412092	0.477538
ENSG00000256683	ZNF350	0.240745	0.477917
ENSG00000116830	TTF2	0.458924	0.478016
ENSG00000103319	EEF2K	0.354407	0.478264
ENSG00000227471	AKR1B15	0.24856	0.478439
ENSG00000090060	PAPOLA	0.372642	0.478469
ENSG00000280634	THRIL	0.392198	0.478858
ENSG00000112419	PHACTR2	0.384104	0.47904
ENSG00000243710	CFAP57	0.393127	0.479615
ENSG00000138061	CYP1B1	0.437527	0.479998
ENSG00000228335	AC073063.10	0.266913	0.480232
ENSG00000148411	NACC2	0.319055	0.482628
ENSG00000184702	SEPT5	0.447725	0.4828
ENSG00000101187	SLCO4A1	0.418687	0.483045
ENSG00000005100	DHX33	0.381304	0.484954
ENSG00000264662	RP11-283C24.2	0.362598	0.485129
ENSG00000138792	ENPEP	0.451699	0.48651
ENSG00000168807	SNTB2	0.434933	0.48755
ENSG00000065320	NTN1	0.112384	0.488631
ENSG00000142864	SERBP1	0.382885	0.489251
ENSG00000181751	C5orf30	0.461244	0.49008
ENSG00000264215	RP11-283C24.1	0.400369	0.490246
ENSG00000163083	INHBB	0.318894	0.491711
ENSG00000168237	GLYCTK	0.495695	0.491991
ENSG00000237655	AC073834.3	0.444855	0.492079
ENSG00000235001	EIF4A1P2	0.498237	0.492079
ENSG00000228838	RP4-784A16.2	0.469119	0.492339
ENSG00000154814	OXNAD1	0.37041	0.492448
ENSG00000143924	EML4	0.31995	0.493129
ENSG00000181007	ZFP82	0.305043	0.493545
ENSG00000273269	RP11-761B3.1	0.460281	0.493639
ENSG00000151611	MMAA	0.40951	0.494104
ENSG00000197451	HNRNPAB	0.395478	0.494251
ENSG00000198093	ZNF649	0.498237	0.494357
ENSG00000272886	DCP1A	0.427845	0.495316
ENSG00000164983	TMEM65	0.348773	0.495674
ENSG00000143502	SUSD4	0.444855	0.495798
ENSG00000259562	RP11-762H8.2	0.291178	0.496079
ENSG00000133641	C12orf29	0.455064	0.49667
ENSG00000180287	PLD5	0.400369	0.496745
ENSG00000181467	RAP2B	0.484865	0.496897
ENSG00000159915	ZNF233	0.324937	0.497182
ENSG00000154640	BTG3	0.443906	0.497238
ENSG00000162552	WNT4	0.133456	0.499194
ENSG00000088833	NSFL1C	0.422832	0.499432
ENSG00000196550	FAM72A	0.468725	0.499532
ENSG00000203618	GP1BB	0.21353	0.499561
ENSG00000249465	RBMXP4	0.457565	0.499703

## Sheet: NC ratio_All
	GENE	N/C_ratio_experiment 1	N/C_ratio_experiment 2
ENSG00000223972	DDX11L1	0.960339	0.955115
ENSG00000227232	WASH7P	1.45863	1.35224
ENSG00000238009	RP11-34P13.7	1.42272	0.885048
ENSG00000239945	RP11-34P13.8	0.914609	1.20871
ENSG00000279457	FO538757.1	1.8984	1.55329
ENSG00000228463	AP006222.2	1.4265	0.740506
ENSG00000241670	RPL23AP21	2.57322	1.74267
ENSG00000236679	RPL23AP24	3.16779	1.83911
ENSG00000230021	RP5-857K21.4	14.0049	2.60442
ENSG00000225972	MTND1P23	1.62557	0.398962
ENSG00000225630	MTND2P28	2.14891	0.257201
ENSG00000237973	MTCO1P12	1.2199	0.308056
ENSG00000278791	MIR6723	1.06704	0.20285
ENSG00000229344	MTCO2P12	1.92276	0.312019
ENSG00000240409	MTATP8P1	0.10384	0.406974
ENSG00000248527	MTATP6P1	1.84077	0.43802
ENSG00000198744	MTCO3P12	3.76438	0.382275
ENSG00000228327	RP11-206L10.2	0.368694	2.07562
ENSG00000230092	RP11-206L10.8	0.266761	1.96973
ENSG00000228794	LINC01128	11.4724	3.90699
ENSG00000225880	LINC00115	2.15949	1.49663
ENSG00000223764	RP11-54O7.3	1.24585	1.48885
ENSG00000187634	SAMD11	4.57225	1.80642
ENSG00000188976	NOC2L	2.06094	1.40259
ENSG00000187961	KLHL17	1.61335	2.20084
ENSG00000187583	PLEKHN1	1.4494	1.16981
ENSG00000187642	PERM1	31.3711	0.704582
ENSG00000187608	ISG15	0.606275	0.361507
ENSG00000188157	AGRN	4.17594	1.04651
ENSG00000242590	RP11-54O7.14	4.96472	0.797871
ENSG00000217801	RP11-465B22.3	1.68589	1.50743
ENSG00000131591	C1orf159	4.666	1.42682
ENSG00000078808	SDF4	1.72309	0.951696
ENSG00000176022	B3GALT6	1.94611	1.04862
ENSG00000160087	UBE2J2	1.29266	1.75841
ENSG00000162572	SCNN1D	1.2271	0.544023
ENSG00000131584	ACAP3	2.31143	1.20908
ENSG00000169972	PUSL1	4.1891	1.06189
ENSG00000127054	CPSF3L	3.44171	1.67518
ENSG00000224051	CPTP	2.35504	1.18492
ENSG00000169962	TAS1R3	1.84827	2.31678
ENSG00000107404	DVL1	2.93241	0.999419
ENSG00000162576	MXRA8	3.45885	0.31119
ENSG00000175756	AURKAIP1	3.85464	0.868797
ENSG00000221978	CCNL2	1.10165	2.08002
ENSG00000224870	RP4-758J18.2	1.52843	0.939406
ENSG00000242485	MRPL20	1.73405	1.12709
ENSG00000179403	VWA1	2.84238	0.561825
ENSG00000160072	ATAD3B	3.13242	0.80419
ENSG00000197785	ATAD3A	3.09944	1.1649
ENSG00000160075	SSU72	2.38417	1.38463
ENSG00000228594	FNDC10	5.31953	0.518445
ENSG00000197530	MIB2	1.65542	1.64856
ENSG00000248333	CDK11B	1.75027	1.68842
ENSG00000272004	RP11-345P4.10	1.64048	1.25226
ENSG00000189339	SLC35E2B	0.835304	1.24516
ENSG00000008128	CDK11A	1.7048	1.72765
ENSG00000268575	RP1-283E3.8	1.51415	1.69019
ENSG00000227775	RP1-283E3.4	1.13677	1.31979
ENSG00000215790	SLC35E2	0.683427	1.00223
ENSG00000008130	NADK	1.32927	1.52732
ENSG00000078369	GNB1	1.29495	1.41236
ENSG00000067606	PRKCZ	1.8252	0.836858
ENSG00000271806	RP5-892K4.1	1.21782	0.876811
ENSG00000182873	RP11-181G12.2	4.10145	0.361725
ENSG00000162585	FAAP20	2.61078	1.13055
ENSG00000157933	SKI	3.91611	2.05263
ENSG00000116151	MORN1	3.387	1.74433
ENSG00000269896	RP4-740C4.5	2.30712	1.29186
ENSG00000157916	RER1	1.54258	1.19384
ENSG00000157911	PEX10	1.576	1.00503
ENSG00000157881	PANK4	0.961956	1.58688
ENSG00000157870	FAM213B	0.990382	0.837729
ENSG00000142606	MMEL1	1.20978	0.618973
ENSG00000130762	ARHGEF16	1.66021	0.639311
ENSG00000162591	MEGF6	1.38979	1.01592
ENSG00000158109	TPRG1L	1.04609	1.13878
ENSG00000116213	WRAP73	1.03716	1.25474
ENSG00000078900	TP73	4.00141	0.409037
ENSG00000227372	TP73-AS1	0.80658	1.06573
ENSG00000276189	TP73-AS1	0.111928	0.671026
ENSG00000162592	CCDC27	0.516182	2.29802
ENSG00000130764	LRRC47	1.59016	1.87682
ENSG00000272153	RP1-286D6.5	1.43794	2.19179
ENSG00000116198	CEP104	1.50978	1.78529
ENSG00000169598	DFFB	1.07156	1.93747
ENSG00000198912	C1orf174	0.878552	1.80077
ENSG00000236423	LINC01134	0.400141	3.98324
ENSG00000131697	NPHP4	0.911527	2.28493
ENSG00000069424	KCNAB2	1.3837	1.29695
ENSG00000116254	CHD5	1.00373	1.29542
ENSG00000116251	RPL22	0.722145	1.17726
ENSG00000158286	RNF207	0.87477	1.70513
ENSG00000116237	ICMT	0.865039	0.868642
ENSG00000158292	GPR153	1.19268	0.494607
ENSG00000097021	ACOT7	2.95456	1.06586
ENSG00000069812	HES2	2.66761	1.46228
ENSG00000215788	TNFRSF25	2.44747	0.484952
ENSG00000171680	PLEKHG5	0.981907	0.710166
ENSG00000162408	NOL9	1.01875	1.42384
ENSG00000204859	ZBTB48	2.19343	1.68845
ENSG00000162413	KLHL21	0.992059	1.54716
ENSG00000116273	PHF13	1.13699	1.51978
ENSG00000041988	THAP3	3.75829	1.67779
ENSG00000007923	DNAJC11	2.09325	2.00385
ENSG00000171735	CAMTA1	1.19207	1.10777
ENSG00000049245	VAMP3	1.06513	1.21901
ENSG00000049246	PER3	0.979446	0.740837
ENSG00000049247	UTS2	0.870341	1.04629
ENSG00000049249	TNFRSF9	0.534089	1.47863
ENSG00000116288	PARK7	1.02674	0.965204
ENSG00000116285	ERRFI1	0.726132	1.97069
ENSG00000162426	SLC45A1	4.61077	0.597185
ENSG00000142599	RERE	1.78093	1.60167
ENSG00000074800	ENO1	1.51675	1.32934
ENSG00000274258	MIR6728	0.575961	1.07306
ENSG00000236269	ENO1-IT1	4.04353	2.53398
ENSG00000230679	ENO1-AS1	0.800283	0.297118
ENSG00000180758	GPR157	1.21192	0.611664
ENSG00000228526	MIR34A	2.08093	2.26176
ENSG00000234546	RP3-510D11.2	1.60514	1.87868
ENSG00000049239	H6PD	1.1583	1.24215
ENSG00000171621	SPSB1	1.93946	1.39907
ENSG00000171612	SLC25A33	1.02138	0.892828
ENSG00000188807	TMEM201	2.40479	1.37235
ENSG00000171608	PIK3CD	1.00415	0.715443
ENSG00000171603	CLSTN1	1.19921	0.879529
ENSG00000178585	CTNNBIP1	1.1937	1.08904
ENSG00000223989	RP11-84A14.5	0.840947	1.02912
ENSG00000162441	LZIC	0.838391	1.33493
ENSG00000228150	RP11-84A14.4	0.476359	1.96819
ENSG00000173614	NMNAT1	1.25441	2.52185
ENSG00000241326	RP11-807G9.2	3.73465	3.89339
ENSG00000162444	RBP7	1.73854	0.371452
ENSG00000130939	UBE4B	1.1272	1.4755
ENSG00000054523	KIF1B	0.852729	2.13124
ENSG00000142657	PGD	1.33153	2.03626
ENSG00000271989	RP4-736L20.3	3.65553	1.16477
ENSG00000251503	APITD1-CORT	1.51357	1.68277
ENSG00000175279	APITD1	1.24372	1.54062
ENSG00000241563	CORT	5.41545	1.65611
ENSG00000160049	DFFA	1.27091	1.13046
ENSG00000203469	RP5-1113E3.3	1.09307	1.16148
ENSG00000142655	PEX14	1.3102	1.14333
ENSG00000130940	CASZ1	2.9329	1.69908
ENSG00000272078	RP4-734G22.3	9.83919	1.45222
ENSG00000120948	TARDBP	1.0419	1.37043
ENSG00000277726	RP4-635E18.9	1.01314	1.45302
ENSG00000009724	MASP2	2.3766	0.632027
ENSG00000271895	RP4-635E18.8	2.28316	0.371739
ENSG00000116649	SRM	2.88382	1.19149
ENSG00000171824	EXOSC10	0.857556	1.32101
ENSG00000226849	RP4-635E18.7	1.14526	1.07613
ENSG00000230337	RP4-635E18.6	0.456413	1.53658
ENSG00000198793	MTOR	0.851746	1.16893
ENSG00000225602	MTOR-AS1	0.383456	2.27242
ENSG00000120942	UBIAD1	1.06672	0.609716
ENSG00000116661	FBXO2	2.77784	0.629733
ENSG00000132879	FBXO44	1.9426	1.15672
ENSG00000116663	FBXO6	2.34404	1.9501
ENSG00000116670	MAD2L2	2.33029	0.709574
ENSG00000177674	AGTRAP	2.1386	1.16822
ENSG00000215910	C1orf167	1.11703	1.47944
ENSG00000177000	MTHFR	1.08045	1.22814
ENSG00000011021	CLCN6	0.780217	1.57732
ENSG00000242349	NPPA-AS1	1.59485	2.53655
ENSG00000116685	KIAA2013	2.02856	0.827741
ENSG00000083444	PLOD1	1.28072	0.774274
ENSG00000116688	MFN2	2.20716	2.301
ENSG00000116691	MIIP	2.73119	1.39034
ENSG00000028137	TNFRSF1B	2.84545	0.13668
ENSG00000048707	VPS13D	1.46232	1.74695
ENSG00000162496	DHRS3	2.0432	0.691977
ENSG00000276830	MIR6730	1.3338	1.08132
ENSG00000272482	RP11-474O21.5	3.1211	0.678961
ENSG00000179172	HNRNPCL1	0.873036	3.69385
ENSG00000275774	HNRNPCL2	1.28045	2.24057
ENSG00000116731	PRDM2	1.11695	1.73375
ENSG00000189337	KAZN	10.4657	5.28823
ENSG00000175147	TMEM51-AS1	1.06704	0.987427
ENSG00000171729	TMEM51	1.60177	1.0035
ENSG00000142621	FHAD1	0.733592	1.90958
ENSG00000142634	EFHD2	1.38107	0.562121
ENSG00000132906	CASP9	1.60287	1.56801
ENSG00000116138	DNAJC16	0.81254	1.59509
ENSG00000272510	RP4-680D5.8	0.430794	1.47175
ENSG00000116771	AGMAT	0.729343	1.26577
ENSG00000235084	CHCHD2P6	1.60057	1.36924
ENSG00000197312	DDI2	0.507943	1.05899
ENSG00000215695	RSC1A1	0.790368	1.44936
ENSG00000116786	PLEKHM2	2.11863	1.87923
ENSG00000237938	RP11-288I21.1	3.65805	2.32085
ENSG00000162458	FBLIM1	2.25791	0.924263
ENSG00000224321	RPL12P14	0.500177	1.17627
ENSG00000178715	RP11-169K16.8	1.2545	0.527193
ENSG00000179743	FLJ37453	1.11399	0.33966
ENSG00000065526	SPEN	1.07302	1.35685
ENSG00000116809	ZBTB17	2.61461	1.46379
ENSG00000184908	CLCNKB	2.40085	0.804694
ENSG00000185519	FAM131C	27.0095	0.319235
ENSG00000142627	EPHA2	1.86311	1.31284
ENSG00000227959	RP11-276H7.2	2.00071	0.814753
ENSG00000234166	ARHGEF19-AS1	0.376604	0.361834
ENSG00000142632	ARHGEF19	0.95992	0.507146
ENSG00000237276	ANO7P1	0.504794	1.16842
ENSG00000132881	RSG1	1.48809	1.61495
ENSG00000233929	MT1XP1	1.20042	1.44392
ENSG00000037637	FBXO42	0.869216	1.32845
ENSG00000055070	SZRD1	2.71827	2.91899
ENSG00000187144	SPATA21	3.13405	3.35482
ENSG00000157191	NECAP2	4.60082	4.24626
ENSG00000226029	RP4-798A10.2	4.56457	0.444461
ENSG00000080947	CROCCP3	0.616091	1.25356
ENSG00000219481	NBPF1	0.61494	1.87837
ENSG00000215908	CROCCP2	0.554587	1.36
ENSG00000236698	EIF1AXP1	0.0246241	1.60565
ENSG00000058453	CROCC	2.16038	1.57252
ENSG00000228549	RP11-108M9.3	1.27104	4.07654
ENSG00000238142	RP11-108M9.4	3.83839	0.914669
ENSG00000235241	RP11-108M9.5	2.25488	0.92398
ENSG00000226526	RP1-37C10.3	1.8162	0.963726
ENSG00000159363	ATP13A2	1.59715	0.628827
ENSG00000117118	SDHB	1.66418	1.41665
ENSG00000117115	PADI2	0.914326	0.469492
ENSG00000142623	PADI1	1.24275	0.629738
ENSG00000142619	PADI3	1.62874	0.259741
ENSG00000179051	RCC2	1.04994	1.36214
ENSG00000227751	RP1-20B21.4	1.83071	1.31875
ENSG00000074964	ARHGEF10L	2.51871	1.34217
ENSG00000179023	KLHDC7A	3.33337	2.85746
ENSG00000009709	PAX7	0.778973	2.59337
ENSG00000255275	RP13-279N23.2	1.22098	1.60632
ENSG00000159423	ALDH4A1	1.31397	1.37769
ENSG00000169991	IFFO2	0.851148	1.93421
ENSG00000272084	RP5-1126H10.2	2.63391	0.994592
ENSG00000127481	UBR4	1.30584	1.42934
ENSG00000230424	RP1-43E13.2	0.890894	1.13102
ENSG00000127463	EMC1	0.802459	0.921248
ENSG00000053372	MRTO4	1.31696	1.44008
ENSG00000211454	AKR7L	7.04249	1.24476
ENSG00000162482	AKR7A3	8.40297	0.414753
ENSG00000270728	RP4-657E11.10	1.63258	2.55176
ENSG00000053371	AKR7A2	2.3841	0.967311
ENSG00000040487	PQLC2	4.14259	1.19338
ENSG00000077549	CAPZB	1.93939	1.317
ENSG00000173436	MINOS1	0.834688	1.22406
ENSG00000270136	MINOS1-NBL1	1.0136	0.866141
ENSG00000158747	NBL1	1.94304	0.604083
ENSG00000162542	TMCO4	1.3198	0.72178
ENSG00000169914	OTUD3	1.36003	2.05502
ENSG00000162545	CAMK2N1	0.962934	0.770021
ENSG00000090432	MUL1	1.46116	0.725486
ENSG00000183114	FAM43B	2.60092	0.552877
ENSG00000158825	CDA	1.67127	0.685704
ENSG00000158828	PINK1	1.58535	0.813761
ENSG00000117242	PINK1-AS	1.42143	0.710443
ENSG00000244038	DDOST	1.20826	0.782853
ENSG00000117245	KIF17	5.26686	1.80556
ENSG00000189410	SH2D5	1.10304	1.9021
ENSG00000127483	HP1BP3	1.13469	1.64727
ENSG00000075151	EIF4G3	0.950701	1.48481
ENSG00000117298	ECE1	1.50998	0.804387
ENSG00000236216	PPP1R11P1	2.97248	2.26283
ENSG00000142794	NBPF3	1.28521	2.32451
ENSG00000076864	RAP1GAP	1.45592	0.858499
ENSG00000090686	USP48	1.26207	1.74976
ENSG00000187942	LDLRAD2	5.99326	1.25745
ENSG00000142798	HSPG2	3.3133	1.46502
ENSG00000228397	RP1-224A6.3	0.57163	1.35541
ENSG00000218510	LINC00339	1.31591	1.2856
ENSG00000070831	CDC42	1.17873	1.31672
ENSG00000162552	WNT4	4.55161	4.69944
ENSG00000184677	ZBTB40	1.50172	2.25404
ENSG00000133216	EPHB2	1.48322	0.589354
ENSG00000264014	MIR4253	0.367188	0.905281
ENSG00000004487	KDM1A	1.47716	1.29545
ENSG00000240553	RP1-184J9.2	0.93397	1.08512
ENSG00000169641	LUZP1	0.989936	1.13577
ENSG00000179546	HTR1D	1.42287	0.620354
ENSG00000125944	HNRNPR	1.16242	1.62433
ENSG00000125945	ZNF436	1.57361	2.17798
ENSG00000249087	ZNF436-AS1	1.38716	1.47676
ENSG00000204219	TCEA3	2.02465	1.27471
ENSG00000088280	ASAP3	0.763673	1.51324
ENSG00000007968	E2F2	1.42678	1.45846
ENSG00000117318	ID3	1.72908	2.71283
ENSG00000142676	RPL11	1.51563	0.997804
ENSG00000011007	TCEB3	1.49408	1.5301
ENSG00000236810	TCEB3-AS1	0.868276	1.2231
ENSG00000057757	PITHD1	1.10519	0.982062
ENSG00000011009	LYPLA2	1.4532	1.01344
ENSG00000117308	GALE	0.806157	0.673071
ENSG00000117305	HMGCL	1.12133	1.09903
ENSG00000179163	FUCA1	1.45128	0.811601
ENSG00000189266	PNRC2	0.751975	1.39584
ENSG00000188529	SRSF10	0.682456	1.58315
ENSG00000225315	RP11-293P20.2	1.16314	1.83842
ENSG00000142661	MYOM3	2.04985	1.74055
ENSG00000142677	IL22RA1	0.895081	0.557756
ENSG00000185436	IFNLR1	1.0804	0.959362
ENSG00000158055	GRHL3	1.13479	2.8363
ENSG00000001460	STPG1	1.7241	1.74196
ENSG00000001461	NIPAL3	1.1047	0.785706
ENSG00000117602	RCAN3	1.9957	3.58236
ENSG00000264443	RP4-594I10.3	1.75062	5.22753
ENSG00000184454	NCMAP	2.146	1.0335
ENSG00000133226	SRRM1	2.69197	2.00124
ENSG00000169504	CLIC4	0.728443	0.921428
ENSG00000020633	RUNX3	2.38628	1.80496
ENSG00000117614	SYF2	1.06765	1.62506
ENSG00000117616	RSRP1	1.28254	1.49471
ENSG00000183726	TMEM50A	0.872077	1.12309
ENSG00000188672	RHCE	0.210601	1.33175
ENSG00000204178	TMEM57	1.13402	1.07092
ENSG00000157978	LDLRAP1	2.35796	1.22741
ENSG00000117643	MAN1C1	0.500177	5.10352
ENSG00000162430	SEPN1	1.68932	1.08048
ENSG00000255054	RP1-317E23.6	0.876266	1.42091
ENSG00000228172	RP1-317E23.3	1.16605	1.17061
ENSG00000117640	MTFR1L	1.14059	1.32589
ENSG00000272478	RP1-317E23.7	1.7525	1.5419
ENSG00000127423	AUNIP	2.06171	1.59359
ENSG00000236528	RP1-125I3.2	1.98098	1.42613
ENSG00000182749	PAQR7	2.42014	1.49732
ENSG00000117632	STMN1	1.33518	0.971221
ENSG00000158006	PAFAH2	1.98898	3.45547
ENSG00000175087	PDIK1L	0.908236	0.843631
ENSG00000236782	RP11-96L14.7	1.98154	0.844235
ENSG00000142684	ZNF593	1.88101	0.781279
ENSG00000142675	CNKSR1	5.50783	0.180913
ENSG00000130695	CEP85	1.11743	2.06203
ENSG00000142669	SH3BGRL3	2.98808	0.941124
ENSG00000158062	UBXN11	1.06027	0.916373
ENSG00000176092	AIM1L	0.10592	0.579799
ENSG00000117682	DHDDS	1.08181	1.65346
ENSG00000198830	HMGN2	1.0815	1.23861
ENSG00000117676	RPS6KA1	1.14375	0.836522
ENSG00000260063	RP5-968P14.2	6.27914	0.626576
ENSG00000117713	ARID1A	1.69307	1.86744
ENSG00000060642	PIGV	0.980163	1.21033
ENSG00000204160	ZDHHC18	1.04375	1.17451
ENSG00000175793	SFN	2.30394	0.53814
ENSG00000226698	RP1-50O24.6	2.00071	1.64472
ENSG00000142751	GPN2	1.48745	1.41774
ENSG00000198746	GPATCH3	1.29184	1.50557
ENSG00000090273	NUDC	2.34328	1.63708
ENSG00000253368	TRNP1	1.58662	1.15169
ENSG00000158246	FAM46B	1.83398	0.538835
ENSG00000090020	SLC9A1	2.16327	1.43034
ENSG00000225159	NPM1P39	1.09146	1.05234
ENSG00000142784	WDTC1	2.16466	1.23353
ENSG00000186501	TMEM222	1.23367	0.797443
ENSG00000241547	ACTG1P20	3.93985	3.81727
ENSG00000142765	SYTL1	0.69702	0.707012
ENSG00000142733	MAP3K6	3.17691	2.20029
ENSG00000181773	GPR3	1.03421	0.741975
ENSG00000158195	WASF2	0.906265	1.79571
ENSG00000126705	AHDC1	4.53241	1.80454
ENSG00000126709	IFI6	0.76465	0.468733
ENSG00000009780	FAM76A	5.80621	3.75832
ENSG00000117758	STX12	0.936844	1.75165
ENSG00000117751	PPP1R8	0.983735	1.80133
ENSG00000278868	AL109927.1	0.578124	1.75592
ENSG00000130775	THEMIS2	0.730779	0.458616
ENSG00000117748	RPA2	1.1005	1.37681
ENSG00000130768	SMPDL3B	1.01684	0.377658
ENSG00000227050	RP11-460I13.2	1.90067	0.43417
ENSG00000158156	XKR8	2.1908	1.12383
ENSG00000158161	EYA3	1.36674	1.6008
ENSG00000169403	PTAFR	0.800283	1.49371
ENSG00000126698	DNAJC8	1.51677	1.26922
ENSG00000130770	ATPIF1	1.25474	0.816475
ENSG00000130766	SESN2	1.55796	1.26044
ENSG00000130772	MED18	0.652087	1.47925
ENSG00000204138	PHACTR4	0.957849	1.39871
ENSG00000180198	RCC1	1.08218	1.10292
ENSG00000242125	SNHG3	0.715997	1.1241
ENSG00000274266	SNORA73A	4.93508	6.50861
ENSG00000200087	SNORA73B	7.40196	4.07834
ENSG00000180098	TRNAU1AP	1.40904	1.7033
ENSG00000197989	SNHG12	1.10592	1.66332
ENSG00000278274	SNORA61	1.74664	0.872396
ENSG00000273544	SNORA44	0.324559	2.35122
ENSG00000120656	TAF12	0.811191	0.55772
ENSG00000229388	RP11-442N24__B.1	0.127029	0.528388
ENSG00000162419	GMEB1	1.65715	2.23298
ENSG00000198492	YTHDF2	1.2934	1.28242
ENSG00000159023	EPB41	2.14437	4.95257
ENSG00000253304	TMEM200B	8.53421	3.46268
ENSG00000116350	SRSF4	1.70715	1.66716
ENSG00000116353	MECR	1.3994	1.17466
ENSG00000060656	PTPRU	1.63539	1.54124
ENSG00000162510	MATN1	1.47744	1.50808
ENSG00000186056	MATN1-AS1	0.670155	0.665197
ENSG00000162512	SDC3	1.45123	1.17885
ENSG00000134644	PUM1	0.989494	1.23128
ENSG00000084628	NKAIN1	2.63729	2.06132
ENSG00000060688	SNRNP40	1.21274	1.30954
ENSG00000121766	ZCCHC17	2.04246	1.17277
ENSG00000229044	RP11-266K22.2	2.28278	1.89382
ENSG00000121769	FABP3	3.93416	1.68645
ENSG00000168528	SERINC2	2.99589	0.575582
ENSG00000121764	HCRTR1	1.28498	0.952961
ENSG00000162517	PEF1	1.30229	1.01218
ENSG00000235790	RP11-73M7.6	0.543533	2.28875
ENSG00000264078	RP11-73M7.9	0.344208	1.5767
ENSG00000084636	COL16A1	1.11648	1.62912
ENSG00000121753	ADGRB2	1.72897	1.44906
ENSG00000254545	RP11-84A19.3	2.16743	3.65404
ENSG00000134668	SPOCD1	0.448737	1.87931
ENSG00000184007	PTP4A2	1.60036	2.25106
ENSG00000121774	KHDRBS1	1.27954	1.46543
ENSG00000121775	TMEM39B	0.986013	0.793301
ENSG00000025800	KPNA6	1.22183	1.78679
ENSG00000250135	RP4-622L5.2	1.09499	1.14924
ENSG00000084652	TXLNA	1.97779	1.74408
ENSG00000160050	CCDC28B	1.97787	1.73553
ENSG00000224066	RP4-622L5.7	1.38643	1.69704
ENSG00000160051	IQCC	1.89179	1.18013
ENSG00000222046	DCDC2B	0.270307	0.674537
ENSG00000160055	TMEM234	0.808154	1.39459
ENSG00000084623	EIF3I	1.02703	1.2122
ENSG00000220785	MTMR9LP	0.907638	1.13294
ENSG00000183615	FAM167B	3.18863	1.02923
ENSG00000116478	HDAC1	0.928222	1.39186
ENSG00000175130	MARCKSL1	1.88574	0.71296
ENSG00000162526	TSSK3	0.819187	1.48408
ENSG00000225828	FAM229A	0.917223	1.318
ENSG00000160058	BSDC1	1.09033	1.56969
ENSG00000254553	RP1-27O5.3	0.775698	1.69155
ENSG00000160062	ZBTB8A	0.856572	1.95462
ENSG00000176261	ZBTB8OS	1.16066	2.05215
ENSG00000162521	RBBP4	0.987427	1.3666
ENSG00000162520	SYNC	1.00086	0.875974
ENSG00000162522	KIAA1522	1.94476	1.29952
ENSG00000134684	YARS	1.37343	0.890443
ENSG00000116497	S100PBP	1.19789	1.91535
ENSG00000160097	FNDC5	1.06704	0.582582
ENSG00000121905	HPCA	1.50873	0.538993
ENSG00000121900	TMEM54	2.97742	0.705356
ENSG00000116514	RNF19B	1.84672	1.40971
ENSG00000004455	AK2	1.78141	1.54354
ENSG00000142920	AZIN2	1.35048	0.963208
ENSG00000278997	RP11-131M11.2	0.360127	0.476889
ENSG00000116525	TRIM62	1.928	1.37487
ENSG00000160094	ZNF362	5.39229	1.89815
ENSG00000225313	RP11-415J8.3	0.857446	3.82804
ENSG00000134686	PHC2	1.64712	1.0093
ENSG00000121903	ZSCAN20	0.765295	2.7941
ENSG00000163866	SMIM12	1.10415	0.928109
ENSG00000188910	GJB3	4.52467	1.44823
ENSG00000230163	RP5-997D16.2	1.60057	0.25679
ENSG00000241014	RP11-244H3.1	0.660301	1.16534
ENSG00000271741	RP11-244H3.4	0.530924	1.28254
ENSG00000243749	TMEM35B	0.558992	0.871829
ENSG00000163867	ZMYM6	0.796805	1.87822
ENSG00000197056	ZMYM1	1.52592	2.44473
ENSG00000116560	SFPQ	1.49338	2.20209
ENSG00000146463	ZMYM4	0.956074	1.63633
ENSG00000227409	ZMYM4-AS1	0.554863	2.10735
ENSG00000142687	KIAA0319L	0.914122	1.17981
ENSG00000020129	NCDN	1.36245	0.905422
ENSG00000126067	PSMB2	0.835221	0.74267
ENSG00000142686	C1orf216	1.06138	0.795713
ENSG00000092853	CLSPN	1.65343	2.57745
ENSG00000232335	RP11-435D7.3	2.28113	4.12737
ENSG00000134698	AGO4	1.44552	3.12686
ENSG00000092847	AGO1	2.0242	3.0018
ENSG00000126070	AGO3	0.877585	1.18067
ENSG00000271554	RP4-665N4.8	0.72753	2.65549
ENSG00000116863	ADPRHL2	1.56574	0.790897
ENSG00000054116	TRAPPC3	0.876488	1.371
ENSG00000116871	MAP7D1	2.68563	1.47849
ENSG00000054118	THRAP3	2.03965	1.55995
ENSG00000214193	SH3D21	0.631802	2.61523
ENSG00000142694	EVA1B	1.36715	1.84271
ENSG00000196182	STK40	1.53621	1.17631
ENSG00000181817	LSM10	3.05459	1.07023
ENSG00000116885	OSCP1	1.57292	3.51076
ENSG00000116898	MRPS15	2.19935	1.42442
ENSG00000233621	LINC01137	2.09562	1.19115
ENSG00000163874	ZC3H12A	0.935902	1.27691
ENSG00000163875	MEAF6	1.13505	1.36299
ENSG00000163877	SNIP1	1.16545	1.4435
ENSG00000232273	FTH1P1	0.609739	8.96228
ENSG00000163879	DNALI1	0.57163	0.920195
ENSG00000134697	GNL2	1.16126	1.79178
ENSG00000116922	C1orf109	0.747626	1.31713
ENSG00000134690	CDCA8	1.33705	1.63568
ENSG00000183317	EPHA10	2.02596	0.640488
ENSG00000185090	MANEAL	1.72715	0.828133
ENSG00000233728	RP11-109P14.9	1.51007	0.818128
ENSG00000196449	YRDC	0.769261	0.987589
ENSG00000197982	C1orf122	3.08442	0.79728
ENSG00000188786	MTF1	1.73315	2.1031
ENSG00000204084	INPP5B	1.03148	1.92052
ENSG00000183431	SF3A3	1.34442	1.73043
ENSG00000183386	FHL3	2.08932	0.772058
ENSG00000183520	UTP11	1.40247	1.6256
ENSG00000215895	RP11-334L9.1	0.233416	6.38977
ENSG00000116954	RRAGC	1.3689	2.12218
ENSG00000273637	RP5-864K19.7	0.883628	1.92009
ENSG00000228436	RP5-864K19.4	0.899314	3.08239
ENSG00000214114	MYCBP	0.958067	1.34059
ENSG00000274944	RP5-864K19.6	0.769519	1.13766
ENSG00000131233	GJA9	0.866973	2.13747
ENSG00000158315	RHBDL2	0.67119	2.13489
ENSG00000174574	AKIRIN1	0.395278	1.1262
ENSG00000168653	NDUFS5	0.851819	1.06827
ENSG00000127603	MACF1	0.965163	1.01438
ENSG00000226438	RP11-420K8.1	1.1204	3.31936
ENSG00000183682	BMP8A	0.729071	0.805281
ENSG00000182109	RP11-69E11.4	1.0834	1.26244
ENSG00000243970	PPIEL	0.577982	1.73705
ENSG00000090621	PABPC4	0.803613	0.848164
ENSG00000228060	RP11-69E11.8	0.665358	0.857382
ENSG00000163909	HEYL	2.02328	1.17961
ENSG00000084072	PPIE	1.38749	1.3415
ENSG00000225333	RP1-144F13.4	0.457304	0.684619
ENSG00000116985	BMP8B	1.95874	0.871192
ENSG00000043514	TRIT1	1.28047	2.46746
ENSG00000116990	MYCL	4.02495	1.28318
ENSG00000168389	MFSD2A	1.16133	0.856999
ENSG00000131236	CAP1	0.878656	1.29485
ENSG00000131238	PPT1	0.771967	0.621944
ENSG00000117000	RLF	1.63985	2.71894
ENSG00000259943	RP1-39G22.7	3.0344	1.55098
ENSG00000084073	ZMPSTE24	0.921131	1.13709
ENSG00000231296	RP1-39G22.4	0.750265	11.6178
ENSG00000084070	SMAP2	1.11914	1.19965
ENSG00000187801	ZFP69B	0.814187	2.28586
ENSG00000260920	RP1-228H13.5	6.05214	4.75794
ENSG00000164002	EXO5	1.28115	1.91128
ENSG00000227278	RP11-656D10.5	1.16189	2.89885
ENSG00000238186	RP11-656D10.6	1.13818	1.53898
ENSG00000117010	ZNF684	1.00054	0.859038
ENSG00000117016	RIMS3	0.671044	0.766014
ENSG00000272145	NFYC-AS1	0.825873	2.11126
ENSG00000066136	NFYC	1.47261	1.46932
ENSG00000117013	KCNQ4	1.48624	1.98592
ENSG00000179862	CITED4	7.69428	0.641375
ENSG00000171793	CTPS1	0.868127	1.28019
ENSG00000281207	SLFNL1-AS1	1.48874	0.936006
ENSG00000171790	SLFNL1	1.60057	1.09539
ENSG00000010803	SCMH1	1.09556	0.894873
ENSG00000127129	EDN2	3.00106	2.82641
ENSG00000127124	HIVEP3	2.14915	0.845462
ENSG00000198815	FOXJ3	1.01757	1.25801
ENSG00000227527	RP11-223A3.1	4.8017	0.369656
ENSG00000177181	RIMKLA	1.34896	1.9666
ENSG00000066185	ZMYND12	0.960339	1.93779
ENSG00000127125	PPCS	3.10668	1.95266
ENSG00000186409	CCDC30	1.5172	3.82741
ENSG00000236876	TMSB4XP1	1.45506	0.873074
ENSG00000171960	PPIH	1.36171	1.53113
ENSG00000065978	YBX1	2.32047	1.26774
ENSG00000117385	P3H1	1.29613	1.49615
ENSG00000164008	C1orf50	1.20328	1.74842
ENSG00000283580	RP5-994D16.12	1.1856	2.22699
ENSG00000228452	RP5-994D16.9	1.13373	0.81237
ENSG00000274386	RP5-994D16.11	0.879962	1.54737
ENSG00000177868	SVBP	1.60251	1.10074
ENSG00000164010	ERMAP	0.883782	1.03658
ENSG00000228192	RP11-342M1.3	1.13766	1.25267
ENSG00000164011	ZNF691	1.54436	1.39256
ENSG00000117394	SLC2A1	1.34744	0.842732
ENSG00000117395	EBNA1BP2	1.72163	1.39123
ENSG00000243710	CFAP57	1.25496	1.5246
ENSG00000234694	RP1-92O14.3	0.152435	1.30667
ENSG00000117399	CDC20	1.76464	1.44395
ENSG00000066322	ELOVL1	0.966362	0.89883
ENSG00000159479	MED8	1.46132	1.48799
ENSG00000229431	RP1-92O14.6	1.17675	1.51196
ENSG00000198198	SZT2	1.17912	1.35128
ENSG00000229372	SZT2-AS1	5.6725	1.633
ENSG00000178922	HYI	2.15646	1.18991
ENSG00000142949	PTPRF	0.951067	1.15223
ENSG00000066135	KDM4A	1.52426	1.81954
ENSG00000236200	KDM4A-AS1	1.85261	1.80616
ENSG00000126091	ST3GAL3	1.5434	1.72584
ENSG00000117408	IPO13	2.5311	1.61609
ENSG00000132768	DPH2	0.908447	1.19634
ENSG00000117410	ATP6V0B	1.41016	0.856981
ENSG00000117411	B4GALT2	3.38978	1.25562
ENSG00000159214	CCDC24	1.48225	0.934482
ENSG00000196517	SLC6A9	2.26747	0.415682
ENSG00000233514	RP11-570P14.1	5.80205	0.214193
ENSG00000178028	DMAP1	2.5582	1.82357
ENSG00000117419	ERI3	1.51715	1.06081
ENSG00000187147	RNF220	1.83876	1.22997
ENSG00000126106	TMEM53	1.69645	1.03972
ENSG00000198520	C1orf228	1.67015	1.11619
ENSG00000142945	KIF2C	1.77154	1.81032
ENSG00000225721	RP11-269F19.2	1.49879	1.32177
ENSG00000142937	RPS8	1.01322	0.923888
ENSG00000264294	SNORD55	6.40226	0.944742
ENSG00000281859	SNORD38B	2.56775	0.467534
ENSG00000207421	SNORD38B	2.49928	0.465897
ENSG00000173846	PLK3	1.40443	1.39864
ENSG00000222009	BTBD19	2.44893	2.43102
ENSG00000117425	PTCH2	3.48923	2.02596
ENSG00000070785	EIF2B3	1.42796	1.26489
ENSG00000126107	HECTD3	2.09187	1.49179
ENSG00000126088	UROD	1.3588	1.07133
ENSG00000162415	ZSWIM5	1.85447	2.23926
ENSG00000281912	LINC01144	4.00141	0.852801
ENSG00000186603	HPDL	2.26747	1.17322
ENSG00000132781	MUTYH	1.21079	1.96511
ENSG00000132773	TOE1	1.16546	1.41606
ENSG00000070759	TESK2	3.95512	1.49456
ENSG00000280670	CCDC163P	0.50135	1.45302
ENSG00000132763	MMACHC	1.72043	1.11674
ENSG00000117450	PRDX1	1.24104	1.11607
ENSG00000117448	AKR1A1	1.05467	1.28081
ENSG00000132780	NASP	1.00206	1.38732
ENSG00000159588	CCDC17	0.514121	1.09468
ENSG00000159592	GPBP1L1	1.11877	1.99177
ENSG00000159596	TMEM69	0.511666	1.19786
ENSG00000197429	IPP	0.629186	1.25809
ENSG00000230896	RP11-767N6.7	0.88698	2.76799
ENSG00000086015	MAST2	1.59581	1.26864
ENSG00000117461	PIK3R3	0.80471	0.74352
ENSG00000278139	PIK3R3	0.62422	1.56709
ENSG00000117472	TSPAN1	1.13171	0.343691
ENSG00000085998	POMGNT1	1.06877	0.933851
ENSG00000085999	RAD54L	0.847629	0.889607
ENSG00000132128	LRRC41	1.04225	1.08728
ENSG00000173660	UQCRH	0.966647	0.963123
ENSG00000117481	NSUN4	1.02656	1.57326
ENSG00000117480	FAAH	0.660698	0.27301
ENSG00000197587	DMBX1	1.94186	2.61999
ENSG00000269956	MKNK1-AS1	2.05032	0.85531
ENSG00000079277	MKNK1	1.49566	1.09259
ENSG00000142961	MOB3C	1.20487	1.39819
ENSG00000123472	ATPAF1	1.35886	1.03332
ENSG00000228237	EFCAB14-AS1	0.613296	2.5195
ENSG00000159658	EFCAB14	1.22069	1.8441
ENSG00000162366	PDZK1IP1	1.92549	0.594513
ENSG00000123473	STIL	1.08679	1.78603
ENSG00000162368	CMPK1	0.90961	1.62381
ENSG00000237424	FOXD2-AS1	3.45391	0.461873
ENSG00000186564	FOXD2	9.87015	0.798897
ENSG00000132122	SPATA6	0.852556	2.58331
ENSG00000225671	FCF1P6	1.00564	4.17754
ENSG00000142700	DMRTA2	5.6909	0.0744878
ENSG00000185104	FAF1	1.52932	1.01689
ENSG00000123080	CDKN2C	0.976372	1.0653
ENSG00000123091	RNF11	0.742325	1.52724
ENSG00000233406	RP11-296A18.5	0.440155	2.73111
ENSG00000085831	TTC39A	1.85588	1.5737
ENSG00000085832	EPS15	0.779068	1.64375
ENSG00000117859	OSBPL9	1.51732	2.52307
ENSG00000078618	NRDC	1.11515	1.46478
ENSG00000266993	RP4-657D16.3	1.15015	1.74045
ENSG00000169213	RAB3B	1.17722	0.93029
ENSG00000117862	TXNDC12	1.08811	0.73369
ENSG00000198841	KTI12	2.11082	1.17715
ENSG00000223390	RP11-91A18.4	1.00035	1.51215
ENSG00000134717	BTF3L4	1.29156	1.65031
ENSG00000157077	ZFYVE9	1.21959	2.45869
ENSG00000154222	CC2D1B	1.26354	1.48954
ENSG00000272100	RP11-155O18.6	1.66856	1.1805
ENSG00000224680	PLA2G12AP1	0.800283	1.7071
ENSG00000085840	ORC1	0.832259	1.34073
ENSG00000134748	PRPF38A	0.91322	1.42191
ENSG00000134744	ZCCHC11	0.720286	1.64855
ENSG00000162377	COA7	1.18055	1.70286
ENSG00000162378	ZYG11B	0.588826	1.44128
ENSG00000203995	ZYG11A	1.01156	2.04835
ENSG00000242391	RP4-631H13.2	5.15304	2.22959
ENSG00000121310	ECHDC2	0.738608	1.84191
ENSG00000116171	SCP2	1.03881	1.33728
ENSG00000236360	RP11-334A14.2	0.240085	1.01391
ENSG00000226147	TUBBP10	1.14326	0.796647
ENSG00000157184	CPT2	1.43496	1.79031
ENSG00000236723	RP5-1024G6.2	1.49323	2.00219
ENSG00000162384	C1orf123	1.21913	1.26059
ENSG00000162385	MAGOH	0.822309	1.33665
ENSG00000226754	RP5-1024G6.5	2.86549	2.13307
ENSG00000157193	LRP8	1.19515	2.70246
ENSG00000228838	RP4-784A16.2	0.660948	2.3558
ENSG00000058804	NDC1	0.857491	0.801568
ENSG00000058799	YIPF1	1.46187	1.10535
ENSG00000081870	HSPB11	1.82442	0.870622
ENSG00000116212	LRRC42	1.5451	1.16462
ENSG00000219102	HNRNPA3P12	0.420262	1.34178
ENSG00000116209	TMEM59	0.863283	0.683517
ENSG00000116205	TCEANC2	1.18628	2.06475
ENSG00000256407	RP11-446E24.4	1.04164	3.48533
ENSG00000215883	CYB5RL	1.46949	3.33571
ENSG00000116221	MRPL37	2.25165	1.18947
ENSG00000157216	SSBP3	2.58775	1.31011
ENSG00000162390	ACOT11	1.90241	1.52306
ENSG00000162391	FAM151A	2.97248	1.11602
ENSG00000271723	MROH7-TTC4	1.76398	1.61529
ENSG00000243725	TTC4	1.72346	1.65949
ENSG00000162396	PARS2	1.47195	1.44845
ENSG00000116133	DHCR24	1.52755	1.68896
ENSG00000242396	RP11-67L3.5	1.31811	2.0291
ENSG00000169174	PCSK9	1.31789	4.95713
ENSG00000162402	USP24	1.13201	1.80053
ENSG00000162407	PLPP3	0.55147	1.23622
ENSG00000162409	PRKAA2	0.88762	2.27551
ENSG00000173406	DAB1	0.693254	1.30602
ENSG00000162600	OMA1	0.566415	1.45936
ENSG00000185839	RP4-592A1.2	1.69534	0.997839
ENSG00000162601	MYSM1	0.368174	1.56257
ENSG00000177606	JUN	2.06924	2.33597
ENSG00000172456	FGGY	1.36534	1.48176
ENSG00000134709	HOOK1	1.07748	1.09538
ENSG00000162599	NFIA	1.93599	1.77536
ENSG00000162604	TM2D1	1.17173	1.95133
ENSG00000132849	PATJ	1.72651	1.22514
ENSG00000162607	USP1	1.28617	1.54102
ENSG00000116641	DOCK7	1.14624	2.23054
ENSG00000125703	ATG4C	1.04907	1.11192
ENSG00000230798	FOXD3-AS1	1.09049	1.04912
ENSG00000187140	FOXD3	0.782499	1.20838
ENSG00000088035	ALG6	0.621232	1.79415
ENSG00000142856	ITGB3BP	1.08295	1.59353
ENSG00000203965	EFCAB7	0.817149	2.26377
ENSG00000079739	PGM1	1.44818	1.54141
ENSG00000185483	ROR1	0.588104	1.03787
ENSG00000158966	CACHD1	1.18245	1.22079
ENSG00000162437	RAVER2	0.894051	1.27646
ENSG00000162434	JAK1	0.924156	1.93616
ENSG00000162433	AK4	1.22152	2.4481
ENSG00000116675	DNAJC6	1.11075	1.46674
ENSG00000213625	LEPROT	0.870137	1.37515
ENSG00000116678	LEPR	0.255772	1.7236
ENSG00000184588	PDE4B	1.24686	2.7262
ENSG00000152763	WDR78	2.40085	1.4494
ENSG00000198160	MIER1	0.646219	1.19564
ENSG00000116704	SLC35D1	0.803796	1.56123
ENSG00000142864	SERBP1	1.51949	1.61332
ENSG00000116717	GADD45A	1.683	2.54694
ENSG00000172380	GNG12	1.07607	1.8129
ENSG00000232284	GNG12-AS1	16.0057	2.9344
ENSG00000162595	DIRAS3	0.206525	2.60807
ENSG00000116729	WLS	0.98762	0.526712
ENSG00000024526	DEPDC1	0.414066	1.34606
ENSG00000233589	RP4-694A7.2	0.602224	1.42722
ENSG00000066557	LRRC40	1.09825	1.69207
ENSG00000116754	SRSF11	1.70629	2.0905
ENSG00000118454	ANKRD13C	0.631902	1.03902
ENSG00000197568	HHLA3	1.68481	0.699983
ENSG00000116761	CTH	1.95445	4.91854
ENSG00000235079	ZRANB2-AS1	1.04596	1.67383
ENSG00000132485	ZRANB2	1.0718	1.23739
ENSG00000162620	LRRIQ3	0.776032	0.776893
ENSG00000254685	FPGT	0.913467	1.60423
ENSG00000259030	FPGT-TNNI3K	0.648021	1.16377
ENSG00000116791	CRYZ	0.808338	1.31544
ENSG00000162623	TYW3	0.374749	1.11813
ENSG00000162624	LHX8	0.656076	1.35018
ENSG00000224149	RP11-510C10.3	0.574229	1.0146
ENSG00000137968	SLC44A5	0.882474	4.13945
ENSG00000117054	ACADM	0.60594	1.64335
ENSG00000181227	RP4-682C21.2	0.594149	3.21563
ENSG00000137955	RABGGTB	0.663039	1.24741
ENSG00000206620	SNORD45C	0.315263	7.0974
ENSG00000201487	SNORD45B	0.265311	1.50035
ENSG00000184005	ST6GALNAC3	0.622442	1.27721
ENSG00000226415	TPI1P1	1.92068	0.436003
ENSG00000142892	PIGK	0.605419	0.744871
ENSG00000226084	RP4-706A16.3	0.685957	0.683115
ENSG00000154027	AK5	1.04926	0.826973
ENSG00000036549	ZZZ3	1.28161	2.03055
ENSG00000077254	USP33	0.767566	1.59738
ENSG00000180488	FAM73A	0.211221	0.955623
ENSG00000219201	RP11-181C21.4	0.627837	2.31559
ENSG00000235613	NSRP1P1	2.68895	4.3525
ENSG00000235927	NEXN-AS1	3.12838	1.41073
ENSG00000162614	NEXN	1.08576	2.06359
ENSG00000162613	FUBP1	1.37318	2.35379
ENSG00000162616	DNAJB4	0.72225	2.21896
ENSG00000235400	RP4-641G12.4	1.00035	3.7165
ENSG00000117114	ADGRL2	0.764702	2.44501
ENSG00000137941	TTLL7	0.77514	0.932046
ENSG00000271576	RP11-486G15.2	2.16743	0.461305
ENSG00000142875	PRKACB	1.44132	1.71261
ENSG00000203943	SAMD13	0.460769	0.952065
ENSG00000117133	RPF1	1.65863	1.38663
ENSG00000174021	GNG5	1.54444	0.726168
ENSG00000122432	SPATA1	0.793087	0.857502
ENSG00000117151	CTBS	0.871742	1.33948
ENSG00000117155	SSX2IP	0.703626	0.970268
ENSG00000153898	MCOLN2	0.595754	0.687389
ENSG00000162643	WDR63	1.10551	6.51402
ENSG00000055732	MCOLN3	0.830919	0.977368
ENSG00000097096	SYDE2	2.37121	1.69172
ENSG00000162642	C1orf52	0.725228	0.850401
ENSG00000142867	BCL10	0.592517	1.39437
ENSG00000153904	DDAH1	3.34767	2.06396
ENSG00000282057	RP4-621F18.2	7.04249	6.23691
ENSG00000142871	CYR61	1.2938	3.12179
ENSG00000117174	ZNHIT6	0.927413	2.21708
ENSG00000122417	ODF2L	0.74541	1.98672
ENSG00000261737	RP4-612B15.3	2.40085	0.898474
ENSG00000097033	SH3GLB1	1.62737	2.36415
ENSG00000183291	SEP15	1.00813	1.12114
ENSG00000153936	HS2ST1	0.592793	0.770647
ENSG00000267561	RP5-1052I5.2	0.320761	1.00178
ENSG00000267272	LINC01140	1.60057	0.660378
ENSG00000143013	LMO4	1.4705	1.37237
ENSG00000065243	PKN2	0.636499	0.957457
ENSG00000137947	GTF2B	1.1627	1.4171
ENSG00000137944	KYAT3	1.26756	1.0794
ENSG00000213516	RBMXL1	1.0041	1.95161
ENSG00000117226	GBP3	1.67834	3.02213
ENSG00000117228	GBP1	3.0868	4.40726
ENSG00000234518	PTGES3P1	1.88638	2.37856
ENSG00000162645	GBP2	1.4595	1.33582
ENSG00000213512	GBP7	2.00071	0.30176
ENSG00000197147	LRRC8B	1.13945	2.36463
ENSG00000231999	FLJ27354	1.0955	2.87671
ENSG00000171488	LRRC8C	0.75239	0.93955
ENSG00000271949	RP11-302M6.4	0.788991	1.92183
ENSG00000272931	RP5-943J3.2	2.97248	0.94372
ENSG00000171492	LRRC8D	1.26476	1.39204
ENSG00000228175	GEMIN8P4	2.63622	0.628988
ENSG00000162664	ZNF326	0.978122	1.87058
ENSG00000233593	RP4-665J23.1	0.313836	1.32799
ENSG00000122482	ZNF644	1.03451	1.94221
ENSG00000162669	HFM1	1.06704	1.62642
ENSG00000097046	CDC7	1.34967	1.42541
ENSG00000203914	HSP90B3P	0.586874	1.19462
ENSG00000069702	TGFBR3	0.669907	1.94419
ENSG00000172031	EPHX4	1.72369	0.409858
ENSG00000189195	BTBD8	0.925395	1.98003
ENSG00000069712	KIAA1107	1.09449	1.93162
ENSG00000174842	GLMN	1.37593	1.57086
ENSG00000122484	RPAP2	1.04239	2.06603
ENSG00000067208	EVI5	0.78096	1.1726
ENSG00000122406	RPL5	0.984575	0.957602
ENSG00000154511	FAM69A	0.781001	1.22406
ENSG00000143033	MTF2	0.924805	1.43803
ENSG00000117500	TMED5	0.751564	1.25736
ENSG00000122483	CCDC18	0.703998	1.22866
ENSG00000223745	CCDC18-AS1	2.26628	1.90947
ENSG00000117505	DR1	2.57952	2.48369
ENSG00000137942	FNBP1L	0.941391	2.0943
ENSG00000137936	BCAR3	1.13545	1.00278
ENSG00000224093	RP5-1033H22.2	1.04208	1.62224
ENSG00000230439	RP11-488P3.1	5.60198	13.4172
ENSG00000067334	DNTTIP2	0.911443	1.80888
ENSG00000023909	GCLM	0.628106	1.64564
ENSG00000137962	ARHGAP29	0.980006	2.52055
ENSG00000117528	ABCD3	0.970207	1.27177
ENSG00000117525	F3	1.09607	1.45165
ENSG00000224081	LINC01057	1.46718	0.758071
ENSG00000143036	SLC44A3	0.760762	0.897725
ENSG00000117519	CNN3	1.65947	2.24785
ENSG00000235501	RP4-639F20.1	4.68165	1.83559
ENSG00000172339	ALG14	1.50018	1.0458
ENSG00000152078	TMEM56	1.6649	2.5471
ENSG00000271092	TMEM56-RWDD3	1.25072	2.0039
ENSG00000122481	RWDD3	1.1504	1.80507
ENSG00000228502	EEF1A1P11	2.24079	0.602506
ENSG00000137970	RPL7P9	0.587963	0.573811
ENSG00000117569	PTBP2	0.891088	1.63057
ENSG00000188641	DPYD	0.71746	1.04353
ENSG00000232878	DPYD-AS1	0.666902	0.962358
ENSG00000228057	SEC63P1	1.2271	1.615
ENSG00000225206	MIR137HG	0.306132	0.776168
ENSG00000162627	SNX7	1.61724	1.63456
ENSG00000099260	PALMD	1.08882	4.84976
ENSG00000156869	FRRS1	0.997714	1.31595
ENSG00000162688	AGL	0.76721	1.72818
ENSG00000283495	AC096949.1	0.581474	2.05874
ENSG00000228084	RP5-884G6.2	1.3338	7.18544
ENSG00000117620	SLC35A3	0.702852	1.97109
ENSG00000156875	MFSD14A	0.900403	1.55538
ENSG00000241073	RP4-714D9.2	1.06521	1.992
ENSG00000156876	SASS6	0.872907	1.52395
ENSG00000122435	TRMT13	0.667966	1.76346
ENSG00000122477	LRRC39	0.500177	1.28677
ENSG00000137992	DBT	0.679994	1.9358
ENSG00000137996	RTCA	0.979488	1.83627
ENSG00000079335	CDC14A	0.690139	1.29188
ENSG00000228086	RP5-837M10.4	0.768271	1.89587
ENSG00000162694	EXTL2	1.05926	1.10211
ENSG00000273204	RP4-549L20.3	4.26817	1.01844
ENSG00000162695	SLC30A7	0.702915	1.25201
ENSG00000117543	DPH5	0.820426	1.22561
ENSG00000233184	RP11-421L21.3	0.574116	1.02685
ENSG00000183298	RPSAP19	0.960339	0.222593
ENSG00000060718	COL11A1	0.845201	1.15706
ENSG00000185946	RNPC3	1.31792	2.18641
ENSG00000240038	AMY2B	3.70616	1.63727
ENSG00000134215	VAV3	1.05909	1.68716
ENSG00000085491	SLC25A24	0.762615	1.27399
ENSG00000260879	RP11-483I13.5	2.74139	1.24491
ENSG00000280186	RP11-483I13.6	1.80064	1.01078
ENSG00000162636	FAM102B	0.685404	1.63986
ENSG00000162639	HENMT1	1.34762	2.13567
ENSG00000134186	PRPF38B	1.62893	1.7744
ENSG00000116266	STXBP3	0.795556	1.37621
ENSG00000162641	AKNAD1	0.400141	0.307619
ENSG00000274068	RP11-475E11.9	0.48017	2.37915
ENSG00000121957	GPSM2	2.75669	2.85794
ENSG00000121940	CLCC1	1.17899	2.21164
ENSG00000085433	WDR47	0.99202	1.56238
ENSG00000197780	TAF13	0.703245	1.68997
ENSG00000273382	RP5-1065J22.8	0.72753	2.21111
ENSG00000215717	TMEM167B	0.76717	1.45016
ENSG00000116299	KIAA1324	1.59563	2.06538
ENSG00000031698	SARS	1.1536	1.32206
ENSG00000143126	CELSR2	1.89545	1.28548
ENSG00000134222	PSRC1	1.41744	0.823638
ENSG00000134243	SORT1	0.726839	0.669926
ENSG00000143106	PSMA5	1.0185	1.26054
ENSG00000143028	SYPL2	0.666902	0.284517
ENSG00000162650	ATXN7L2	3.06098	1.00207
ENSG00000174151	CYB561D1	0.551724	0.936136
ENSG00000181754	AMIGO1	1.17574	0.899827
ENSG00000065135	GNAI3	1.34077	1.48461
ENSG00000134183	GNAT2	1.22901	1.72056
ENSG00000116337	AMPD2	1.45554	1.42295
ENSG00000228703	RP5-1160K1.6	1.5014	1.6686
ENSG00000168765	GSTM4	5.96044	2.81622
ENSG00000213366	GSTM2	1.82989	1.65448
ENSG00000134184	GSTM1	15.8456	1.79246
ENSG00000260246	AC000032.2	1.20042	4.26775
ENSG00000241720	RP4-735C1.4	6.82346	0.570008
ENSG00000134202	GSTM3	1.50501	0.779944
ENSG00000198758	EPS8L3	10.4617	1.95444
ENSG00000184371	CSF1	1.87562	1.32448
ENSG00000168710	AHCYL1	1.12687	1.62628
ENSG00000143093	STRIP1	1.41461	1.23157
ENSG00000258634	RP4-773N10.4	1.22287	1.61337
ENSG00000156150	ALX3	1.14907	1.48549
ENSG00000197106	SLC6A17	1.1404	1.27741
ENSG00000116396	KCNC4	1.18224	1.86397
ENSG00000227963	RP5-1074L1.1	0.11856	0.404096
ENSG00000162775	RBM15	0.94925	1.40616
ENSG00000224699	LAMTOR5-AS1	0.736638	1.15001
ENSG00000168679	SLC16A4	0.732995	1.53273
ENSG00000273373	RP5-1074L1.4	0.582606	0.745358
ENSG00000134248	LAMTOR5	0.846992	1.14595
ENSG00000232811	RP11-96K19.2	1.3593	1.93759
ENSG00000121931	LRIF1	0.976454	1.32432
ENSG00000273010	RP11-96K19.5	0.422093	1.90003
ENSG00000156171	DRAM2	1.02252	1.06902
ENSG00000134255	CEPT1	0.593727	1.11759
ENSG00000273221	RP5-1180E21.5	0.733592	0.907648
ENSG00000162777	DENND2D	0.835141	1.86367
ENSG00000173947	PIFO	1.05037	4.81308
ENSG00000085465	OVGP1	1.36676	1.04456
ENSG00000233337	UBE2FP3	2.61911	0.430973
ENSG00000243960	RP11-552M11.4	1.32371	1.0357
ENSG00000116455	WDR77	1.26513	1.17211
ENSG00000116459	ATP5F1	1.04639	1.08422
ENSG00000116473	RAP1A	0.822667	1.34056
ENSG00000197852	FAM212B	0.857945	1.31668
ENSG00000227811	FAM212B-AS1	2.80099	1.39837
ENSG00000064703	DDX20	1.53643	1.23372
ENSG00000143079	CTTNBP2NL	1.41576	2.32585
ENSG00000134245	WNT2B	0.577196	1.29867
ENSG00000007341	ST7L	1.17955	1.44023
ENSG00000116489	CAPZA1	1.5869	2.1312
ENSG00000155363	MOV10	1.28602	1.18265
ENSG00000225075	RP11-426L16.3	1.55182	1.6281
ENSG00000155366	RHOC	1.60492	1.1308
ENSG00000271810	RP11-426L16.10	1.2645	1.00611
ENSG00000155367	PPM1J	2.35185	0.574282
ENSG00000155380	SLC16A1	0.770111	0.772028
ENSG00000226419	SLC16A1-AS1	0.3768	1.22887
ENSG00000198799	LRIG2	0.720523	1.54784
ENSG00000237278	RLIMP2	0.277021	1.62402
ENSG00000081026	MAGI3	1.25836	1.97698
ENSG00000232499	RP11-512F24.1	1.01983	1.19271
ENSG00000116793	PHTF1	0.768165	1.78107
ENSG00000232450	RP4-730K3.3	1.38873	2.3054
ENSG00000081019	RSBN1	0.997584	1.81608
ENSG00000226167	AP4B1-AS1	1.05304	1.73131
ENSG00000188761	BCL2L15	2.06377	1.69901
ENSG00000134262	AP4B1	0.856942	1.21027
ENSG00000118655	DCLRE1B	1.63533	2.92923
ENSG00000163349	HIPK1	0.80644	1.09867
ENSG00000116774	OLFML3	0.587424	2.66497
ENSG00000134207	SYT6	1.10039	3.1983
ENSG00000197323	TRIM33	0.973183	1.39675
ENSG00000116752	BCAS2	0.799097	1.00516
ENSG00000175984	DENND2C	1.00302	1.62609
ENSG00000213281	NRAS	1.4987	1.85468
ENSG00000009307	CSDE1	1.2207	1.7585
ENSG00000052723	SIKE1	0.874658	1.53533
ENSG00000134259	NGF	0.800283	1.09539
ENSG00000173218	VANGL1	0.791011	1.01704
ENSG00000163393	SLC22A15	1.22043	1.1624
ENSG00000163399	ATP1A1	1.01558	0.978597
ENSG00000203865	ATP1A1-AS1	1.16749	0.979616
ENSG00000116815	CD58	1.68114	0.583158
ENSG00000143061	IGSF3	0.836356	1.20558
ENSG00000134247	PTGFRN	1.08399	0.987661
ENSG00000134256	CD101	0.691153	1.21168
ENSG00000116830	TTF2	1.16592	2.59837
ENSG00000134253	TRIM45	0.997036	2.4413
ENSG00000134258	VTCN1	11.3373	1.99162
ENSG00000198162	MAN1A2	0.72902	0.836593
ENSG00000183508	FAM46C	3.90995	5.40722
ENSG00000196505	GDAP2	1.26404	2.25578
ENSG00000065183	WDR3	0.875603	2.12339
ENSG00000155761	SPAG17	1.45428	1.94366
ENSG00000116874	WARS2	0.783196	1.70451
ENSG00000231365	RP11-418J17.1	0.535216	1.03194
ENSG00000143067	ZNF697	0.734437	2.21474
ENSG00000092621	PHGDH	1.58861	0.35936
ENSG00000134250	NOTCH2	0.717974	1.725
ENSG00000265808	SEC22B	1.60322	1.9109
ENSG00000270231	NBPF8	1.07491	2.16194
ENSG00000275131	CH17-472G23.4	1.1905	1.17621
ENSG00000273136	NBPF26	1.85107	3.00911
ENSG00000188610	FAM72B	1.01588	2.62643
ENSG00000171943	SRGAP2C	0.608637	1.80961
ENSG00000277702	CH17-13I23.3	0.720254	2.39558
ENSG00000232721	RP11-403I13.5	0.666902	1.53953
ENSG00000263513	FAM72C	1.03545	2.23515
ENSG00000270872	SRGAP2D	1.06704	0.863034
ENSG00000266338	NBPF15	1.63556	2.61567
ENSG00000227212	PFN1P6	0.281236	3.83003
ENSG00000196369	SRGAP2B	0.815565	1.51701
ENSG00000215784	FAM72D	0.842273	1.55768
ENSG00000162825	NBPF20	1.95351	2.72543
ENSG00000272150	NBPF25P	1.01952	0.561205
ENSG00000117262	GPR89A	1.03291	1.00007
ENSG00000174827	PDZK1	0.853635	1.16945
ENSG00000117281	CD160	1.86733	2.07468
ENSG00000265491	RNF115	1.20766	1.99974
ENSG00000186141	POLR3C	0.968438	1.46669
ENSG00000186364	NUDT17	2.42542	1.57406
ENSG00000131788	PIAS3	1.0999	1.54556
ENSG00000143127	ITGA10	0.854398	1.96115
ENSG00000131779	PEX11B	0.975235	1.82917
ENSG00000265241	RBM8A	0.797986	0.890991
ENSG00000211451	GNRHR2	0.756491	0.755837
ENSG00000234222	RP11-315I20.1	0.768447	1.14493
ENSG00000280778	CH17-270A2.2	0.76762	1.67443
ENSG00000271601	LIX1L	1.08209	2.41187
ENSG00000272031	ANKRD34A	0.403561	0.8133
ENSG00000278431	CH17-270A2.1	0.320113	0.5658
ENSG00000121851	POLR3GL	1.41486	1.95993
ENSG00000265972	TXNIP	1.76977	1.5919
ENSG00000233396	RP11-458D21.1	1.64325	2.92646
ENSG00000271425	NBPF10	3.14802	4.23554
ENSG00000213240	RP11-458D21.5	0.992187	0.988733
ENSG00000264343	NOTCH2NL	1.46718	0.759331
ENSG00000268043	NBPF12	1.0091	2.30372
ENSG00000131791	PRKAB2	0.657812	2.1909
ENSG00000237188	RP11-337C18.8	1.62343	0.693784
ENSG00000273071	RP11-337C18.10	0.714068	2.05406
ENSG00000131781	FMO5	0.659492	2.22951
ENSG00000180867	PDIA3P1	0.789753	0.942911
ENSG00000226015	CCT8P1	3.21843	1.93799
ENSG00000131778	CHD1L	0.933152	0.961221
ENSG00000278811	LINC00624	0.653315	1.90253
ENSG00000116128	BCL9	2.04885	1.93083
ENSG00000162836	ACP6	1.00363	1.02516
ENSG00000188092	GPR89B	0.653172	1.35057
ENSG00000263956	NBPF11	0.79931	2.12282
ENSG00000198658	ABHD17AP1	6.77967	0.683843
ENSG00000274020	LINC01138	0.186309	0.754718
ENSG00000231551	RP11-495P10.1	0.924771	1.92578
ENSG00000225871	RP11-495P10.10	0.1026	0.466596
ENSG00000280649	AC245100.1	0.264755	0.563302
ENSG00000270629	NBPF14	1.25641	2.60427
ENSG00000178104	PDE4DIP	1.3746	1.38371
ENSG00000269713	NBPF9	1.86501	2.14795
ENSG00000274265	CH17-189H20.1	1.14114	0.440797
ENSG00000271383	NBPF19	1.27236	3.56148
ENSG00000277147	LINC00869	0.643084	0.653397
ENSG00000203814	HIST2H2BF	0.324539	1.45851
ENSG00000270882	HIST2H4A	2.13409	4.04181
ENSG00000261716	RP11-196G18.22	1.0689	0.879179
ENSG00000272993	RP11-196G18.24	4.59293	0.795652
ENSG00000203819	HIST2H2BC	4.72894	2.00718
ENSG00000272196	HIST2H2AA4	0.500177	0.612805
ENSG00000184678	HIST2H2BE	1.18956	1.69454
ENSG00000184260	HIST2H2AC	0.48017	2.38894
ENSG00000178096	BOLA1	1.43499	1.04091
ENSG00000159164	SV2A	1.539	3.66877
ENSG00000143368	SF3B4	2.13407	1.31649
ENSG00000014914	MTMR11	0.637776	1.73077
ENSG00000264522	OTUD7B	1.00717	1.79922
ENSG00000136631	VPS45	1.28368	1.27053
ENSG00000023902	PLEKHO1	1.82148	1.67992
ENSG00000143401	ANP32E	1.33648	2.44594
ENSG00000118298	CA14	1.6463	1.81161
ENSG00000117362	APH1A	1.56001	1.29327
ENSG00000118292	C1orf54	1.07541	1.53653
ENSG00000159208	CIART	0.860304	1.76101
ENSG00000266472	MRPS21	0.798843	0.914732
ENSG00000117360	PRPF3	1.90082	2.59049
ENSG00000163125	RPRD2	1.38633	1.80034
ENSG00000143374	TARS2	0.988205	1.14147
ENSG00000143369	ECM1	0.710167	0.551385
ENSG00000143382	ADAMTSL4	1.72728	3.02312
ENSG00000203804	ADAMTSL4-AS1	7.11362	2.17689
ENSG00000143384	MCL1	0.612741	1.12175
ENSG00000143420	ENSA	0.972655	1.30608
ENSG00000143457	GOLPH3L	0.67075	1.11622
ENSG00000143452	HORMAD1	0.580026	2.66293
ENSG00000163131	CTSS	0.496946	1.27287
ENSG00000143387	CTSK	0.97383	0.795988
ENSG00000143437	ARNT	0.680529	1.66602
ENSG00000143379	SETDB1	1.38898	1.77702
ENSG00000143418	CERS2	1.05763	1.26763
ENSG00000259357	RP11-316M1.12	1.30955	1.096
ENSG00000143412	ANXA9	1.32843	1.20824
ENSG00000143409	FAM63A	1.0572	1.05205
ENSG00000143363	PRUNE1	1.04992	1.78039
ENSG00000163141	BNIPL	4.87791	0.692737
ENSG00000143443	C1orf56	1.89324	1.11334
ENSG00000197622	CDC42SE1	0.8725	1.13378
ENSG00000213190	MLLT11	0.623268	1.11916
ENSG00000143458	GABPB2	0.714517	1.41546
ENSG00000143434	SEMA6C	0.149422	1.34035
ENSG00000163156	SCNM1	1.07449	1.15779
ENSG00000163155	LYSMD1	0.947798	0.851019
ENSG00000163157	TMOD4	0.293271	1.10597
ENSG00000163159	VPS72	2.5489	1.25356
ENSG00000143398	PIP5K1A	0.934405	2.09513
ENSG00000159352	PSMD4	0.819151	1.14439
ENSG00000232671	RP11-126K1.2	0.342978	2.06538
ENSG00000143373	ZNF687	1.81997	1.3175
ENSG00000143393	PI4KB	1.30084	1.87354
ENSG00000143390	RFX5	0.789758	1.48242
ENSG00000224645	RP11-126K1.8	1.56701	1.07591
ENSG00000237976	RP11-126K1.6	0.315111	1.27308
ENSG00000143416	SELENBP1	1.08462	0.989132
ENSG00000159377	PSMB4	1.38659	1.08139
ENSG00000143442	POGZ	2.19261	2.85474
ENSG00000143375	CGN	0.697264	0.357049
ENSG00000143367	TUFT1	1.02915	1.02487
ENSG00000143376	SNX27	1.61796	1.54149
ENSG00000269621	RP11-98D18.15	2.34435	0.970523
ENSG00000143436	MRPL9	1.71335	1.37528
ENSG00000143450	OAZ3	1.23936	2.58757
ENSG00000249602	RP11-98D18.3	4.57304	3.21826
ENSG00000182134	TDRKH	1.08759	2.6781
ENSG00000203288	RP11-98D18.9	0.436051	0.939442
ENSG00000159445	THEM4	1.12123	1.08051
ENSG00000197747	S100A10	1.46466	1.05449
ENSG00000163191	S100A11	1.32092	0.877896
ENSG00000237975	FLG-AS1	1.96069	0.7648
ENSG00000143631	FLG	0.427681	2.52729
ENSG00000238279	BX470102.3	0.811837	1.80875
ENSG00000197956	S100A6	1.60486	1.41895
ENSG00000196420	S100A5	6.10215	0.520536
ENSG00000196154	S100A4	1.33802	1.09329
ENSG00000188015	S100A3	1.69842	0.566721
ENSG00000196754	S100A2	0.648215	0.725501
ENSG00000188643	S100A16	1.66698	0.862135
ENSG00000189171	S100A13	1.8503	1.11819
ENSG00000271853	RP1-178F15.5	1.63044	1.22912
ENSG00000160678	S100A1	2.15491	2.05844
ENSG00000272030	RP1-178F15.4	1.53716	1.50328
ENSG00000160679	CHTOP	1.24646	1.54641
ENSG00000143553	SNAPIN	1.4756	1.13051
ENSG00000143621	ILF2	1.18141	1.27278
ENSG00000169418	NPR1	1.37715	1.87084
ENSG00000143624	INTS3	0.830008	1.39197
ENSG00000243613	RP11-216N14.8	0.599741	2.21539
ENSG00000233222	RP11-216N14.9	0.554208	1.67492
ENSG00000279767	AL513523.2	1.59471	1.05783
ENSG00000143554	SLC27A3	1.19001	1.43233
ENSG00000143614	GATAD2B	1.06304	1.48506
ENSG00000198837	DENND4B	0.81111	1.57175
ENSG00000160741	CRTC2	1.90985	1.32213
ENSG00000143570	SLC39A1	1.30444	0.879145
ENSG00000276584	MIR6737	3.00106	0.407376
ENSG00000143578	CREB3L4	1.54635	1.66117
ENSG00000143543	JTB	1.20628	0.877462
ENSG00000272654	RP11-422P24.11	0.302671	0.872731
ENSG00000143545	RAB13	1.20706	1.70619
ENSG00000177954	RPS27	0.661613	0.957701
ENSG00000143552	NUP210L	3.60127	0.758711
ENSG00000143549	TPM3	1.11846	1.4638
ENSG00000143612	C1orf43	1.24915	1.76559
ENSG00000143569	UBAP2L	1.12596	1.51915
ENSG00000201129	SNORA58	0.119776	1.5419
ENSG00000143575	HAX1	2.18015	1.56598
ENSG00000143515	ATP8B2	4.00711	5.11622
ENSG00000160712	IL6R	3.60127	7.75488
ENSG00000160714	UBE2Q1	1.31651	1.54065
ENSG00000229780	UBE2Q1-AS1	0.945252	2.29875
ENSG00000160716	CHRNB2	1.55443	1.48072
ENSG00000160710	ADAR	0.884035	1.84278
ENSG00000163344	PMVK	1.42715	1.049
ENSG00000163346	PBXIP1	1.39513	1.33444
ENSG00000163348	PYGO2	1.13971	1.66283
ENSG00000271380	RP11-307C12.12	4.32814	1.70646
ENSG00000160691	SHC1	1.09678	1.9322
ENSG00000173207	CKS1B	0.778929	1.22344
ENSG00000160688	FLAD1	1.3084	1.32761
ENSG00000160685	ZBTB7B	2.5322	0.876487
ENSG00000163357	DCST1	0.533522	0.501143
ENSG00000143537	ADAM15	1.04167	0.30929
ENSG00000243364	EFNA4	2.06804	0.603572
ENSG00000251246	RP11-540D14.8	1.69906	0.624056
ENSG00000143590	EFNA3	1.67081	0.662944
ENSG00000169242	EFNA1	1.36568	1.09026
ENSG00000169241	SLC50A1	0.605806	0.426782
ENSG00000179085	DPM3	4.86517	0.45034
ENSG00000163463	KRTCAP2	1.19603	0.919274
ENSG00000273088	RP11-201K10.3	1.32295	0.745609
ENSG00000163462	TRIM46	0.81865	0.912038
ENSG00000185499	MUC1	1.48864	0.933231
ENSG00000231064	MIR92B	1.69657	1.83214
ENSG00000169231	THBS3	1.93031	1.69225
ENSG00000173171	MTX1	1.39932	1.46533
ENSG00000236263	RP11-263K19.6	1.0175	2.09581
ENSG00000160766	GBAP1	0.860935	1.01704
ENSG00000236675	MTX1P1	0.866717	1.46086
ENSG00000177628	GBA	0.914098	0.800615
ENSG00000160767	FAM189B	1.80768	1.46716
ENSG00000116521	SCAMP3	2.12883	0.981426
ENSG00000176444	CLK2	1.93581	1.6903
ENSG00000143630	HCN3	0.58972	1.32835
ENSG00000160752	FDPS	1.31853	1.91657
ENSG00000225855	RUSC1-AS1	1.84401	1.87101
ENSG00000160753	RUSC1	1.09043	1.07278
ENSG00000116539	ASH1L	0.890725	2.08324
ENSG00000235919	ASH1L-AS1	1.36356	1.00551
ENSG00000232519	RP11-29H23.4	7.20254	2.73136
ENSG00000125459	MSTO1	1.71505	1.49485
ENSG00000246203	RP11-29H23.5	1.67739	1.14036
ENSG00000163374	YY1AP1	1.18842	1.23352
ENSG00000132676	DAP3	1.24802	1.38492
ENSG00000203761	MSTO2P	2.18416	2.0242
ENSG00000116580	GON4L	1.21216	1.82698
ENSG00000132718	SYT11	0.823695	2.47478
ENSG00000143622	RIT1	0.948287	2.1391
ENSG00000132680	KIAA0907	1.53664	1.71477
ENSG00000116584	ARHGEF2	3.016	3.7076
ENSG00000273002	RP11-336K24.12	1.23352	0.984057
ENSG00000163479	SSR2	1.39888	1.04129
ENSG00000160803	UBQLN4	1.09948	1.00553
ENSG00000116586	LAMTOR2	1.24016	0.930219
ENSG00000254726	MEX3A	0.768924	0.774978
ENSG00000160789	LMNA	2.39761	1.33896
ENSG00000160785	SLC25A44	1.14324	1.68588
ENSG00000260238	PMF1-BGLAP	1.52775	1.26514
ENSG00000160783	PMF1	1.70642	1.20123
ENSG00000242252	BGLAP	2.30257	1.32174
ENSG00000160781	PAQR6	1.51189	1.50679
ENSG00000198952	SMG5	1.92301	1.30601
ENSG00000163472	TMEM79	1.24384	1.04099
ENSG00000198715	GLMP	1.40892	1.026
ENSG00000163468	CCT3	1.90781	1.68617
ENSG00000163467	TSACC	6.76256	2.85199
ENSG00000125462	C1orf61	0.929133	1.37265
ENSG00000236947	RP11-98G7.1	1.44051	1.4544
ENSG00000116604	MEF2D	1.81074	1.71877
ENSG00000183856	IQGAP3	1.16779	1.25325
ENSG00000163382	NAXE	3.03236	0.924106
ENSG00000160818	GPATCH4	1.5476	1.50883
ENSG00000280316	AL365181.1	1.44153	2.09127
ENSG00000272068	RP11-284F21.9	0.683023	0.509155
ENSG00000132692	BCAN	0.43439	0.890264
ENSG00000272405	RP11-284F21.10	0.828124	0.941781
ENSG00000229953	RP11-284F21.7	0.578893	1.81379
ENSG00000132688	NES	0.647536	0.628592
ENSG00000143320	CRABP2	0.825688	0.244067
ENSG00000143319	ISG20L2	1.33573	1.72353
ENSG00000143303	RRNAD1	1.13968	0.830943
ENSG00000143314	MRPL24	1.13158	1.1706
ENSG00000143321	HDGF	1.41474	1.29708
ENSG00000143294	PRCC	2.17204	1.45964
ENSG00000027869	SH2D2A	2.85815	3.58491
ENSG00000187800	PEAR1	1.0093	0.886227
ENSG00000132694	ARHGEF11	0.974532	1.22939
ENSG00000117036	ETV3	1.06511	2.18119
ENSG00000183853	KIRREL	0.788377	1.24814
ENSG00000231434	RP11-144L1.8	1.96825	1.97244
ENSG00000163565	IFI16	1.38277	1.3588
ENSG00000158716	DUSP23	1.0457	1.09825
ENSG00000213085	CFAP45	1.3338	1.97904
ENSG00000158710	TAGLN2	1.46726	0.888677
ENSG00000260766	RP11-226L15.5	1.05928	0.70301
ENSG00000143315	PIGM	0.825221	0.788516
ENSG00000162729	IGSF8	2.73642	0.543086
ENSG00000227741	RP11-536C5.7	1.21757	1.27353
ENSG00000162734	PEA15	1.49355	1.19348
ENSG00000132716	DCAF8	1.26968	1.86225
ENSG00000258465	RP11-574F21.3	0.900609	1.48927
ENSG00000228606	RP11-574F21.2	0.924027	2.63437
ENSG00000224261	RPSAP18	0.177841	2.73847
ENSG00000162735	PEX19	0.636423	0.792336
ENSG00000122218	COPA	1.03091	2.2658
ENSG00000235082	SUMO1P3	1.39517	1.00196
ENSG00000162736	NCSTN	0.767571	0.910999
ENSG00000171786	NHLH1	0.320113	1.56551
ENSG00000162738	VANGL2	1.13964	1.6917
ENSG00000213080	RP11-312J18.5	1.3851	1.41272
ENSG00000158764	ITLN2	4.8017	2.04852
ENSG00000158769	F11R	0.92676	1.06993
ENSG00000270149	RP11-544M22.13	0.927457	1.08725
ENSG00000158773	USF1	0.848348	0.959655
ENSG00000186517	ARHGAP30	1.64764	3.16468
ENSG00000143217	NECTIN4	1.44365	1.70672
ENSG00000162755	KLHDC9	2.2758	2.68081
ENSG00000143256	PFDN2	1.51751	1.30083
ENSG00000158793	NIT1	1.09282	1.13519
ENSG00000158796	DEDD	1.30169	1.2658
ENSG00000143222	UFC1	0.989916	1.11746
ENSG00000224985	RP11-297K8.2	0.558989	1.28833
ENSG00000143258	USP21	1.46612	2.03961
ENSG00000143224	PPOX	1.11236	0.968763
ENSG00000158850	B4GALT3	1.37228	0.842527
ENSG00000158864	NDUFS2	1.32275	1.88643
ENSG00000158869	FCER1G	3.1211	0.474195
ENSG00000158882	TOMM40L	0.968734	1.11546
ENSG00000143257	NR1I3	1.49157	1.06255
ENSG00000158887	MPZ	1.38716	0.788134
ENSG00000143252	SDHC	1.05363	1.12214
ENSG00000188931	CFAP126	0.579445	1.52946
ENSG00000173110	HSPA6	4.03342	1.15324
ENSG00000162746	FCRLB	0.457304	1.16038
ENSG00000081721	DUSP12	0.980243	1.31702
ENSG00000118217	ATF6	1.19889	1.12226
ENSG00000162745	OLFML2B	1.92068	1.33076
ENSG00000198929	NOS1AP	1.05135	1.8595
ENSG00000254706	RP11-565P22.6	0.65023	2.47904
ENSG00000239887	C1orf226	1.71675	1.69237
ENSG00000152332	UHMK1	0.257865	0.621317
ENSG00000117143	UAP1	1.29829	1.75012
ENSG00000162733	DDR2	0.161673	0.995809
ENSG00000132196	HSD17B7	1.30521	2.09442
ENSG00000143248	RGS5	0.857446	1.89204
ENSG00000232995	RGS5	0.91699	1.87812
ENSG00000143228	NUF2	1.11752	1.70009
ENSG00000185630	PBX1	0.782795	1.15371
ENSG00000269887	RP11-477H21.2	0.763906	1.06303
ENSG00000143198	MGST3	0.508394	1.00344
ENSG00000143149	ALDH9A1	1.18858	1.65863
ENSG00000206990	Y_RNA	1.41007	1.45884
ENSG00000143183	TMCO1	1.15385	0.987036
ENSG00000224358	RP11-466F5.8	1.60057	2.38994
ENSG00000143179	UCK2	1.42138	1.62866
ENSG00000236364	RP11-525G13.2	1.62552	1.76841
ENSG00000188859	FAM78B	0.960339	0.628038
ENSG00000215835	RP11-9L18.2	2.1379	1.10187
ENSG00000143157	POGK	1.23383	1.52337
ENSG00000152382	TADA1	0.828815	1.50873
ENSG00000272205	RP11-277B15.3	0.800283	0.426775
ENSG00000143190	POU2F1	1.26372	2.03486
ENSG00000198821	CD247	1.16405	16.5968
ENSG00000233411	RP11-104L21.2	2.93437	0.70974
ENSG00000143162	CREG1	0.972912	0.416979
ENSG00000197965	MPZL1	0.778944	1.99945
ENSG00000143199	ADCY10	0.114326	1.12547
ENSG00000143158	MPC2	2.18608	1.63513
ENSG00000143164	DCAF6	1.20087	1.90348
ENSG00000143147	GPR161	1.75882	0.891774
ENSG00000143155	TIPRL	1.18277	2.04712
ENSG00000213064	SFT2D2	1.02845	1.35711
ENSG00000214262	ANKRD36BP1	0.571103	1.67154
ENSG00000143178	TBX19	1.28851	1.27955
ENSG00000143153	ATP1B1	1.02195	1.28631
ENSG00000143156	NME7	0.786694	1.04239
ENSG00000117475	BLZF1	0.785503	1.6173
ENSG00000117477	CCDC181	1.5434	2.00103
ENSG00000117479	SLC19A2	0.627027	1.33581
ENSG00000213062	RP1-206D15.6	0.0214361	3.18659
ENSG00000198734	F5	2.96401	2.46949
ENSG00000000460	C1orf112	1.00173	1.4093
ENSG00000171806	METTL18	1.56067	1.50974
ENSG00000000457	SCYL3	0.836014	1.21481
ENSG00000075945	KIFAP3	0.999788	2.37592
ENSG00000232959	RP11-332H17.1	0.932706	4.81182
ENSG00000120370	GORAB	0.87697	1.89088
ENSG00000076258	FMO4	1.32221	0.969056
ENSG00000117523	PRRC2C	1.56295	2.25421
ENSG00000230364	RPL4P3	0.200071	2.24057
ENSG00000117533	VAMP4	1.0394	1.26216
ENSG00000010165	METTL13	1.06288	1.4192
ENSG00000197959	DNM3	1.26561	1.04566
ENSG00000135845	PIGC	1.40841	1.10547
ENSG00000180999	C1orf105	0.640226	0.848282
ENSG00000094975	SUCO	0.456508	0.642294
ENSG00000203739	RP11-296O14.3	1.00035	0.645634
ENSG00000117592	PRDX6	1.02717	1.11354
ENSG00000076321	KLHL20	0.636767	1.62166
ENSG00000120334	CENPL	0.513114	1.255
ENSG00000117593	DARS2	0.522914	1.57136
ENSG00000270084	GAS5-AS1	0.781508	0.617046
ENSG00000234741	GAS5	0.389262	0.909067
ENSG00000185278	ZBTB37	1.65135	3.21772
ENSG00000135870	RC3H1	1.51449	2.70316
ENSG00000152061	RABGAP1L	1.03419	1.33266
ENSG00000116161	CACYBP	1.62612	1.34926
ENSG00000120333	MRPS14	0.941996	0.858004
ENSG00000235750	KIAA0040	0.903107	0.601716
ENSG00000230777	RP11-318C24.1	2.66761	0.284517
ENSG00000143207	RFWD2	1.34858	1.44813
ENSG00000120341	SEC16B	0.595369	1.43126
ENSG00000254154	RP4-798P15.3	0.540101	1.35265
ENSG00000242193	RP11-568K15.1	0.756658	3.08991
ENSG00000224687	RASAL2-AS1	0.212196	0.598083
ENSG00000075391	RASAL2	0.899447	2.20605
ENSG00000213057	C1orf220	1.76062	2.64342
ENSG00000116191	RALGPS2	0.893744	2.47416
ENSG00000116194	ANGPTL1	4.8017	14.6052
ENSG00000116199	FAM20B	0.961326	1.02456
ENSG00000186283	TOR3A	1.5566	1.10642
ENSG00000143322	ABL2	1.20391	1.54464
ENSG00000057252	SOAT1	0.706441	1.4135
ENSG00000162779	AXDND1	0.533522	1.90863
ENSG00000162782	TDRD5	2.40085	2.37049
ENSG00000169905	TOR1AIP2	1.45447	1.87748
ENSG00000272906	RP11-533E19.7	1.73395	2.90614
ENSG00000143337	TOR1AIP1	1.00996	1.68287
ENSG00000135837	CEP350	0.941947	1.62441
ENSG00000116260	QSOX1	1.25255	0.585196
ENSG00000121454	LHX4	2.37567	1.32275
ENSG00000230124	ACBD6	3.81847	2.18667
ENSG00000143324	XPR1	1.19381	1.62894
ENSG00000135835	KIAA1614	2.42752	1.40646
ENSG00000243155	RP11-46A10.5	1.85183	2.09885
ENSG00000232586	KIAA1614-AS1	0.964626	1.52082
ENSG00000251520	RP11-46A10.6	0.0889203	1.24476
ENSG00000135823	STX6	1.55863	2.24582
ENSG00000153029	MR1	0.891714	1.26404
ENSG00000162783	IER5	1.39815	1.06136
ENSG00000135821	GLUL	0.9121	2.49098
ENSG00000135828	RNASEL	1.14459	1.72472
ENSG00000143333	RGS16	4.45872	4.67201
ENSG00000135838	NPL	0.430237	0.947502
ENSG00000135829	DHX9	1.31588	2.02421
ENSG00000135862	LAMC1	0.654661	1.21619
ENSG00000058085	LAMC2	0.69252	0.593595
ENSG00000157064	NMNAT2	1.45638	0.982292
ENSG00000232860	SMG7-AS1	0.358168	2.79045
ENSG00000116698	SMG7	1.36204	1.711
ENSG00000116701	NCF2	0.621396	1.30078
ENSG00000162704	ARPC5	0.943328	1.33702
ENSG00000143344	RGL1	1.05409	1.10754
ENSG00000198756	COLGALT2	0.533522	5.47695
ENSG00000198860	TSEN15	1.14989	1.02022
ENSG00000116667	C1orf21	1.50053	0.927179
ENSG00000116406	EDEM3	0.688551	1.23851
ENSG00000135842	FAM129A	1.21948	1.15156
ENSG00000121481	RNF2	0.795842	1.4593
ENSG00000121486	TRMT1L	0.978803	1.35102
ENSG00000116668	SWT1	1.27148	2.8253
ENSG00000231084	CTA-253N17.1	1.40049	8.90987
ENSG00000116679	IVNS1ABP	1.00693	1.19591
ENSG00000143341	HMCN1	1.28045	1.01436
ENSG00000116690	PRG4	1.98725	1.98976
ENSG00000047410	TPR	1.19357	2.37481
ENSG00000202025	RNU6-1240P	0.457304	2.05656
ENSG00000157181	C1orf27	0.819086	2.09025
ENSG00000073756	PTGS2	0.9625	4.96305
ENSG00000273129	PACERR	3.90508	4.53386
ENSG00000116711	PLA2G4A	0.764186	2.10333
ENSG00000116741	RGS2	1.38415	2.81817
ENSG00000234473	ZNF101P2	4.26817	0.796647
ENSG00000116750	UCHL5	0.771073	1.36158
ENSG00000116747	TROVE2	0.823359	0.887503
ENSG00000272579	RP11-101E13.5	0.459152	0.441238
ENSG00000023572	GLRX2	0.900474	1.22948
ENSG00000134371	CDC73	1.65212	2.49107
ENSG00000233057	EEF1A1P14	2.28652	0.663873
ENSG00000162687	KCNT2	0.360127	1.22057
ENSG00000000971	CFH	1.00934	2.10405
ENSG00000116785	CFHR3	1.01612	1.49097
ENSG00000244414	CFHR1	0.888305	1.84967
ENSG00000143278	F13B	0.400141	4.31517
ENSG00000066279	ASPM	1.15258	2.50012
ENSG00000177888	ZBTB41	0.631209	1.29096
ENSG00000213047	DENND1B	0.445327	1.00187
ENSG00000203724	C1orf53	1.60057	1.61515
ENSG00000143355	LHX9	1.38892	4.92451
ENSG00000151414	NEK7	1.14562	2.39442
ENSG00000116833	NR5A2	2.25171	3.11573
ENSG00000203721	LINC00862	1.40739	1.63173
ENSG00000230623	RP11-469A15.2	0.1539	0.625086
ENSG00000162702	ZNF281	1.01874	1.97557
ENSG00000282849	RP11-121P12.1	0.0820803	0.0911559
ENSG00000118193	KIF14	0.90523	1.73778
ENSG00000118197	DDX59	1.61235	1.37898
ENSG00000118200	CAMSAP2	0.883997	1.46039
ENSG00000163362	C1orf106	1.34917	1.20878
ENSG00000116852	KIF21B	2.03262	1.08553
ENSG00000116857	TMEM9	1.37318	0.825265
ENSG00000159166	LAD1	0.320113	1.35075
ENSG00000174307	PHLDA3	2.13039	0.888505
ENSG00000224818	RP11-134G8.10	1.19701	1.26139
ENSG00000159176	CSRP1	1.58444	1.17856
ENSG00000224536	RP11-134G8.7	0.960339	0.727927
ENSG00000223396	RP11-134G8.5	9.14609	1.48509
ENSG00000242150	RP11-134G8.6	10.6704	1.44481
ENSG00000134369	NAV1	1.36344	0.652931
ENSG00000231871	IPO9-AS1	0.486382	1.64913
ENSG00000198700	IPO9	0.979218	1.14284
ENSG00000198892	SHISA4	2.19046	0.911592
ENSG00000223774	RP11-307B6.3	1.79111	1.30346
ENSG00000163431	LMOD1	4.57304	1.19401
ENSG00000134375	TIMM17A	3.11622	4.05629
ENSG00000176393	RNPEP	1.51628	1.3159
ENSG00000273478	RP11-465N4.5	1.58183	1.6959
ENSG00000234678	RP11-465N4.4	1.18613	1.73182
ENSG00000275207	MIR6740	1.28045	1.13316
ENSG00000163435	ELF3	1.41564	1.36093
ENSG00000249007	RP11-510N19.5	1.76503	1.39322
ENSG00000170075	GPR37L1	2.83177	1.15349
ENSG00000143862	ARL8A	3.04545	1.39441
ENSG00000133067	LGR6	4.28502	2.29554
ENSG00000077152	UBE2T	1.03724	1.73449
ENSG00000077157	PPP1R12B	1.06059	2.84062
ENSG00000143858	SYT2	3.03697	0.346967
ENSG00000117139	KDM5B	1.65765	3.34652
ENSG00000228288	PCAT6	1.60057	0.814848
ENSG00000214796	RP11-480I12.5	0.889203	0.148906
ENSG00000234996	RP11-480I12.9	0.514467	0.980002
ENSG00000183155	RABIF	1.30547	1.54946
ENSG00000117153	KLHL12	2.42874	3.43191
ENSG00000230280	HNRNPA1P59	0.999141	10.6427
ENSG00000159346	ADIPOR1	1.48232	1.47272
ENSG00000159348	CYB5R1	1.06191	1.10175
ENSG00000163444	TMEM183A	0.983123	1.30694
ENSG00000143847	PPFIA4	1.11277	1.31793
ENSG00000163485	ADORA1	3.07381	0.407078
ENSG00000159388	BTG2	1.76432	2.31146
ENSG00000058668	ATP2B4	0.893302	1.5583
ENSG00000058673	ZC3H11A	2.05436	2.17701
ENSG00000257315	ZBED6	0.998092	2.19775
ENSG00000182004	SNRPE	0.677334	1.27334
ENSG00000143842	SOX13	1.41424	1.53353
ENSG00000261065	RP11-74C13.4	1.1204	0.98575
ENSG00000143845	ETNK2	1.14512	0.862724
ENSG00000230550	RP11-74C13.3	1.60057	0.728787
ENSG00000174567	GOLT1A	1.40529	0.851135
ENSG00000143850	PLEKHA6	1.4359	1.02779
ENSG00000226330	RP11-739N20.2	0.107181	7.81327
ENSG00000158615	PPP1R15B	1.03459	1.446
ENSG00000133056	PIK3C2B	0.629506	0.783263
ENSG00000198625	MDM4	0.827814	1.88178
ENSG00000170382	LRRN2	2.74642	0.770244
ENSG00000174529	TMEM81	2.56427	1.03456
ENSG00000117222	RBBP5	1.2344	1.71879
ENSG00000133059	DSTYK	1.04293	2.62587
ENSG00000133069	TMCC2	1.37152	1.30642
ENSG00000163545	NUAK2	1.28011	1.44217
ENSG00000162873	KLHDC8A	0.400141	2.68868
ENSG00000235363	SNRPGP10	1.73558	0.869706
ENSG00000117266	CDK18	0.800283	0.466621
ENSG00000174514	MFSD4A	0.731687	3.51087
ENSG00000158711	ELK4	0.842282	1.57131
ENSG00000158715	SLC45A3	1.2035	0.527164
ENSG00000069275	NUCKS1	0.68178	1.58407
ENSG00000117280	RAB29	1.24192	2.24986
ENSG00000133065	SLC41A1	1.17181	1.91739
ENSG00000174502	SLC26A9	1.77769	2.48833
ENSG00000196550	FAM72A	1.37015	1.92852
ENSG00000266028	SRGAP2	2.05568	2.09273
ENSG00000263528	IKBKE	1.9257	1.90143
ENSG00000162888	C1orf147	3.42285	1.87723
ENSG00000266094	RASSF5	1.99759	1.7892
ENSG00000143486	EIF2D	1.70583	1.64354
ENSG00000143479	DYRK3	0.921735	2.24726
ENSG00000162889	MAPKAPK2	1.43401	1.29958
ENSG00000162894	FCMR	0.129457	0.564445
ENSG00000182795	C1orf116	0.593347	0.628383
ENSG00000123836	PFKFB2	0.777722	1.45084
ENSG00000180667	YOD1	0.566353	1.05604
ENSG00000123838	C4BPA	1.62089	2.56233
ENSG00000196352	CD55	1.02123	1.20138
ENSG00000244703	CD46P1	1.3753	3.6513
ENSG00000117335	CD46	0.367174	0.686471
ENSG00000203709	C1orf132	1.20042	1.23961
ENSG00000076356	PLXNA2	1.31189	1.73822
ENSG00000008118	CAMK1G	4.8017	0.958927
ENSG00000196878	LAMB3	2.22467	1.00079
ENSG00000123689	G0S2	7.33592	1.09218
ENSG00000009790	TRAF3IP3	0.851053	1.10626
ENSG00000162757	C1orf74	1.49542	1.62137
ENSG00000117597	DIEXF	0.805192	1.63878
ENSG00000203706	SERTAD4-AS1	2.80099	0.766511
ENSG00000082497	SERTAD4	2.53423	0.780101
ENSG00000228110	ST13P19	1.17375	1.07913
ENSG00000054392	HHAT	0.657313	1.46743
ENSG00000279333	RP11-75I2.3	0.495827	0.312052
ENSG00000143473	KCNH1	0.247461	0.325797
ENSG00000224668	IPO8P1	0.756712	2.29452
ENSG00000226986	RP11-543B16.2	0.896316	0.445185
ENSG00000117625	RCOR3	0.839099	1.02458
ENSG00000082512	TRAF5	0.750022	1.46704
ENSG00000153363	LINC00467	0.911381	1.94917
ENSG00000236809	SNX25P1	1.60057	1.66572
ENSG00000170385	SLC30A1	0.679276	1.17653
ENSG00000117650	NEK2	1.26847	1.98376
ENSG00000123684	LPGAT1	0.628818	2.00813
ENSG00000143493	INTS7	0.845109	1.45167
ENSG00000143476	DTL	1.17472	2.07235
ENSG00000066027	PPP2R5A	1.1472	1.1347
ENSG00000065600	TMEM206	1.32006	1.09557
ENSG00000117691	NENF	2.07212	0.816062
ENSG00000260805	RP11-61J19.5	2.40085	1.65178
ENSG00000162772	ATF3	0.517041	3.58595
ENSG00000123685	BATF3	4.48915	1.28574
ENSG00000117697	NSL1	1.14895	1.48307
ENSG00000203705	TATDN3	0.740947	1.88891
ENSG00000198468	FLVCR1-AS1	1.7013	1.56522
ENSG00000162769	FLVCR1	0.616371	1.41758
ENSG00000143494	VASH2	0.835425	2.8233
ENSG00000174606	ANGEL2	0.448084	1.0005
ENSG00000136643	RPS6KC1	1.0111	1.23341
ENSG00000117707	PROX1	1.44051	0.485343
ENSG00000143499	SMYD2	2.43304	1.31903
ENSG00000228470	RP11-176D17.3	0.442061	2.24057
ENSG00000152104	PTPN14	0.829451	1.60994
ENSG00000213036	RP11-365D23.4	1.88302	1.65006
ENSG00000117724	CENPF	1.15114	2.50537
ENSG00000136636	KCTD3	0.990358	1.8027
ENSG00000092978	GPATCH2	1.46794	2.79086
ENSG00000162814	SPATA17	0.791859	2.83752
ENSG00000234070	SPATA17-AS1	1.3338	2.06319
ENSG00000228247	UBBP2	0.890321	0.995806
ENSG00000067533	RRP15	1.13001	1.6087
ENSG00000232480	TGFB2-AS1	0.519208	3.66347
ENSG00000092969	TGFB2	1.51231	2.66388
ENSG00000281453	TGFB2-OT1	1.7765	2.59886
ENSG00000228063	LYPLAL1-AS1	0.775867	1.62677
ENSG00000143353	LYPLAL1	0.825967	1.83584
ENSG00000136628	EPRS	0.662665	1.4218
ENSG00000162813	BPNT1	0.746563	1.11543
ENSG00000067704	IARS2	0.731574	1.08599
ENSG00000118873	RAB3GAP2	0.738827	1.50728
ENSG00000218283	MORF4L1P1	0.620876	1.61891
ENSG00000213033	AURKAPS1	1.93112	0.665058
ENSG00000116141	MARK1	3.55681	0.379915
ENSG00000162817	C1orf115	1.48641	1.43934
ENSG00000117791	MARC2	1.09136	1.2807
ENSG00000186205	MARC1	1.10458	0.933698
ENSG00000136630	HLX	3.20955	2.80602
ENSG00000143507	DUSP10	1.41738	2.3028
ENSG00000143512	HHIPL2	0.964772	1.21835
ENSG00000143498	TAF1A	0.384657	1.15285
ENSG00000225265	TAF1A-AS1	0.341454	2.01586
ENSG00000154305	MIA3	0.692551	1.07138
ENSG00000272750	RP11-378J18.8	0.831305	1.04391
ENSG00000186063	AIDA	0.815846	1.8144
ENSG00000162819	BROX	1.06087	1.5824
ENSG00000228106	RP11-452F19.3	0.605619	3.53362
ENSG00000278610	RP11-455P21.3	0.359101	1.17642
ENSG00000154309	DISP1	1.67706	1.29359
ENSG00000187554	TLR5	0.422127	1.25546
ENSG00000143502	SUSD4	8.40297	1.20888
ENSG00000203697	CAPN8	0.623597	0.13917
ENSG00000162909	CAPN2	1.01827	1.10989
ENSG00000143514	TP53BP2	1.37187	2.18197
ENSG00000272645	GTF2IP20	0.65202	1.36549
ENSG00000185495	RP11-504P24.3	1.98907	3.68173
ENSG00000143756	FBXO28	1.41994	2.03631
ENSG00000143753	DEGS1	1.05231	1.33402
ENSG00000237101	RP11-365O16.6	3.84898	1.41312
ENSG00000143748	NVL	2.83738	1.80631
ENSG00000143771	CNIH4	1.03414	1.34002
ENSG00000162923	WDR26	1.10877	1.7031
ENSG00000266618	MIR4742	0.960339	0.0829841
ENSG00000143786	CNIH3	0.800283	1.50387
ENSG00000185842	DNAH14	1.38817	1.44408
ENSG00000143815	LBR	0.612602	1.2463
ENSG00000154380	ENAH	1.05559	1.47149
ENSG00000143742	SRP9	0.856781	1.48489
ENSG00000143819	EPHX1	1.67027	0.616245
ENSG00000242861	RP11-285F7.2	0.643417	1.5913
ENSG00000196187	TMEM63A	1.06229	0.887657
ENSG00000255835	RP4-559A3.7	1.33349	1.16888
ENSG00000143811	PYCR2	1.27084	1.2455
ENSG00000143751	SDE2	1.11032	2.42647
ENSG00000163041	H3F3A	1.21602	1.04527
ENSG00000182827	ACBD3	1.0938	2.16759
ENSG00000234478	RP11-275I14.4	1.43702	1.64169
ENSG00000183814	LIN9	0.807507	1.41616
ENSG00000143799	PARP1	1.15938	1.58464
ENSG00000143772	ITPKB	2.62442	1.95512
ENSG00000143801	PSEN2	1.39089	1.00502
ENSG00000163050	ADCK3	1.80685	2.28949
ENSG00000143776	CDC42BPA	1.29851	1.65475
ENSG00000233706	RP5-1087E8.3	1.36361	1.54316
ENSG00000181450	ZNF678	0.271648	1.2791
ENSG00000143740	SNAP47	1.81743	0.944341
ENSG00000081692	JMJD4	2.25064	1.09682
ENSG00000143816	WNT9A	0.884523	1.20076
ENSG00000143761	ARF1	1.71217	1.32784
ENSG00000143793	C1orf35	2.6154	1.26789
ENSG00000162910	MRPL55	1.87089	0.854825
ENSG00000143774	GUK1	1.83887	1.00594
ENSG00000181873	IBA57	1.93482	1.04183
ENSG00000162913	C1orf145	1.20042	0.888404
ENSG00000154358	OBSCN	3.00471	1.01188
ENSG00000154370	TRIM11	1.36294	1.22875
ENSG00000270094	RP11-245P10.8	1.63869	1.14005
ENSG00000181218	HIST3H2A	4.33094	0.648952
ENSG00000196890	HIST3H2BB	1.28045	1.99162
ENSG00000168159	RNF187	2.29201	1.01882
ENSG00000183929	DUSP5P1	0.410401	0.549412
ENSG00000234975	FTH1P2	9.97686	3.02832
ENSG00000116574	RHOU	0.965222	1.93982
ENSG00000177788	RP5-1061H20.4	0.344737	0.806043
ENSG00000240524	RP5-1061H20.3	0.357349	11.5683
ENSG00000168118	RAB4A	1.18392	1.35831
ENSG00000213029	SPHAR	0.300106	1.25956
ENSG00000237481	RP4-803J11.2	0.342978	0.578959
ENSG00000154429	CCSAP	0.456025	0.73186
ENSG00000069248	NUP133	1.2216	1.53131
ENSG00000226920	RP5-1068B5.5	2.63204	1.25733
ENSG00000135776	ABCB10	0.33001	0.497992
ENSG00000135801	TAF5L	1.84632	2.48353
ENSG00000135763	URB2	0.816349	1.83312
ENSG00000143641	GALNT2	1.1912	0.795203
ENSG00000224407	RP5-956O18.3	1.72282	0.664005
ENSG00000135775	COG2	0.781589	1.2688
ENSG00000119280	C1orf198	1.23042	1.35621
ENSG00000143643	TTC13	0.613677	1.08551
ENSG00000173409	ARV1	1.21156	1.13552
ENSG00000182118	FAM89A	0.728053	0.485734
ENSG00000119283	TRIM67	2.84949	16.2951
ENSG00000143633	C1orf131	1.13452	1.85517
ENSG00000116906	GNPAT	1.18117	1.79623
ENSG00000116903	EXOC8	0.902683	1.69175
ENSG00000010072	SPRTN	0.82652	1.56244
ENSG00000135766	EGLN1	1.26612	1.94662
ENSG00000233461	RP11-295G20.2	1.28658	1.12581
ENSG00000270106	TSNAX-DISC1	1.13509	2.95925
ENSG00000116918	TSNAX	1.1101	2.35096
ENSG00000162946	DISC1	2.65952	0.441598
ENSG00000116991	SIPA1L2	0.992286	2.27206
ENSG00000212916	MAP10	0.449889	1.0886
ENSG00000135778	NTPCR	2.23448	2.25114
ENSG00000135749	PCNX2	0.646838	1.23454
ENSG00000251508	RP5-862P8.3	0.200071	3.3543
ENSG00000143674	RP5-862P8.2	1.0041	0.963568
ENSG00000135750	KCNK1	1.2908	1.39348
ENSG00000183780	SLC35F3	0.841323	0.947958
ENSG00000235605	RP5-827C21.1	7.20254	20.0407
ENSG00000236358	RP5-827C21.2	10.9129	3.046
ENSG00000231663	RP5-827C21.4	2.51869	1.4735
ENSG00000168275	COA6	1.54489	1.09035
ENSG00000059588	TARBP1	0.696947	1.16929
ENSG00000168264	IRF2BP2	1.50885	1.77604
ENSG00000228830	RP4-781K5.2	2.3224	2.01639
ENSG00000237520	RP11-443B7.2	0.960339	0.662213
ENSG00000238005	RP11-443B7.1	1.46016	1.1138
ENSG00000280587	LINC01348	0.358604	1.36643
ENSG00000173726	TOMM20	1.10444	1.84769
ENSG00000207181	SNORA14B	0.470754	2.71677
ENSG00000188739	RBM34	1.10652	1.6499
ENSG00000054267	ARID4B	1.54849	2.05593
ENSG00000152904	GGPS1	0.594608	0.951692
ENSG00000116957	TBCE	1.38769	1.90005
ENSG00000162885	B3GALNT2	0.567472	1.73351
ENSG00000168243	GNG4	1.20042	0.722574
ENSG00000143669	LYST	1.14619	1.47569
ENSG00000235674	LDHAP2	2.00071	1.86714
ENSG00000116962	NID1	0.895714	1.22887
ENSG00000077585	GPR137B	1.11884	1.08456
ENSG00000086619	ERO1B	0.361287	1.00171
ENSG00000186197	EDARADD	1.39164	3.36098
ENSG00000244457	ENO1P1	1.45755	3.04337
ENSG00000116977	LGALS8	0.97984	1.50561
ENSG00000223776	LGALS8-AS1	0.23926	3.12424
ENSG00000273058	RP11-385F5.5	5.30714	0.712154
ENSG00000230325	RP11-385F5.4	0.782482	1.68493
ENSG00000119285	HEATR1	0.879083	1.64399
ENSG00000116984	MTR	0.845238	1.99282
ENSG00000133019	CHRM3	2.60663	2.41221
ENSG00000155816	FMN2	1.21626	1.01505
ENSG00000228818	RP11-567G24.1	7.20254	0.663873
ENSG00000233735	RP11-567G24.3	0.213409	10.456
ENSG00000180875	GREM2	0.766937	1.24621
ENSG00000091483	FH	1.56828	1.21578
ENSG00000117009	KMO	2.0859	1.99228
ENSG00000054277	OPN3	1.68335	1.9114
ENSG00000203668	CHML	1.00817	1.46994
ENSG00000174371	EXO1	3.70636	3.99897
ENSG00000197769	MAP1LC3C	0.600212	9.16144
ENSG00000180287	PLD5	0.74693	1.25757
ENSG00000143702	CEP170	1.23304	3.07505
ENSG00000227230	RP11-261C10.5	1.21948	5.63495
ENSG00000232085	RP11-261C10.4	1.43966	2.31544
ENSG00000054282	SDCCAG8	0.972516	0.949989
ENSG00000224727	FCF1P7	0.814573	1.99462
ENSG00000117020	AKT3	0.896192	1.76873
ENSG00000236031	RP11-269F20.1	1.32572	1.60207
ENSG00000179456	ZBTB18	0.755319	1.12681
ENSG00000240963	RP11-518L10.5	1.35119	1.9976
ENSG00000035687	ADSS	1.2932	1.96953
ENSG00000121644	DESI2	0.621568	0.887101
ENSG00000203667	COX20	1.0413	1.77961
ENSG00000153187	HNRNPU	1.41801	1.60333
ENSG00000272195	RP11-156E8.1	1.1934	2.28206
ENSG00000203666	EFCAB2	1.55481	1.36187
ENSG00000185420	SMYD3	1.6317	1.77143
ENSG00000162851	TFB2M	0.721792	1.59927
ENSG00000162852	CNST	1.53835	2.89657
ENSG00000143653	SCCPDH	1.31138	1.59622
ENSG00000223519	KIF28P	1.15041	0.764092
ENSG00000153207	AHCTF1	0.962136	1.52612
ENSG00000197472	ZNF695	2.56874	0.674992
ENSG00000135747	ZNF670-ZNF695	0.712493	0.69186
ENSG00000277462	ZNF670	0.470096	1.13766
ENSG00000188295	ZNF669	0.748651	1.41523
ENSG00000196418	ZNF124	0.435167	1.2964
ENSG00000259865	RP11-488L18.10	1.41785	1.09712
ENSG00000227671	RP11-488L18.4	0.750719	1.84243
ENSG00000232347	RP11-488L18.8	0.312439	0.871333
ENSG00000214144	RP11-488L18.1	0.588413	1.85691
ENSG00000162714	ZNF496	1.66568	1.81332
ENSG00000175137	SH3BP5L	1.58635	1.41481
ENSG00000171161	ZNF672	2.07465	1.39504
ENSG00000171163	ZNF692	1.89064	1.14425
ENSG00000185220	PGBD2	2.40258	1.90566
ENSG00000233084	RPL23AP25	1.60057	2.25717
ENSG00000184731	FAM110C	1.28379	0.698877
ENSG00000035115	SH3YL1	0.638092	1.03587
ENSG00000143727	ACP1	1.96693	2.52155
ENSG00000151353	TMEM18	0.732304	1.21157
ENSG00000233296	AC092159.2	0.636573	1.16436
ENSG00000130508	PXDN	2.06125	1.20793
ENSG00000032389	TSSC1	1.82612	1.38813
ENSG00000171853	TRAPPC12	1.30379	1.40311
ENSG00000225234	TRAPPC12-AS1	1.25685	2.08059
ENSG00000271868	RP11-1293J14.1	4.00141	0.792959
ENSG00000182551	ADI1	1.76709	0.573596
ENSG00000235078	AC142528.1	1.68708	1.00297
ENSG00000242282	AC108488.4	0.333451	1.01759
ENSG00000255767	RP13-512J5.1	1.39394	1.63471
ENSG00000171865	RNASEH1	1.23987	1.82141
ENSG00000234171	RNASEH1-AS1	1.58056	1.19572
ENSG00000171863	RPS7	0.611947	1.1094
ENSG00000118004	COLEC11	0.755822	1.12858
ENSG00000228203	RNF144A-AS1	2.13409	1.5898
ENSG00000151692	RNF144A	2.04652	2.7423
ENSG00000231083	AC011747.6	1.60057	0.826521
ENSG00000235092	ID2-AS1	0.257234	1.89385
ENSG00000115738	ID2	2.17332	2.75842
ENSG00000134313	KIDINS220	0.977014	1.67801
ENSG00000143797	MBOAT2	1.16755	1.14601
ENSG00000151693	ASAP2	1.44623	1.60093
ENSG00000119185	ITGB1BP1	1.15574	1.32542
ENSG00000119203	CPSF3	2.01358	2.07216
ENSG00000134330	IAH1	0.955823	1.21417
ENSG00000151694	ADAM17	0.826377	1.47776
ENSG00000271855	RP11-214N9.1	0.800283	1.37104
ENSG00000134308	YWHAQ	1.11214	1.26236
ENSG00000115750	TAF1B	0.886153	1.88447
ENSG00000269973	RP11-95D17.1	0.691153	0.928918
ENSG00000134317	GRHL1	1.63891	2.95683
ENSG00000260077	RP11-254F7.2	1.63021	2.32355
ENSG00000172059	KLF11	1.38201	2.83566
ENSG00000271787	RP11-254F7.3	2.14361	2.21243
ENSG00000205795	CYS1	15.2054	0.974782
ENSG00000171848	RRM2	0.851802	1.94745
ENSG00000115756	HPCAL1	2.33461	0.890074
ENSG00000115758	ODC1	1.14448	1.69246
ENSG00000257135	RP11-320M2.1	0.213409	1.18399
ENSG00000115761	NOL10	1.4213	1.57136
ENSG00000234818	AC092687.5	1.04635	1.4661
ENSG00000143882	ATP6V1C2	0.844502	0.558976
ENSG00000272275	RP11-791G15.2	0.476359	0.577165
ENSG00000143870	PDIA6	0.727678	0.61397
ENSG00000162975	KCNF1	4.07261	2.1506
ENSG00000162976	PQLC3	1.93208	2.02639
ENSG00000134318	ROCK2	0.969229	1.14446
ENSG00000169016	E2F6	0.935163	1.53917
ENSG00000196208	GREB1	1.00169	1.86368
ENSG00000134324	LPIN1	0.654788	1.61304
ENSG00000071575	TRIB2	1.46718	1.66958
ENSG00000151779	NBAS	1.0615	1.87823
ENSG00000079785	DDX1	1.09253	1.89226
ENSG00000163029	SMC6	1.28635	1.46695
ENSG00000178295	GEN1	1.15869	1.53982
ENSG00000170745	KCNS3	1.05266	0.576976
ENSG00000240857	RDH14	1.68837	1.52771
ENSG00000250741	NT5C1B-RDH14	1.6011	1.89999
ENSG00000236204	LINC01376	1.50053	1.65567
ENSG00000143867	OSR1	2.92745	2.64861
ENSG00000183891	TTC32	0.790781	1.54638
ENSG00000118965	WDR35	0.592365	1.69545
ENSG00000227210	AC079145.4	0.0889203	1.13016
ENSG00000132031	MATN3	0.686045	1.11902
ENSG00000068697	LAPTM4A	0.914702	1.46491
ENSG00000115884	SDC1	1.57001	0.560213
ENSG00000055917	PUM2	1.02283	1.80247
ENSG00000143878	RHOB	2.12157	1.56376
ENSG00000279307	RP11-130L8.3	2.80099	2.17237
ENSG00000118960	HS1BP3	1.60658	2.2446
ENSG00000143869	GDF7	3.20113	1.53314
ENSG00000118961	LDAH	1.04975	2.23963
ENSG00000119771	KLHL29	1.69074	1.54736
ENSG00000119778	ATAD2B	1.14067	3.57797
ENSG00000173960	UBXN2A	1.40336	1.84116
ENSG00000205639	MFSD2B	2.00071	0.992032
ENSG00000163026	WDCP	0.952439	1.8995
ENSG00000119782	FKBP1B	2.60845	1.06828
ENSG00000115128	SF3B6	1.24833	1.36992
ENSG00000219626	FAM228B	1.75669	1.1535
ENSG00000115129	TP53I3	1.6228	1.09263
ENSG00000176732	PFN4	2.24079	0.761181
ENSG00000276087	RP11-507M3.1	0.784591	1.68423
ENSG00000198399	ITSN2	0.838377	2.50117
ENSG00000242628	AC009228.1	1.43161	3.00402
ENSG00000084676	NCOA1	1.40945	1.8725
ENSG00000184924	PTRHD1	1.33578	1.43434
ENSG00000138092	CENPO	0.960644	1.13578
ENSG00000138031	ADCY3	0.983627	1.03838
ENSG00000271936	RP11-443B20.1	0.968763	1.31276
ENSG00000115137	DNAJC27	0.541222	1.33019
ENSG00000224165	DNAJC27-AS1	0.720254	0.967106
ENSG00000084710	EFR3B	1.11315	1.1387
ENSG00000119772	DNMT3A	1.00341	1.75676
ENSG00000138101	DTNB	1.1085	0.861714
ENSG00000224220	AC104699.1	1.38402	1.25548
ENSG00000143970	ASXL2	0.897738	1.94761
ENSG00000217643	PTGES3P2	0.873036	1.95257
ENSG00000084731	KIF3C	1.26777	0.865142
ENSG00000084733	RAB10	1.06181	1.26347
ENSG00000157833	GAREM2	1.12709	0.74276
ENSG00000084754	HADHA	1.74917	1.63533
ENSG00000138029	HADHB	1.12437	1.96322
ENSG00000173567	ADGRF3	0.388452	1.69616
ENSG00000138018	EPT1	0.628591	1.69095
ENSG00000173557	C2orf70	6.40226	0.609246
ENSG00000171303	KCNK3	1.02417	1.0426
ENSG00000213699	SLC35F6	1.24538	0.970054
ENSG00000115163	CENPA	0.768931	1.37809
ENSG00000157851	DPYSL5	0.883512	0.70788
ENSG00000084764	MAPRE3	1.62944	1.1246
ENSG00000119777	TMEM214	1.24942	1.28816
ENSG00000084693	AGBL5	1.49192	1.32879
ENSG00000272056	RP11-503P10.1	1.75366	1.97941
ENSG00000272148	RP11-195B17.1	1.08274	4.3877
ENSG00000228474	OST4	1.3286	1.00718
ENSG00000138080	EMILIN1	1.79933	0.766237
ENSG00000138030	KHK	1.35464	0.54349
ENSG00000138028	CGREF1	1.38235	0.800307
ENSG00000143994	ABHD1	1.4639	0.995893
ENSG00000138073	PREB	1.51832	1.17904
ENSG00000138074	SLC5A6	1.20074	1.63325
ENSG00000138085	ATRAID	1.27016	0.934114
ENSG00000084774	CAD	1.08407	1.72431
ENSG00000115194	SLC30A3	1.38371	1.64753
ENSG00000138100	TRIM54	10.0035	2.00063
ENSG00000115204	MPV17	1.17956	1.72035
ENSG00000115207	GTF3C2	0.907314	1.6234
ENSG00000234945	GTF3C2-AS1	0.761121	1.96039
ENSG00000234072	AC074117.10	1.12904	2.37144
ENSG00000115211	EIF2B4	2.62699	2.36805
ENSG00000115234	SNX17	1.18929	1.40582
ENSG00000163795	ZNF513	1.31393	1.28855
ENSG00000115241	PPM1G	1.60922	1.36907
ENSG00000213453	FTH1P3	4.35709	3.87786
ENSG00000115216	NRBP1	1.46242	1.47993
ENSG00000157992	KRTCAP3	1.92982	1.54418
ENSG00000138002	IFT172	1.01111	2.35745
ENSG00000115226	FNDC4	0.889203	0.638616
ENSG00000221843	C2orf16	0.763196	1.81791
ENSG00000243943	ZNF512	1.18363	2.046
ENSG00000259080	RP11-158I13.2	0.911719	2.40747
ENSG00000176714	CCDC121	1.13528	2.35444
ENSG00000198522	GPN1	1.64009	1.73477
ENSG00000119760	SUPT7L	1.09025	1.39646
ENSG00000163798	SLC4A1AP	1.06324	1.91318
ENSG00000243147	MRPL33	0.81218	1.48015
ENSG00000171174	RBKS	1.1296	1.38332
ENSG00000158019	BRE	1.43587	1.03946
ENSG00000223522	AC093690.1	2.51517	0.476703
ENSG00000075426	FOSL2	2.15776	2.5573
ENSG00000163803	PLB1	1.22186	0.601383
ENSG00000213639	PPP1CB	0.948772	1.20674
ENSG00000163806	SPDYA	0.91034	1.394
ENSG00000171103	TRMT61B	1.04701	1.25338
ENSG00000163811	WDR43	1.10024	1.4994
ENSG00000265145	SNORD53	0.48017	0.995809
ENSG00000115295	CLIP4	0.571061	1.0812
ENSG00000119801	YPEL5	1.67547	2.06642
ENSG00000213626	LBH	0.815761	0.988511
ENSG00000172954	LCLAT1	0.476086	0.278313
ENSG00000158089	GALNT14	1.07402	1.40396
ENSG00000214711	CAPN14	0.419196	5.88634
ENSG00000013016	EHD3	0.935994	1.94548
ENSG00000158125	XDH	0.908556	2.03311
ENSG00000162959	MEMO1	1.50154	1.20465
ENSG00000162961	DPY30	1.33381	1.04233
ENSG00000021574	SPAST	0.578229	0.944464
ENSG00000152683	SLC30A6	0.645752	0.926146
ENSG00000229816	DDX50P1	0.970555	0.651106
ENSG00000091106	NLRC4	0.57163	1.1446
ENSG00000119820	YIPF4	0.788042	1.23426
ENSG00000115760	BIRC6	0.902447	1.44696
ENSG00000230046	BIRC6-AS1	1.42272	0.663873
ENSG00000018699	TTC27	1.15453	1.67782
ENSG00000049323	LTBP1	0.980791	0.906351
ENSG00000152689	RASGRP3	1.56269	1.3237
[truncated: 16,996 more rows]

## Sheet: NC ratio over 2
	GENE	N/C_ratio_experiment 1	N/C_ratio_experiment 2
ENSG00000007923	DNAJC11	2.09325	2.00385
ENSG00000228526	MIR34A	2.08093	2.26176
ENSG00000241326	RP11-807G9.2	3.73465	3.89339
ENSG00000116688	MFN2	2.20716	2.301
ENSG00000237938	RP11-288I21.1	3.65805	2.32085
ENSG00000179023	KLHDC7A	3.33337	2.85746
ENSG00000236216	PPP1R11P1	2.97248	2.26283
ENSG00000133226	SRRM1	2.69197	2.00124
ENSG00000142733	MAP3K6	3.17691	2.20029
ENSG00000274266	SNORA73A	4.93508	6.50861
ENSG00000200087	SNORA73B	7.40196	4.07834
ENSG00000232335	RP11-435D7.3	2.28113	4.12737
ENSG00000260920	RP1-228H13.5	6.05214	4.75794
ENSG00000127129	EDN2	3.00106	2.82641
ENSG00000222009	BTBD19	2.44893	2.43102
ENSG00000177606	JUN	2.06924	2.33597
ENSG00000235613	NSRP1P1	2.68895	4.3525
ENSG00000153904	DDAH1	3.34767	2.06396
ENSG00000282057	RP4-621F18.2	7.04249	6.23691
ENSG00000117228	GBP1	3.0868	4.40726
ENSG00000271425	NBPF10	3.14802	4.23554
ENSG00000143442	POGZ	2.19261	2.85474
ENSG00000249602	RP11-98D18.3	4.57304	3.21826
ENSG00000160678	S100A1	2.15491	2.05844
ENSG00000203761	MSTO2P	2.18416	2.0242
ENSG00000163467	TSACC	6.76256	2.85199
ENSG00000027869	SH2D2A	2.85815	3.58491
ENSG00000162755	KLHDC9	2.2758	2.68081
ENSG00000198734	F5	2.96401	2.46949
ENSG00000116194	ANGPTL1	4.8017	14.6052
ENSG00000230124	ACBD6	3.81847	2.18667
ENSG00000273129	PACERR	3.90508	4.53386
ENSG00000116833	NR5A2	2.25171	3.11573
ENSG00000117153	KLHL12	2.42874	3.43191
ENSG00000058673	ZC3H11A	2.05436	2.17701
ENSG00000266028	SRGAP2	2.05568	2.09273
ENSG00000228830	RP4-781K5.2	2.3224	2.01639
ENSG00000133019	CHRM3	2.60663	2.41221
ENSG00000115738	ID2	2.17332	2.75842
ENSG00000119203	CPSF3	2.01358	2.07216
ENSG00000162975	KCNF1	4.07261	2.1506
ENSG00000143867	OSR1	2.92745	2.64861
ENSG00000279307	RP11-130L8.3	2.80099	2.17237
ENSG00000138100	TRIM54	10.0035	2.00063
ENSG00000115211	EIF2B4	2.62699	2.36805
ENSG00000075426	FOSL2	2.15776	2.5573
ENSG00000237737	DCTN1-AS1	3.53366	3.53912
ENSG00000115274	INO80B	4.75678	4.54075
ENSG00000143429	AC027612.6	3.96807	2.54927
ENSG00000213337	ANKRD39	4.1241	2.46145
ENSG00000235734	HMGN1P36	4.26817	2.5226
ENSG00000212283	SNORD89	2.58915	2.39836
ENSG00000214184	GCC2-AS1	2.14576	2.18494
ENSG00000204588	LINC01123	2.44886	2.32604
ENSG00000202532	RNU6-395P	2.26515	2.65692
ENSG00000048991	R3HDM1	3.40247	2.02382
ENSG00000188452	CERKL	2.69847	2.76707
ENSG00000115252	PDE1A	2.49844	3.38995
ENSG00000115556	PLCD4	2.13916	2.07564
ENSG00000273466	RP11-548H3.1	3.66887	2.05516
ENSG00000280537	RP11-33O4.2	2.82368	2.10642
ENSG00000085449	WDFY1	2.04941	3.2214
ENSG00000144535	DIS3L2	2.01774	2.37598
ENSG00000251485	AC068134.10	3.55394	2.43201
ENSG00000237126	AC073254.1	2.2874	3.7481
ENSG00000224814	AC114812.8	2.00071	3.56638
ENSG00000115677	HDLBP	2.12655	2.1533
ENSG00000156959	LHFPL4	2.70095	2.34801
ENSG00000144554	FANCD2	2.45038	2.8362
ENSG00000163705	FANCD2OS	3.98236	2.65947
ENSG00000283563	RP11-9J18.1	2.24079	2.92177
ENSG00000144642	RBMS3	4.03779	2.01315
ENSG00000047849	MAP4	2.45346	2.35912
ENSG00000010322	NISCH	2.2075	2.07092
ENSG00000272202	RP11-157F20.3	2.40085	7.90008
ENSG00000163689	C3orf67	2.77876	2.74447
ENSG00000241572	PRICKLE2-AS1	2.18074	15.9329
ENSG00000163755	HPS3	2.13028	2.27235
ENSG00000168779	SHOX2	2.09265	2.10723
ENSG00000174891	RSRC1	2.54488	2.00127
ENSG00000085276	MECOM	4.20148	2.32298
ENSG00000172667	ZMAT3	2.05007	2.88741
ENSG00000161202	DVL3	3.06943	2.47537
ENSG00000188001	TPRG1	3.84136	2.25367
ENSG00000114315	HES1	3.00949	5.01611
ENSG00000163961	RNF168	2.01763	2.464
ENSG00000145016	RUBCN	3.16148	2.53066
ENSG00000234136	AC055764.1	2.19208	2.62055
ENSG00000280927	CTBP1-AS	2.79819	2.03582
ENSG00000123933	MXD4	3.69797	2.26052
ENSG00000047662	FAM184B	3.10239	2.30522
ENSG00000121895	TMEM156	2.05123	3.77034
ENSG00000138669	PRKG2	2.00773	2.77839
ENSG00000273389	RP13-514E23.2	3.4933	2.14869
ENSG00000246090	RP11-696N14.1	2.20078	2.29036
ENSG00000196782	MAML3	2.40691	2.11193
ENSG00000251131	CTD-2035E11.3	4.48158	4.68809
ENSG00000164512	ANKRD55	15.3654	2.17833
ENSG00000251279	CTC-436P18.1	2.38409	3.4497
ENSG00000153006	SREK1IP1	2.31703	2.71041
ENSG00000254893	AC113404.1	3.60127	2.50386
ENSG00000248909	HMGB1P21	2.41408	2.09567
ENSG00000175745	NR2F1	2.62824	2.21554
ENSG00000174136	RGMB	2.22201	2.48559
ENSG00000120314	WDR55	2.2925	2.35625
ENSG00000256453	DND1	3.41244	2.36981
ENSG00000280029	CH17-140K24.2	5.76203	9.05281
ENSG00000145819	ARHGAP26	2.04979	3.26108
ENSG00000145901	TNIP1	3.35717	2.92768
ENSG00000183072	NKX2-5	8.43934	2.00084
ENSG00000246596	RP11-1277A3.2	2.62926	2.12596
ENSG00000145916	RMND5B	2.90914	2.08348
ENSG00000037280	FLT4	2.35497	2.4855
ENSG00000165810	BTNL9	2.66761	7.14848
ENSG00000216819	TUBB2BP1	2.74383	4.52137
ENSG00000145945	FAM50B	5.79871	2.25164
ENSG00000261189	RP3-512B11.3	5.20184	2.41644
ENSG00000124575	HIST1H1D	12.0042	4.48114
ENSG00000233822	HIST1H2BN	2.94841	3.34587
ENSG00000197279	ZNF165	2.18649	2.45047
ENSG00000196812	ZSCAN16	2.77713	3.93784
ENSG00000204681	GABBR1	4.16512	2.31527
ENSG00000201754	SNORD52	2.42853	2.35056
ENSG00000225339	RP11-513I15.6	2.72105	3.19043
ENSG00000272325	NUDT3	2.29449	3.02383
ENSG00000161912	ADCY10P1	8.96868	3.57983
ENSG00000124641	MED20	2.33976	2.56456
ENSG00000124496	TRERF1	2.49686	2.53855
ENSG00000245261	RP3-330M21.5	7.5657	2.23041
ENSG00000219470	RP3-337H4.6	10.0836	2.45973
ENSG00000172432	GTPBP2	2.10857	2.49872
ENSG00000266680	RP5-1148A21.3	2.88587	3.79812
ENSG00000218890	NUFIP1P	8.00283	4.98676
ENSG00000135338	LCA5	2.25079	3.66149
ENSG00000228124	RP1-122O8.7	3.46789	6.08155
ENSG00000135549	PKIB	2.2489	2.93584
ENSG00000164442	CITED2	2.92981	2.83181
ENSG00000188451	SRP72P2	2.05787	3.24033
ENSG00000273151	RP11-449P15.2	3.31295	3.54812
ENSG00000198517	MAFK	4.46918	4.63796
ENSG00000164855	TMEM184A	4.31774	2.84753
ENSG00000136213	CHST12	3.49404	2.82785
ENSG00000242802	AP5Z1	3.52927	2.82574
ENSG00000232818	RPS2P32	2.60833	2.43585
ENSG00000234336	JAZF1-AS1	3.65843	3.98324
ENSG00000251660	AC007036.5	3.25729	2.01063
ENSG00000175741	RWDD4P2	3.16009	2.10927
ENSG00000218586	RP4-791C19.1	2.78617	5.26284
ENSG00000196313	POM121	2.30203	2.06343
ENSG00000205578	POM121B	5.22212	4.53221
ENSG00000106683	LIMK1	5.24825	2.01584
ENSG00000272391	POM121C	2.01156	2.23911
ENSG00000146707	POMZP3	2.33583	2.08616
ENSG00000186704	DTX2P1	2.70282	2.20533
ENSG00000157259	GATAD1	2.36389	2.60526
ENSG00000244055	AC007566.10	2.8028	3.10718
ENSG00000127980	PEX1	3.31118	2.891
ENSG00000238228	OR7E7P	2.33416	2.84801
ENSG00000213420	GPC2	10.1694	2.47718
ENSG00000205238	SPDYE2	2.57356	2.55289
ENSG00000197024	ZNF398	2.51058	2.14465
ENSG00000170260	ZNF212	2.59686	2.57861
ENSG00000184863	RBM33	2.55111	3.02085
ENSG00000185291	IL3RA	4.90888	4.06669
ENSG00000233247	GS1-257G1.1	2.4815	2.3109
ENSG00000228519	RP11-298C3.2	2.30081	2.07022
ENSG00000169297	NR0B1	2.04157	2.71691
ENSG00000156313	RPGR	2.08335	3.0928
ENSG00000185753	CXorf38	2.02357	4.05048
ENSG00000069535	MAOB	2.3475	4.20209
ENSG00000233543	CHTF8P1	2.20705	2.11027
ENSG00000102225	CDK16	3.90774	2.21423
ENSG00000102226	USP11	2.2645	2.20911
ENSG00000228158	TLE1P1	3.73465	2.08013
ENSG00000165259	HDX	3.32022	2.41288
ENSG00000232149	FERP1	2.12727	3.43084
ENSG00000134602	STK26	2.93592	2.31315
ENSG00000013619	MAMLD1	2.60589	2.42733
ENSG00000235961	PNMA6A	3.80381	3.04488
ENSG00000261773	WI2-89031B12.1	12.4488	3.74457
ENSG00000245025	RP11-875O11.1	2.98517	3.2269
ENSG00000008853	RHOBTB2	3.55774	2.75754
ENSG00000167034	NKX3-1	3.80997	2.22763
ENSG00000253961	RP11-363L24.3	2.0345	3.54281
ENSG00000029534	ANK1	2.0346	2.37014
ENSG00000255366	RP11-1134I14.8	3.00106	3.69489
ENSG00000235531	MSC-AS1	3.2139	2.1828
ENSG00000253341	RP11-730G20.2	2.52557	3.19462
ENSG00000249395	CASC9	2.31193	2.51442
ENSG00000164683	HEY1	2.42085	3.11853
ENSG00000076641	PAG1	2.07132	2.08681
ENSG00000169439	SDC2	2.5609	2.37521
ENSG00000120963	ZNF706	2.21939	2.02661
ENSG00000164932	CTHRC1	2.20078	2.19521
ENSG00000178764	ZHX2	5.62508	3.96078
ENSG00000156804	FBXO32	2.2978	2.17846
ENSG00000282961	PRNCR1	4.83649	2.5441
ENSG00000224722	RP11-255B23.1	11.1238	2.66778
ENSG00000136997	MYC	2.73612	2.24671
ENSG00000259820	AC083843.1	4.92326	2.5125
ENSG00000022567	SLC45A4	2.14048	3.13549
ENSG00000185730	ZNF696	5.61077	2.36108
ENSG00000158106	RHPN1	6.20585	2.13275
ENSG00000255050	RP11-661A12.9	5.50988	2.79872
ENSG00000147813	NAPRT	6.07945	2.16727
ENSG00000178814	OPLAH	7.94976	2.11131
ENSG00000179698	WDR97	3.41055	3.19822
ENSG00000147799	ARHGAP39	3.56399	3.10168
ENSG00000120158	RCL1	2.13779	2.60897
ENSG00000236924	RP11-390F4.6	2.88102	2.68202
ENSG00000231381	RNF2P1	2.83737	2.45716
ENSG00000234297	RP11-54D18.4	3.70738	3.38062
ENSG00000164985	PSIP1	2.24903	2.12661
ENSG00000177076	ACER2	3.03857	3.14319
ENSG00000260912	RP11-363E7.4	4.08144	2.63432
ENSG00000174482	LINGO2	6.22442	2.00244
ENSG00000213930	GALT	2.40897	2.05819
ENSG00000137070	IL11RA	2.18968	2.48096
ENSG00000244213	ZFAND6P1	3.06775	2.7081
ENSG00000236156	CHCHD4P3	2.40085	3.06674
ENSG00000122696	SLC25A51	3.01203	2.23106
ENSG00000280077	RP11-87H9.4	4.75796	2.6671
ENSG00000196873	CBWD3	5.72732	2.66893
ENSG00000240979	RP11-79D8.2	2.6966	2.17184
ENSG00000238110	RP11-350E12.5	5.87465	2.45757
ENSG00000236095	RP11-49O14.2	3.60127	2.5704
ENSG00000136826	KLF4	2.90102	4.31307
ENSG00000136883	KIF12	3.12215	2.52575
ENSG00000196739	COL27A1	3.11036	3.85669
ENSG00000136848	DAB2IP	3.73029	2.6362
ENSG00000136935	GOLGA1	2.06789	2.11825
ENSG00000136854	STXBP1	2.24858	2.32656
ENSG00000234771	SLC25A25-AS1	2.90575	2.08882
ENSG00000160271	RALGDS	2.18703	2.22033
ENSG00000198870	STKLD1	5.05893	2.0223
ENSG00000235106	LINC00094	3.3207	2.30832
ENSG00000169925	BRD3	2.29761	2.47318
ENSG00000187796	CARD9	2.46956	2.13582
ENSG00000177943	MAMDC4	4.72051	2.33779
ENSG00000159069	FBXW5	2.20426	2.32784
ENSG00000188566	NDOR1	2.88164	2.06161
ENSG00000283590	NDOR1	2.55667	2.02252
ENSG00000188747	NOXA1	9.30329	2.34544
ENSG00000177030	DEAF1	3.14574	2.11107
ENSG00000199785	SNORA52	4.6839	6.22396
ENSG00000174672	BRSK2	2.84366	2.59133
ENSG00000184545	DUSP8	8.25586	3.43395
ENSG00000166405	RIC3	2.10916	2.78072
ENSG00000166800	LDHAL6A	2.09305	132.498
ENSG00000166833	NAV2	2.14236	2.674
ENSG00000254894	NAV2-AS1	3.95875	3.58029
ENSG00000148935	GAS2	2.35185	3.03485
ENSG00000135365	PHF21A	2.66162	2.711
ENSG00000157613	CREB3L1	2.68895	3.1495
ENSG00000110497	AMBRA1	2.32483	2.99951
ENSG00000180210	F2	7.60268	2.01085
ENSG00000134574	DDB2	2.1726	2.38744
ENSG00000167992	VWCE	9.60339	2.62183
ENSG00000149503	INCENP	2.3047	2.39263
ENSG00000267811	RP11-727F15.11	3.03841	2.5418
ENSG00000255173	AP003068.12	2.66761	2.22783
ENSG00000175602	CCDC85B	7.1179	2.56528
ENSG00000175592	FOSL1	2.7425	2.51479
ENSG00000254461	RP11-755F10.3	2.09729	2.01756
ENSG00000175505	CLCF1	2.12598	2.21288
ENSG00000245148	ARAP1-AS2	2.82453	2.25887
ENSG00000137504	CREBZF	2.12015	2.51861
ENSG00000137760	ALKBH8	2.32698	4.59343
ENSG00000172273	HINFP	2.47382	2.52662
ENSG00000202252	SNORD14C	3.83405	3.30651
ENSG00000080854	IGSF9B	5.52695	2.24212
ENSG00000240180	RPL12P28	5.3779	2.74885
ENSG00000225778	PROSER2-AS1	6.62339	2.3723
ENSG00000152464	RPP38	3.01908	2.03337
ENSG00000183621	ZNF438	3.6499	2.63234
ENSG00000128805	ARHGAP22	5.43681	2.04375
ENSG00000183346	C10orf107	5.32188	2.81672
ENSG00000260400	RP11-119F7.5	2.24079	4.54284
ENSG00000166343	MSS51	5.37333	3.52012
ENSG00000151224	MAT1A	12.8045	25.8792
ENSG00000152766	ANKRD22	2.57632	2.23621
ENSG00000138134	STAMBPL1	3.37348	4.73843
ENSG00000152804	HHEX	2.04471	2.45167
ENSG00000186188	FFAR4	10.0772	2.49928
ENSG00000120029	C10orf76	2.01117	2.40861
ENSG00000023041	ZDHHC6	2.29541	2.51289
ENSG00000188316	ENO4	2.26747	5.15784
ENSG00000187164	SHTN1	2.85257	3.61655
ENSG00000283266	AC023283.1	2.77081	4.60063
ENSG00000228021	RP11-383C5.3	2.19858	2.98527
ENSG00000111203	ITFG2	2.78157	2.37845
ENSG00000111206	FOXM1	2.24435	2.14592
ENSG00000111665	CDCA3	2.71265	2.34892
ENSG00000065970	FOXJ2	2.25363	2.72954
ENSG00000069493	CLEC2D	2.375	2.32199
ENSG00000139083	ETV6	2.5315	2.02953
ENSG00000256377	RP11-1060J15.4	2.01889	2.27638
ENSG00000139174	PRICKLE1	2.32826	3.53678
ENSG00000257225	RP11-328C8.4	2.08963	4.4606
ENSG00000110844	PRPF40B	2.97068	2.38392
ENSG00000167588	GPD1	3.81311	9.06817
ENSG00000123358	NR4A1	2.55782	5.66565
ENSG00000259884	RP11-1100L3.8	4.04563	4.58852
ENSG00000170442	KRT86	3.61236	4.12072
ENSG00000185591	SP1	3.03276	3.2021
ENSG00000123364	HOXC13	2.66438	2.02353
ENSG00000251151	HOXC-AS3	3.52124	2.80294
ENSG00000110944	IL23A	3.36961	2.78105
ENSG00000076067	RBMS2	2.56575	2.73083
ENSG00000240771	ARHGEF25	3.08187	2.02237
ENSG00000257453	RP11-290L1.3	9.12955	2.38994
ENSG00000280088	RP11-135F9.3	3.75688	2.68519
ENSG00000111696	NT5DC3	2.03912	4.07299
ENSG00000256139	RP11-968O1.5	2.57234	2.34637
ENSG00000277299	RP11-837J7.4	2.4426	2.18396
ENSG00000111335	OAS2	8.00283	53.321
ENSG00000257359	RP11-780K2.1	2.44823	3.84046
ENSG00000135116	HRK	2.28652	3.64181
ENSG00000135090	TAOK3	2.32378	2.50489
ENSG00000248008	NRAV	2.77823	3.24459
ENSG00000122971	ACADS	2.87095	2.34552
ENSG00000139718	SETD1B	2.0857	2.12109
ENSG00000256152	RP11-463O12.3	3.67739	2.75491
ENSG00000184209	SNRNP35	4.09249	2.12221
ENSG00000177169	ULK1	3.29211	2.17412
ENSG00000185684	EP400NL	2.87287	2.59976
ENSG00000214029	ZNF891	2.87824	2.03361
ENSG00000224976	PARP4P2	7.15808	3.47628
ENSG00000132950	ZMYM5	2.07244	2.1509
ENSG00000276476	LINC00540	2.42943	3.41957
ENSG00000073910	FRY	2.36926	2.82786
ENSG00000250709	CCDC169-SOHLH2	2.51517	3.69872
ENSG00000277913	DLEU2_1	2.26998	2.18687
ENSG00000102554	KLF5	2.10259	3.49341
ENSG00000231194	FARP1-AS1	2.46731	3.8618
ENSG00000043355	ZIC2	2.79934	2.67938
ENSG00000274605	RP11-12G12.7	3.16272	2.23535
ENSG00000153531	ADPRHL1	3.02989	2.3308
ENSG00000100814	CCNB1IP1	2.04604	2.27785
ENSG00000136367	ZFHX2	2.63434	2.11479
ENSG00000100918	REC8	3.6127	2.66159
ENSG00000182400	TRAPPC6B	2.71486	6.4272
ENSG00000126790	L3HYPDH	2.25225	2.66555
ENSG00000258957	RP11-363J20.1	2.66761	14.6052
ENSG00000165555	NOXRED1	3.73465	3.26882
ENSG00000151445	VIPAS39	2.15932	2.40691
ENSG00000242571	RPL21P11	2.90473	2.10226
ENSG00000133962	CATSPERB	2.08931	2.38596
ENSG00000100604	CHGA	3.092	2.61993
ENSG00000176438	SYNE3	3.9633	3.93406
ENSG00000196405	EVL	4.77751	2.98729
ENSG00000259515	RP11-365N19.2	3.94809	2.56017
ENSG00000140104	C14orf79	2.34702	2.29843
ENSG00000034053	APBA2	2.7812	2.3396
ENSG00000259580	RP11-37C7.1	2.02177	7.53585
ENSG00000259536	RP11-111A22.1	4.81297	3.36887
ENSG00000128891	C15orf57	3.03076	4.48996
ENSG00000260170	RP11-96O20.4	2.03574	2.70737
ENSG00000260173	RP11-2I17.4	2.00071	2.25521
ENSG00000179151	EDC3	2.21026	2.03102
ENSG00000140398	NEIL1	4.17339	2.58887
ENSG00000140400	MAN2C1	2.79221	3.13606
ENSG00000159556	ISL2	2.88742	2.24162
ENSG00000259514	RP11-685G9.2	3.32562	2.36808
ENSG00000136378	ADAMTS7	2.91285	3.4277
ENSG00000136379	ABHD17C	2.41771	2.59035
ENSG00000140406	MESDC1	2.19158	2.24625
ENSG00000213471	TTLL13P	2.1722	2.94162
ENSG00000007392	LUC7L	2.54368	2.40885
ENSG00000161996	WDR90	2.47907	2.07488
ENSG00000261294	RP11-616M22.3	2.12575	2.48603
ENSG00000116176	TPSG1	8.74595	2.58856
ENSG00000206053	HN1L	2.31267	2.49459
ENSG00000138834	MAPK8IP3	4.37517	2.14448
ENSG00000162039	MEIOB	2.25313	5.06105
ENSG00000065054	SLC9A3R2	5.01899	2.24283
ENSG00000131653	TRAF7	2.59928	2.28115
ENSG00000167971	CASKIN1	4.66275	2.14352
ENSG00000182685	BRICD5	6.19465	2.09349
ENSG00000162078	ZG16B	7.80276	2.09186
ENSG00000102858	MGRN1	2.64013	3.41506
ENSG00000166246	C16orf71	4.24765	3.40394
ENSG00000263335	AF001548.5	6.16884	3.77245
ENSG00000058600	POLR3E	2.32775	2.53958
ENSG00000166501	PRKCB	2.40085	5.74505
ENSG00000259955	CTD-2547G23.2	2.08963	4.45144
ENSG00000103522	IL21R	32.0113	17.4559
ENSG00000047578	KIAA0556	2.94963	2.68437
ENSG00000261329	CTD-2049O4.1	2.63593	2.00244
ENSG00000169951	ZNF764	4.06135	3.05217
ENSG00000099377	HSD3B7	2.12255	2.05289
ENSG00000261474	RP11-452L6.1	3.82357	2.06687
ENSG00000102893	PHKB	2.29671	2.59492
ENSG00000121270	ABCC11	2.96105	3.84429
ENSG00000276166	CTD-2600O9.2	4.0393	2.11841
ENSG00000103005	USB1	2.58542	2.13753
ENSG00000150394	CDH8	5.60198	4.07696
ENSG00000179776	CDH5	2.06422	2.11609
ENSG00000159708	LRRC36	2.08625	2.1745
ENSG00000261396	CTD-2012K14.2	2.14621	2.01955
ENSG00000159753	CARMIL2	4.22016	2.56552
ENSG00000261884	CTC-479C5.12	2.22163	2.034
ENSG00000205220	PSMB10	2.61604	2.01986
ENSG00000103044	HAS3	2.05717	2.56113
ENSG00000259900	RP11-343C2.7	2.48314	2.06777
ENSG00000157350	ST3GAL2	2.36674	2.20236
ENSG00000103043	VAC14	2.83407	2.10945
ENSG00000261008	LINC01572	2.02294	2.68998
ENSG00000140836	ZFHX3	2.30786	2.21657
ENSG00000135697	BCO1	2.87174	3.11318
ENSG00000280182	RP11-626G3.1	6.16218	5.02646
ENSG00000135686	KLHL36	3.20026	3.61888
ENSG00000260456	C16orf95	5.79633	2.85263
ENSG00000131152	RP11-178L8.4	3.54498	3.59503
ENSG00000224888	RP5-1142A6.2	2.53331	2.19078
ENSG00000261546	CTD-2555A7.3	2.6973	2.97214
ENSG00000258839	MC1R	4.83824	2.42781
ENSG00000141013	GAS8	2.21335	2.55404
ENSG00000040531	CTNS	2.4311	2.28061
ENSG00000244184	RP11-314A20.2	4.48158	2.54193
ENSG00000132517	SLC52A1	2.25829	3.50371
ENSG00000174282	ZBTB4	2.11011	2.10357
ENSG00000129214	SHBG	2.10074	3.51852
ENSG00000132510	KDM6B	2.62329	2.65126
ENSG00000266368	RP11-1096G20.5	7.04249	2.66593
ENSG00000265519	CTD-3157E16.1	8.96316	2.42337
ENSG00000166582	CENPV	2.68771	2.27425
ENSG00000189423	USP32P3	2.826	2.46125
ENSG00000176658	MYO1D	2.1096	2.52824
ENSG00000277161	PIGW	2.19112	2.42739
ENSG00000278619	MRM1	2.40986	2.0135
ENSG00000175832	ETV4	3.06279	2.31288
ENSG00000108840	HDAC5	2.42545	2.04797
ENSG00000125319	C17orf53	2.76409	2.14818
ENSG00000267278	MAP3K14-AS1	2.31361	3.94608
ENSG00000228696	ARL17B	3.82744	2.19361
ENSG00000283194	AC138645.2	2.25962	2.92236
ENSG00000283191	AC138645.1	2.20078	2.47437
ENSG00000141294	LRRC46	2.21822	2.68456
ENSG00000234494	SP2-AS1	3.47798	4.26078
ENSG00000173917	HOXB2	2.49004	2.0578
ENSG00000251550	RP11-501C14.7	3.0344	2.37246
ENSG00000005882	PDK2	7.60196	2.97989
ENSG00000167100	SAMD14	10.8214	2.84107
ENSG00000108848	LUC7L3	2.90813	2.06779
ENSG00000121068	TBX2	3.13729	2.36084
ENSG00000154240	CEP112	2.01861	2.1247
ENSG00000129667	RHBDF2	2.03121	2.35235
ENSG00000214140	PRCD	8.00283	6.88768
ENSG00000070495	JMJD6	2.01336	2.05771
ENSG00000092931	MFSD11	2.00663	2.68407
ENSG00000167889	MGAT5B	2.18911	2.72971
ENSG00000167281	RBFOX3	3.50674	2.01999
ENSG00000173894	CBX2	2.09894	2.03986
ENSG00000185359	HGS	2.53188	2.04008
ENSG00000263731	RP11-498C9.15	6.40226	3.80685
ENSG00000263859	RP11-498C9.16	6.40226	3.74585
ENSG00000169733	RFNG	2.684	2.07795
ENSG00000141562	NARF	2.24591	2.39655
ENSG00000167363	FN3K	3.51747	2.24895
ENSG00000263753	LINC00667	2.94699	2.34278
ENSG00000101624	CEP76	2.05769	2.0477
ENSG00000263917	RP11-53I6.2	2.11012	2.1584
ENSG00000141642	ELAC1	2.49903	2.08348
ENSG00000274949	RP5-1009E24.9	3.0821	2.02682
ENSG00000125843	AP5S1	2.45306	2.0095
ENSG00000232838	PET117	2.19167	2.9981
ENSG00000149474	KAT14	2.49972	2.67032
ENSG00000214535	RPS15AP1	3.07801	2.11077
ENSG00000170373	CST1	2.30977	2.31932
ENSG00000100994	PYGB	2.32916	2.20582
ENSG00000088340	FER1L4	2.10705	2.40564
ENSG00000232907	DLGAP4-AS1	3.69458	2.15475
ENSG00000132793	LPIN3	2.99647	2.01202
ENSG00000183798	EMILIN3	4.6286	2.07709
ENSG00000124193	SRSF6	2.11035	2.05801
ENSG00000124104	SNX21	3.76616	2.71086
ENSG00000101473	ACOT8	2.67441	2.06451
ENSG00000124160	NCOA5	2.23378	2.18843
ENSG00000172315	TP53RK	2.5885	2.16687
ENSG00000218018	RP4-800J21.3	4.98638	3.27069
ENSG00000101162	TUBB1	2.78827	2.47443
ENSG00000258366	RTEL1	2.19512	2.21631
ENSG00000026036	RTEL1-TNFRSF6B	2.2828	2.24301
ENSG00000130584	ZBTB46	2.31328	2.4159
ENSG00000229299	RP4-583P15.10	5.7163	9.66387
ENSG00000203880	PCMTD2	2.17988	2.05748
ENSG00000064932	SBNO2	3.16712	2.97129
ENSG00000267493	CIRBP-AS1	3.38331	3.62759
ENSG00000172081	MOB3A	2.21598	2.4985
ENSG00000104897	SF3A2	2.50823	2.43043
ENSG00000186300	ZNF555	2.08271	3.33315
ENSG00000226800	CACTIN-AS1	3.80935	2.60145
ENSG00000105298	CACTIN	5.15817	2.50101
ENSG00000105246	EBI3	3.06219	2.11609
ENSG00000167671	UBXN6	4.49416	2.6529
ENSG00000267769	CTB-50L17.9	12.4044	2.45218
ENSG00000167674	CTB-50L17.10	2.87795	2.14571
ENSG00000160633	SAFB	2.27848	2.4751
ENSG00000187650	VMAC	3.72061	2.06538
ENSG00000105519	CAPS	2.57459	2.66171
ENSG00000125651	GTF2F1	3.02506	2.48942
ENSG00000268203	CTD-2396E7.9	5.39873	2.13162
ENSG00000104883	PEX11G	6.49753	4.37241
[truncated: 87 more rows]

## Sheet: LENG8-dependent features
Gene_Name	Transcript_Length (bp)	Exon Number	3UTR_Length (bp)	5UTR_Length (bp)	GC content %	5UTR GC content %	CDS GC content %	3UTR GC content %	Mean_Exon_Length (bp)	Mean_Intron_Length (bp)
[truncated: 391 more rows]
