# Supplementary material for: Structural mechanism of DDX39B regulation by human TREX-2 and a related complex in mRNP remodeling
Source: Nat Commun. 2025 Jul 1;16:5471. doi: 10.1038/s41467-025-60547-1 (PMC12216326; doi:10.1038/s41467-025-60547-1)
Supplement: Supplementary file 6 — Source Data [file 41467_2025_60547_MOESM6_ESM.xlsx]

## Sheet: Fig. 1b
Fig. 1b

## Sheet: Fig. 1c
Fig. 1c: rectangle corresponds to image included in the figure.

## Sheet: Fig. 2a
Fig. 2a

## Sheet: Fig. 2b
Fig. 2b: rectangles correspond to images included in the figure.

## Sheet: Fig. 2c
Fig. 2c: rectangle corresponds to image included in the figure.

## Sheet: Fig. 2d
Fig. 2d: rectangle corresponds to image included in the figure.

## Sheet: Fig. 2e 
Fig. 2e
		Replicate 1	Replicate 2	Replicate 3
	DDX39B	0.00276885	0.00318864	0.0043319
	TREX-2.1	0.00093426	-0.0001197	0.00011611
	DDX39B+TREX-2.1	0.287881	0.273591	0.250159
	Mean and SD were calculated and plotted in Prism 10.

## Sheet: Fig. 3a
Fig. 3a: rectangle corresponds to image included in the figure.

## Sheet: Fig. 4e
Fig. 4e
		Replicate 1	Replicate 2	Replicate 3
	DDX39B	0.00295105	0.00342622	0.00279832
	TREX-2M	-0.0003639	0.00021776	-0.0002753
	DDX39B+TREX-2M	0.29716	0.305377	0.286799
	TREX-2M-mut	6.6095e-05	0.00028207	-6.717e-05
	DDX39B+TREX-2M-mut	0.0100447	0.00638264	0.00596642
	GANP	0.00045731	0.00098071	0.00121115
	DDX39B+GANP	0.00364059	0.00300822	0.00378349
	PCID2/DSS1	-3.5727e-06	0.000160772	8.93176e-05
	DDX39B+PCID2/DSS1	0.00290818	0.00295463	0.00364773
	Mean and SD were calculated and plotted in Prism 10.

## Sheet: Fig. 7c
Fig. 7c
		Replicate 1	Replicate 2	Replicate 3
	DDX39B	0.00336727	0.00382815	0.00331279
	TREX-2.1	0.00054662	0.00038585	0.00068953
	DDX39B+TREX-2.1	0.286988	0.282701	0.281297
	TREX-2.1-mut	8.3959e-05	-2.68e-05	0.00033048
	DDX39B+TREX-2.1-mut	0.0661593	0.0659271	0.0645516
	Mean and SD were calculated and plotted in Prism 10.

[truncated: 6 more sheets: Fig. 7d, Fig. 8k, Supplementary Fig. 1a, Supplementary Fig. 5a, Supplementary Fig. 10a, Supplementary Fig. 10b]
